# Supplementary material for: Proteomic discovery and verification of serum amyloid A as a predictor marker of patients at risk of post-stroke infection: a pilot study
Source: Clin Proteomics. 2017 Jul 12;14:27. doi: 10.1186/s12014-017-9162-0 (PMC5506582; doi:10.1186/s12014-017-9162-0)
Supplement: Supplementary file 1 — Additional file 1. List of proteins identified when comparing the proteomes of five infected and five non-infected patients. [file 12014_2017_9162_MOESM1_ESM.xls]

## Sheet: Quantifications
Group	AC	ID	Description	Gene	N	Peptide Count	Spectral Count	Sequence Coverage	Classes	Ratio	Is Significant	Ratio Minus Sd	Ratio Plus Sd	P Value Rat	P Value Sample	Log10 Ratio	Log10 Var
1	P04217	A1BG_HUMAN	Alpha-1B-glycoprotein	A1BG	2	12	48	0.0323	X / Y	1.1096	FALSE	0.9697	1.2696	0.220173	0.0825765	0.0451	0.00342355
2	P01023	A2MG_HUMAN	Alpha-2-macroglobulin	A2M	2	59	272	0.0156	X / Y	0.7496	FALSE	0.4738	1.1861	0.264984	6.17189e-06	-0.1251	0.0397033
3	P60709, P63261	ACTB_HUMAN, ACTG_HUMAN	Actin, cytoplasmic 1, Actin, cytoplasmic 2	ACTB, ACTG1	2	12	28	0.0267	X / Y	0.9286	FALSE	0.5347	1.6127	0.446625	0.0160126	-0.0322	0.0574664
4	P12814	ACTN1_HUMAN	Alpha-actinin-1	ACTN1	2	5	5	0.0123	X / Y	1.12	FALSE	0.5869	2.1372	0.430407	0.0151553	0.0492	0.0787588
5	O43707	ACTN4_HUMAN	Alpha-actinin-4	ACTN4	2	1	1	0.0088	X / Y	0.6772	FALSE	0.2335	1.9641	0.357155	0.0200014	-0.1693	0.213863
6	P43652	AFAM_HUMAN	Afamin	AFM	2	25	49	0.0117	X / Y	1.0564	FALSE	0.8668	1.2874	0.390827	0.447652	0.0238	0.00737947
7	P01019	ANGT_HUMAN	Angiotensinogen	AGT	2	7	31	0.0289	X / Y	1.1365	FALSE	0.8911	1.4495	0.299476	0.00485388	0.0556	0.0111626
8	P02765	FETUA_HUMAN	Alpha-2-HS-glycoprotein	AHSG	2	13	47	0.0272	X / Y	0.8649	FALSE	0.6963	1.0744	0.251687	0.0113376	-0.063	0.00886811
9	P02768	ALBU_HUMAN	Serum albumin	ALB	2	71	1162	0.0164	X / Y	0.9297	FALSE	0.7999	1.0806	0.31398	0.105342	-0.0316	0.00426515
10	P02760	AMBP_HUMAN	Protein AMBP [Cleaved into: Alpha-1-microglobulin	AMBP	2	7	19	0.0568	X / Y	0.8678	FALSE	0.6832	1.1024	0.27677	0.00148778	-0.0616	0.0107966
11	P02743	SAMP_HUMAN	Serum amyloid P-component	APCS	2	7	11	0.0314	X / Y	1.1779	FALSE	0.8185	1.6952	0.32641	0.000362159	0.0711	0.0249958
12	Q9HDC9	APMAP_HUMAN	Adipocyte plasma membrane-associated protein	APMAP	2	4	5	0.0337	X / Y	0.9255	FALSE	0.531	1.613	0.444575	0.00458499	-0.0336	0.0582114
13	P02647	APOA1_HUMAN	Apolipoprotein A-I	APOA1	2	32	164	0.0375	X / Y	1.0505	FALSE	0.8083	1.3654	0.425399	0.572178	0.0214	0.0129585
14	P02652	APOA2_HUMAN	Apolipoprotein A-II	APOA2	2	9	43	0.23	X / Y	0.9804	FALSE	0.7704	1.2476	0.467233	0.625169	-0.0086	0.0109622
15	P06727	APOA4_HUMAN	Apolipoprotein A-IV	APOA4	2	23	57	0.0581	X / Y	0.6177	FALSE	0.354	1.0779	0.193428	2.52568e-09	-0.2092	0.0584618
16	P04114	APOB_HUMAN	Apolipoprotein B-100	APOB	2	154	351	0.0031	X / Y	1.2407	FALSE	0.9087	1.694	0.244257	0.00189867	0.0937	0.0182896
17	P02654	APOC1_HUMAN	Apolipoprotein C-I	APOC1	2	7	9	0.0964	X / Y	1.0978	FALSE	0.8168	1.4755	0.376137	0.0623026	0.0405	0.016486
18	P02655	APOC2_HUMAN	Apolipoprotein C-II	APOC2	2	7	19	0.1287	X / Y	1.038	FALSE	0.8001	1.3466	0.442999	0.426297	0.0162	0.0127791
19	P02656	APOC3_HUMAN	Apolipoprotein C-III	APOC3	2	5	22	0.1717	X / Y	0.9788	FALSE	0.6783	1.4122	0.476646	0.16995	-0.0093	0.0253542
20	P55056	APOC4_HUMAN	Apolipoprotein C-IV	APOC4	2	3	5	0.0866	X / Y	1.2467	FALSE	0.7951	1.9547	0.31198	0.000880448	0.0958	0.0381506
21	P05090	APOD_HUMAN	Apolipoprotein D	APOD	2	6	25	0.0741	X / Y	0.8813	FALSE	0.593	1.3097	0.374849	0.218306	-0.0549	0.0296004
22	P02649	APOE_HUMAN	Apolipoprotein E	APOE	2	18	43	0.0473	X / Y	1.0167	FALSE	0.7573	1.3649	0.477625	0.21366	0.0072	0.0163612
23	P02749	APOH_HUMAN	Beta-2-glycoprotein 1	APOH	2	16	42	0.0493	X / Y	0.8863	FALSE	0.7128	1.102	0.289717	0.101589	-0.0524	0.00895241
24	O14791	APOL1_HUMAN	Apolipoprotein L1	APOL1	2	6	7	0.0251	X / Y	1.0403	FALSE	0.7935	1.364	0.441949	0.114784	0.0172	0.0138395
25	O95445	APOM_HUMAN	Apolipoprotein M	APOM	2	5	10	0.0479	X / Y	0.9743	FALSE	0.7854	1.2087	0.45202	0.0292665	-0.0113	0.00876263
26	O75882	ATRN_HUMAN	Attractin	ATRN	2	20	28	0.0112	X / Y	1.0473	FALSE	0.866	1.2666	0.403987	0.279848	0.0201	0.00681672
27	P25311	ZA2G_HUMAN	Zinc-alpha-2-glycoprotein	AZGP1	2	15	29	0.0403	X / Y	0.7727	FALSE	0.5747	1.0388	0.191812	0.00128379	-0.112	0.016524
28	P61769	B2MG_HUMAN	Beta-2-microglobulin [Cleaved into: Beta-2-microglobulin form pI 5.3]	B2M	2	2	2	0.084	X / Y	0.7534	FALSE	0.5678	0.9998	0.158471	0.00199177	-0.1229	0.0150933
29	P06276	CHLE_HUMAN	Cholinesterase	BCHE	2	10	14	0.015	X / Y	1.187	FALSE	1.0243	1.3756	0.122412	0.0478967	0.0745	0.00409898
30	P43251	BTD_HUMAN	Biotinidase	BTD	2	5	6	0.0313	X / Y	1.0763	FALSE	0.9234	1.2545	0.315573	0.239465	0.0319	0.00442755
31	P02745	C1QA_HUMAN	Complement C1q subcomponent subunit A	C1QA	2	3	9	0.0408	X / Y	1.1305	FALSE	0.9714	1.3157	0.209291	0.212795	0.0533	0.0043402
32	P02746	C1QB_HUMAN	Complement C1q subcomponent subunit B	C1QB	2	4	10	0.0593	X / Y	1.1257	FALSE	0.9617	1.3178	0.226002	0.0263011	0.0514	0.00467799
33	P02747	C1QC_HUMAN	Complement C1q subcomponent subunit C	C1QC	2	3	5	0.0776	X / Y	1.1105	FALSE	0.9757	1.264	0.209016	0.0746606	0.0455	0.0031599
34	P00736	C1R_HUMAN	Complement C1r subcomponent	C1R	2	22	44	0.017	X / Y	1.0775	FALSE	0.8328	1.3941	0.385998	0.106188	0.0324	0.0125172
35	Q9NZP8	C1RL_HUMAN	Complement C1r subcomponent-like protein	C1RL	2	5	8	0.0185	X / Y	1.0223	FALSE	0.8396	1.2446	0.455451	0.240974	0.0096	0.00730624
36	P09871	C1S_HUMAN	Complement C1s subcomponent	C1S	2	15	28	0.0334	X / Y	1.0384	FALSE	0.8741	1.2335	0.413512	0.626495	0.0163	0.0055942
37	P06681	CO2_HUMAN	Complement C2	C2	2	19	31	0.008	X / Y	1.1231	FALSE	0.9583	1.3162	0.232136	0.109246	0.0504	0.00474703
38	P01024	CO3_HUMAN	Complement C3	C3	2	108	387	0.0102	X / Y	1.0408	FALSE	0.8256	1.312	0.431467	0.291695	0.0174	0.0101149
39	P0C0L4	CO4A_HUMAN	Complement C4-A	C4A	2	4	14	0.0069	X / Y	0.9873	FALSE	0.7772	1.2542	0.478761	0.0646166	-0.0055	0.0107991
40	P0C0L5	CO4B_HUMAN	Complement C4-B	C4B	2	4	9	0.0069	X / Y	1.2201	FALSE	0.8516	1.7483	0.290064	0.0391841	0.0864	0.0243976
41	P04003	C4BPA_HUMAN	C4b-binding protein alpha chain	C4BPA	2	29	91	0.0369	X / Y	1.1035	FALSE	0.8943	1.3618	0.319704	0.0418856	0.0428	0.0083405
42	P20851	C4BPB_HUMAN	C4b-binding protein beta chain	C4BPB	2	8	14	0.0556	X / Y	1.0842	FALSE	0.9029	1.3018	0.3293	0.0972683	0.0351	0.00631137
43	P01031	CO5_HUMAN	Complement C5	C5	2	45	93	0.0066	X / Y	1.0832	FALSE	0.905	1.2964	0.328318	0.0365018	0.0347	0.00609195
44	P13671	CO6_HUMAN	Complement component C6	C6	2	26	46	0.0203	X / Y	1.1513	FALSE	0.8958	1.4797	0.287276	0.0150226	0.0612	0.011879
45	P10643	CO7_HUMAN	Complement component C7	C7	2	24	45	0.032	X / Y	0.8492	FALSE	0.604	1.1938	0.315602	0.00173983	-0.071	0.0218818
46	P07357	CO8A_HUMAN	Complement component C8 alpha chain	C8A	2	14	24	0.0411	X / Y	1.0208	FALSE	0.862	1.2087	0.451622	0.728173	0.0089	0.00538617
47	P07358	CO8B_HUMAN	Complement component C8 beta chain	C8B	2	18	27	0.0203	X / Y	0.9856	FALSE	0.8488	1.1445	0.461315	0.579748	-0.0063	0.00421369
48	P07360	CO8G_HUMAN	Complement component C8 gamma chain	C8G	2	8	17	0.1089	X / Y	0.9549	FALSE	0.8302	1.0984	0.370881	0.561937	-0.02	0.00369407
49	P02748	CO9_HUMAN	Complement component C9 [Cleaved into: Complement component C9a; Complement component C9b]	C9	2	16	27	0.0197	X / Y	1.1654	FALSE	0.8361	1.6244	0.322377	0.00169125	0.0665	0.0207941
50	P00915	CAH1_HUMAN	Carbonic anhydrase 1	CA1	2	4	7	0.0345	X / Y	1.7181	FALSE	0.4894	6.0309	0.333233	0.000454463	0.235	0.297394
51	P00918	CAH2_HUMAN	Carbonic anhydrase 2	CA2	2	2	2	0.0731	X / Y	0.8617	FALSE	0.2419	3.0692	0.453348	0.00314075	-0.0647	0.304356
52	P27797	CALR_HUMAN	Calreticulin	CALR	2	3	3	0.0336	X / Y	1.2187	FALSE	0.8078	1.8387	0.315271	0.00579179	0.0859	0.0319032
53	Q01518	CAP1_HUMAN	Adenylyl cyclase-associated protein 1	CAP1	2	2	2	0.0484	X / Y	0.9485	FALSE	0.3325	2.7056	0.479891	0.00129532	-0.023	0.207222
54	P04040	CATA_HUMAN	Catalase	CAT	2	3	3	0.0133	X / Y	1.3937	FALSE	0.6331	3.0679	0.336983	0.000247035	0.1442	0.117428
55	P08571	CD14_HUMAN	Monocyte differentiation antigen CD14	CD14	2	6	8	0.024	X / Y	1.0088	FALSE	0.8062	1.2624	0.484377	0.463041	0.0038	0.00948524
56	P16070	CD44_HUMAN	CD44 antigen	CD44	2	3	3	0.0108	X / Y	0.9291	FALSE	0.8265	1.0445	0.264904	0.249628	-0.0319	0.00258268
57	O43866	CD5L_HUMAN	CD5 antigen-like	CD5L	2	9	15	0.0288	X / Y	1.2832	FALSE	0.633	2.601	0.362094	0.00888015	0.1083	0.0941592
58	P11597	CETP_HUMAN	Cholesteryl ester transfer protein	CETP	2	3	4	0.0223	X / Y	1.0444	FALSE	0.7731	1.4107	0.442604	0.0440693	0.0189	0.0170549
59	P00751	CFAB_HUMAN	Complement factor B	CFB	2	33	74	0.0262	X / Y	1.1258	FALSE	0.9467	1.3388	0.246944	0.130332	0.0515	0.00566179
60	P00746	CFAD_HUMAN	Complement factor D	CFD	2	3	3	0.0711	X / Y	0.9116	FALSE	0.6919	1.2011	0.368582	0.518205	-0.0402	0.0143421
61	P08603	CFAH_HUMAN	Complement factor H	CFH	2	47	161	0.0073	X / Y	0.9771	FALSE	0.8737	1.0928	0.418071	0.889773	-0.0101	0.00236224
62	Q03591	FHR1_HUMAN	Complement factor H-related protein 1	CFHR1	2	3	4	0.0273	X / Y	1.9907	FALSE	1.2788	3.0989	0.0599029	4.83022e-09	0.299	0.0369444
63	P36980	FHR2_HUMAN	Complement factor H-related protein 2	CFHR2	2	5	8	0.0333	X / Y	0.9284	FALSE	0.7088	1.2161	0.391626	0.234292	-0.0322	0.013741
64	Q02985	FHR3_HUMAN	Complement factor H-related protein 3	CFHR3	2	1	1	0.0303	X / Y	1.5863	FALSE	0.8218	3.0618	0.241457	8.0872e-07	0.2004	0.0815672
65	Q92496	FHR4_HUMAN	Complement factor H-related protein 4	CFHR4	2	2	2	0.019	X / Y	1.1147	FALSE	0.6375	1.9491	0.422931	0.00280392	0.0472	0.0588865
66	Q9BXR6	FHR5_HUMAN	Complement factor H-related protein 5	CFHR5	2	3	6	0.0228	X / Y	1.0985	FALSE	0.8856	1.3627	0.331412	0.0834685	0.0408	0.0087577
67	P05156	CFAI_HUMAN	Complement factor I	CFI	2	15	32	0.0223	X / Y	1.0816	FALSE	0.9669	1.21	0.242084	0.126447	0.0341	0.00237305
68	P23528	COF1_HUMAN	Cofilin-1	CFL1	2	4	4	0.0542	X / Y	0.9498	FALSE	0.4569	1.9743	0.471916	0.00418891	-0.0224	0.100995
69	P27918	PROP_HUMAN	Properdin	CFP	2	4	5	0.0426	X / Y	1.092	FALSE	0.8655	1.3778	0.352447	0.138068	0.0382	0.0101937
70	O00533	NCHL1_HUMAN	Neural cell adhesion molecule L1-like protein	CHL1	2	2	2	0.0091	X / Y	0.9655	FALSE	0.669	1.3935	0.461928	0.127393	-0.0152	0.0253834
71	P05452	TETN_HUMAN	Tetranectin	CLEC3B	2	5	9	0.0594	X / Y	0.8949	FALSE	0.74	1.0823	0.279662	0.635475	-0.0482	0.00681639
72	P10909	CLUS_HUMAN	Clusterin	CLU	2	10	14	0.0267	X / Y	0.9582	FALSE	0.8563	1.0722	0.351985	0.30997	-0.0185	0.00238292
73	Q96KN2	CNDP1_HUMAN	Beta-Ala-His dipeptidase	CNDP1	2	6	6	0.0316	X / Y	1.2441	FALSE	0.9224	1.6781	0.232707	0.000194535	0.0949	0.0168865
74	P49747	COMP_HUMAN	Cartilage oligomeric matrix protein	COMP	2	2	2	0.0291	X / Y	0.6723	FALSE	0.3915	1.1547	0.231447	5.52147e-06	-0.1724	0.0551577
75	P00450	CERU_HUMAN	Ceruloplasmin	CP	2	41	138	0.0188	X / Y	1.1258	FALSE	0.8821	1.4369	0.313561	0.00694349	0.0515	0.0112258
76	Q96IY4	CBPB2_HUMAN	Carboxypeptidase B2	CPB2	2	6	8	0.0165	X / Y	0.9943	FALSE	0.7864	1.2572	0.490286	0.622837	-0.0025	0.0103796
77	P15169	CBPN_HUMAN	Carboxypeptidase N catalytic chain	CPN1	2	8	14	0.0218	X / Y	1.0781	FALSE	0.9345	1.2438	0.299379	0.0299204	0.0327	0.00385326
78	P22792	CPN2_HUMAN	Carboxypeptidase N subunit 2	CPN2	2	7	9	0.0275	X / Y	1.1091	FALSE	0.9138	1.3461	0.296396	0.00264275	0.045	0.00707394
79	P54108	CRIS3_HUMAN	Cysteine-rich secretory protein 3	CRISP3	2	3	3	0.0816	X / Y	1.2076	FALSE	0.8799	1.6573	0.275605	0.0265777	0.0819	0.0189012
80	P02741	CRP_HUMAN	C-reactive protein [Cleaved into: C-reactive protein(1-205)]	CRP	2	7	11	0.0312	X / Y	1.74	FALSE	0.9491	3.1901	0.180412	7.69521e-10	0.2406	0.0692999
81	P01034	CYTC_HUMAN	Cystatin-C	CST3	2	2	2	0.0753	X / Y	0.8366	FALSE	0.6889	1.0161	0.179315	0.00273842	-0.0775	0.00711977
82	P09172	DOPO_HUMAN	Dopamine beta-hydroxylase	DBH	2	3	3	0.0292	X / Y	1.2183	FALSE	0.5691	2.6078	0.397665	0.000295329	0.0857	0.109253
83	P59666, P59665	DEF1_HUMAN, DEF3_HUMAN	Neutrophil defensin 1, Neutrophil defensin 3	DEFA1, DEFA3	2	3	6	0.0957	X / Y	0.6256	FALSE	0.2524	1.5507	0.302665	0.00132068	-0.2037	0.155442
84	Q16610	ECM1_HUMAN	Extracellular matrix protein 1	ECM1	2	11	13	0.0222	X / Y	1.052	FALSE	0.9093	1.217	0.364002	0.597462	0.022	0.00400556
85	Q12805	FBLN3_HUMAN	EGF-containing fibulin-like extracellular matrix protein 1	EFEMP1	2	5	7	0.0183	X / Y	1.0182	FALSE	0.8125	1.2759	0.468189	0.575674	0.0078	0.0096046
86	P06733	ENOA_HUMAN	Alpha-enolase	ENO1	2	2	2	0.0207	X / Y	0.8203	FALSE	0.3684	1.8266	0.402291	0.00550752	-0.086	0.120871
87	P00742	FA10_HUMAN	Coagulation factor X	F10	2	5	12	0.0164	X / Y	1.0143	FALSE	0.8859	1.1614	0.458171	0.390676	0.0062	0.00345891
88	P03951	FA11_HUMAN	Coagulation factor XI	F11	2	5	7	0.0144	X / Y	1.1009	FALSE	0.9354	1.2955	0.277558	0.00194683	0.0417	0.00500111
89	P00748	FA12_HUMAN	Coagulation factor XII	F12	2	12	24	0.0407	X / Y	0.6431	FALSE	0.4684	0.8831	0.0819867	7.12282e-07	-0.1917	0.0189698
90	P00488	F13A_HUMAN	Coagulation factor XIII A chain	F13A1	2	8	16	0.0219	X / Y	1.0058	FALSE	0.6145	1.6461	0.495354	0.460762	0.0025	0.0457791
91	P05160	F13B_HUMAN	Coagulation factor XIII B chain	F13B	2	16	24	0.0136	X / Y	0.9498	FALSE	0.7228	1.248	0.425198	0.104857	-0.0224	0.0140638
92	P00734	THRB_HUMAN	Prothrombin	F2	2	30	79	0.0322	X / Y	0.8623	FALSE	0.7297	1.0191	0.187567	0.0467185	-0.0643	0.00526262
93	P12259	FA5_HUMAN	Coagulation factor V	F5	2	11	16	0.0036	X / Y	0.8536	FALSE	0.6947	1.049	0.221303	0.319994	-0.0687	0.00801181
94	P08709	FA7_HUMAN	Coagulation factor VII	F7	2	2	2	0.0494	X / Y	1.7155	FALSE	1.0312	2.854	0.144508	0.00996515	0.2344	0.0488688
95	P00740	FA9_HUMAN	Coagulation factor IX	F9	2	6	10	0.0412	X / Y	1.0521	FALSE	0.8917	1.2413	0.379497	0.0561534	0.022	0.00516036
96	P23142	FBLN1_HUMAN	Fibulin-1	FBLN1	2	10	14	0.0185	X / Y	1.1864	FALSE	0.9649	1.4587	0.204093	0.0198764	0.0742	0.00805499
97	Q9Y6R7	FCGBP_HUMAN	IgGFc-binding protein	FCGBP	2	9	9	0.0015	X / Y	0.8745	FALSE	0.567	1.3488	0.378504	0.116255	-0.0582	0.0354062
98	O75015	FCG3B_HUMAN	Low affinity immunoglobulin gamma Fc region receptor III-B	FCGR3B	2	3	3	0.0644	X / Y	1.281	FALSE	0.5771	2.8434	0.378052	0.0532926	0.1076	0.119915
99	O75636	FCN3_HUMAN	Ficolin-3	FCN3	2	9	20	0.0569	X / Y	0.8211	FALSE	0.6753	0.9982	0.156462	0.000211966	-0.0856	0.00719982
100	Q86UX7	URP2_HUMAN	Fermitin family homolog 3	FERMT3	2	6	6	0.0195	X / Y	1.0712	FALSE	0.6667	1.7211	0.442363	0.0261687	0.0299	0.0424123
101	Q9UGM5	FETUB_HUMAN	Fetuin-B	FETUB	2	5	7	0.0209	X / Y	0.8696	FALSE	0.6064	1.247	0.349178	0.0442139	-0.0607	0.0245089
102	P02671	FIBA_HUMAN	Fibrinogen alpha chain [Cleaved into: Fibrinopeptide A; Fibrinogen alpha chain]	FGA	2	40	233	0.0242	X / Y	1.0657	FALSE	0.7866	1.4439	0.416968	0.170015	0.0276	0.0173917
103	P02675	FIBB_HUMAN	Fibrinogen beta chain [Cleaved into: Fibrinopeptide B; Fibrinogen beta chain]	FGB	2	36	194	0.0163	X / Y	1.0917	FALSE	0.8247	1.4452	0.377221	0.0684475	0.0381	0.0148436
104	P02679	FIBG_HUMAN	Fibrinogen gamma chain	FGG	2	29	164	0.0309	X / Y	1.1068	FALSE	0.8463	1.4475	0.352636	0.0712802	0.0441	0.013583
105	P21333	FLNA_HUMAN	Filamin-A	FLNA	2	10	10	0.0064	X / Y	1.1379	FALSE	0.627	2.065	0.414204	0.0158666	0.0561	0.0669879
106	P02751	FINC_HUMAN	Fibronectin	FN1	2	50	151	0.0042	X / Y	1.1708	FALSE	0.8136	1.6849	0.332421	0.0051288	0.0685	0.0249917
107	P04406	G3P_HUMAN	Glyceraldehyde-3-phosphate dehydrogenase	GAPDH	2	5	6	0.0627	X / Y	0.9373	FALSE	0.4789	1.8344	0.461561	0.0362529	-0.0281	0.0850467
108	P02774	VTDB_HUMAN	Vitamin D-binding protein	GC	2	28	75	0.0464	X / Y	0.9794	FALSE	0.8022	1.1958	0.458494	0.301723	-0.009	0.007513
109	Q92820	GGH_HUMAN	Gamma-glutamyl hydrolase	GGH	2	3	3	0.0314	X / Y	1.2753	FALSE	0.8631	1.8845	0.266673	0.00295567	0.1056	0.0287531
110	P07359	GP1BA_HUMAN	Platelet glycoprotein Ib alpha chain	GP1BA	2	2	2	0.0123	X / Y	0.9074	FALSE	0.6076	1.3551	0.404261	0.0871737	-0.0422	0.0303408
111	P80108	PHLD_HUMAN	Phosphatidylinositol-glycan-specific phospholipase D	GPLD1	2	6	9	0.0143	X / Y	1.0165	FALSE	0.8182	1.2629	0.469945	0.206032	0.0071	0.00888282
112	P22352	GPX3_HUMAN	Glutathione peroxidase 3	GPX3	2	5	9	0.0619	X / Y	1.3193	FALSE	1.041	1.672	0.121081	2.07089e-05	0.1203	0.0105878
113	P06396	GELS_HUMAN	Gelsolin	GSN	2	20	32	0.0141	X / Y	1.0511	FALSE	0.7996	1.3815	0.427735	0.261879	0.0216	0.0140962
114	Q14520	HABP2_HUMAN	Hyaluronan-binding protein 2	HABP2	2	6	9	0.0161	X / Y	1.1702	FALSE	0.9516	1.439	0.223565	0.122428	0.0683	0.00806421
115	P69905	HBA_HUMAN	Hemoglobin subunit alpha	HBA1;	2	7	24	0.0775	X / Y	1.1466	FALSE	0.4939	2.662	0.435481	0.00229824	0.0594	0.133797
116	P68871	HBB_HUMAN	Hemoglobin subunit beta	HBB	2	6	20	0.0544	X / Y	1.1644	FALSE	0.537	2.5247	0.422044	0.00343693	0.0661	0.112972
117	P02042	HBD_HUMAN	Hemoglobin subunit delta	HBD	2	4	7	0.0544	X / Y	1.4082	FALSE	0.5975	3.3193	0.344841	0.00305326	0.1487	0.138653
118	Q04756	HGFA_HUMAN	Hepatocyte growth factor activator	HGFAC	2	9	12	0.0321	X / Y	0.9467	FALSE	0.7799	1.1492	0.388787	0.567463	-0.0238	0.00708637
119	P00738	HPT_HUMAN	Haptoglobin	HP	2	17	165	0.0222	X / Y	1.1376	FALSE	0.701	1.8463	0.394996	0.0165262	0.056	0.0442215
120	P00739	HPTR_HUMAN	Haptoglobin-related protein	HPR	2	3	10	0.0402	X / Y	1.1426	FALSE	0.5836	2.2371	0.421335	0.000273588	0.0579	0.0851276
121	P02790	HEMO_HUMAN	Hemopexin	HPX	2	24	121	0.0195	X / Y	1.0606	FALSE	0.9573	1.175	0.283004	0.344975	0.0255	0.0019806
122	P04196	HRG_HUMAN	Histidine-rich glycoprotein	HRG	2	13	30	0.0286	X / Y	1.0172	FALSE	0.8272	1.2508	0.467112	0.440614	0.0074	0.00806028
123	P98160	PGBM_HUMAN	Basement membrane-specific heparan sulfate proteoglycan core protein	HSPG2	2	2	3	0.0025	X / Y	0.8534	FALSE	0.5357	1.3593	0.366698	0.0801627	-0.0689	0.0408793
124	P13598	ICAM2_HUMAN	Intercellular adhesion molecule 2	ICAM2	2	2	2	0.0255	X / Y	0.8451	FALSE	0.6315	1.1311	0.281846	0.00776498	-0.0731	0.0160194
125	P01344	IGF2_HUMAN	Insulin-like growth factor II	IGF2	2	3	3	0.1333	X / Y	0.9974	FALSE	0.8212	1.2112	0.49456	0.296167	-0.0012	0.00711942
126	P35858	ALS_HUMAN	Insulin-like growth factor-binding protein complex acid labile subunit	IGFALS	2	13	19	0.0132	X / Y	1.1133	FALSE	0.8661	1.4309	0.334533	0.00855691	0.0466	0.0118858
127	P17936	IBP3_HUMAN	Insulin-like growth factor-binding protein 3	IGFBP3	2	5	7	0.0584	X / Y	0.9788	FALSE	0.6905	1.3875	0.475535	0.0781598	-0.0093	0.0229626
128	P01876	IGHA1_HUMAN	Ig alpha-1 chain C region	IGHA1	2	6	60	0.085	X / Y	1.0894	FALSE	0.5536	2.1437	0.449659	8.79012e-05	0.0372	0.0864226
129	P01877	IGHA2_HUMAN	Ig alpha-2 chain C region	IGHA2	2	3	14	0.0206	X / Y	1.1954	FALSE	0.601	2.3776	0.397592	0.000279063	0.0775	0.0891748
130	P01880	IGHD_HUMAN	Ig delta chain C region	IGHD	2	8	17	0.0312	X / Y	1.0843	FALSE	0.4129	2.8475	0.466581	8.11713e-06	0.0352	0.175806
131	P01857	IGHG1_HUMAN	Ig gamma-1 chain C region	IGHG1	2	8	90	0.0364	X / Y	0.9179	FALSE	0.6484	1.2994	0.402625	0.0843553	-0.0372	0.0227852
132	P01859	IGHG2_HUMAN	Ig gamma-2 chain C region	IGHG2	2	9	70	0.0429	X / Y	1.0697	FALSE	0.6732	1.6996	0.442149	0.00480807	0.0293	0.0404362
133	P01860	IGHG3_HUMAN	Ig gamma-3 chain C region	IGHG3	2	8	63	0.0371	X / Y	1.6399	FALSE	0.7855	3.4237	0.250807	1.18373e-05	0.2148	0.102199
134	P01861	IGHG4_HUMAN	Ig gamma-4 chain C region	IGHG4	2	6	24	0.0428	X / Y	1.3445	FALSE	0.6164	2.9326	0.352135	0.00110396	0.1286	0.114716
135	P01871	IGHM_HUMAN	Ig mu chain C region	IGHM	2	5	32	0.0265	X / Y	1.2862	FALSE	0.5716	2.8938	0.378142	0.00330918	0.1093	0.124026
136	P01764	HV303_HUMAN	Ig heavy chain V-III region 23	IGHV3-23	2	3	12	0.1624	X / Y	0.8033	FALSE	0.3791	1.7025	0.385307	0.00685331	-0.0951	0.106394
137	P01834	IGKC_HUMAN	Ig kappa chain C region	IGKC	2	6	132	0.1698	X / Y	1.0047	FALSE	0.6927	1.4572	0.494987	0.444027	0.002	0.0260828
138	P01602	KV110_HUMAN	Ig heavy chain V-I region 5	IGKV1-5	2	3	8	0.1282	X / Y	0.5376	FALSE	0.1954	1.4789	0.269833	0.00499047	-0.2696	0.193172
139	P06312, P06313	KV401_HUMAN, KV403_HUMAN	Ig kappa chain V-IV region, Ig kappa chain V-IV region JI	IGKV4-1	2	1	2	0.0947	X / Y	1.3689	FALSE	0.9515	1.9694	0.194006	0.000316738	0.1364	0.0249558
140	P0CG05, P0CG06	LAC2_HUMAN, LAC3_HUMAN	Ig lambda-2 chain C regions, Ig lambda-3 chain C regions	IGLC2, IGLC3	2	2	13	0.1792	X / Y	1.0612	FALSE	0.7448	1.512	0.433399	0.0276365	0.0258	0.0236455
141	A0M8Q6	LAC7_HUMAN	Ig lambda-7 chain C region	IGLC7	2	2	3	0.1792	X / Y	2.3253	FALSE	0.994	5.4395	0.160377	4.69571e-06	0.3665	0.136227
142	P15814	IGLL1_HUMAN	Immunoglobulin lambda-like polypeptide 1	IGLL1	2	2	4	0.0892	X / Y	0.9516	FALSE	0.8012	1.1302	0.386473	0.51522	-0.0216	0.00558014
143	B9A064	IGLL5_HUMAN	Immunoglobulin lambda-like polypeptide 5	IGLL5	2	3	8	0.0374	X / Y	1.3344	FALSE	0.6342	2.8075	0.349076	0.0006564	0.1253	0.104356
144	P08514	ITA2B_HUMAN	Integrin alpha-IIb	ITGA2B	2	2	2	0.0173	X / Y	0.9759	FALSE	0.4927	1.933	0.48578	0.0166496	-0.0106	0.0880921
145	P19827	ITIH1_HUMAN	Inter-alpha-trypsin inhibitor heavy chain H1	ITIH1	2	18	72	0.0143	X / Y	0.8182	FALSE	0.661	1.0129	0.173653	0.00460174	-0.0871	0.00859409
146	P19823	ITIH2_HUMAN	Inter-alpha-trypsin inhibitor heavy chain H2	ITIH2	2	23	57	0.0095	X / Y	0.8885	FALSE	0.7077	1.1155	0.301656	0.00881852	-0.0513	0.00976345
147	Q06033	ITIH3_HUMAN	Inter-alpha-trypsin inhibitor heavy chain H3	ITIH3	2	11	14	0.018	X / Y	1.0864	FALSE	0.803	1.4699	0.391934	0.194069	0.036	0.0172358
148	Q14624	ITIH4_HUMAN	Inter-alpha-trypsin inhibitor heavy chain H4	ITIH4	2	34	98	0.0161	X / Y	1.0259	FALSE	0.8441	1.2468	0.447913	0.346944	0.0111	0.00717546
149	P01591	IGJ_HUMAN	Immunoglobulin J chain	JCHAIN	2	3	10	0.044	X / Y	1.6843	FALSE	1.2089	2.3467	0.0579837	1.86173e-05	0.2264	0.020748
150	P03952	KLKB1_HUMAN	Plasma kallikrein	KLKB1	2	29	65	0.0204	X / Y	0.9757	FALSE	0.8152	1.1679	0.445595	0.520333	-0.0107	0.00609658
151	P01042	KNG1_HUMAN	Kininogen-1	KNG1	2	22	67	0.0233	X / Y	0.9643	FALSE	0.8322	1.1174	0.402574	0.539555	-0.0158	0.00409319
152	P04264	K2C1_HUMAN	Keratin, type II cytoskeletal 1	KRT1	2	12	23	0.014	X / Y	1.6838	FALSE	0.4928	5.7531	0.33576	0.0113303	0.2263	0.284746
153	P13645	K1C10_HUMAN	Keratin, type I cytoskeletal 10	KRT10	2	10	13	0.0154	X / Y	1.513	FALSE	0.55	4.1627	0.341197	0.000377343	0.1799	0.19318
154	P02533, P08779	K1C14_HUMAN, K1C16_HUMAN	Keratin, type I cytoskeletal 14, Keratin, type I cytoskeletal 16	KRT14, KRT16	2	1	1	0.019	X / Y	3.1496	FALSE	0.3079	32.2172	0.310865	0.0905828	0.4983	1.01977
155	P35908	K22E_HUMAN	Keratin, type II cytoskeletal 2 epidermal	KRT2	2	3	3	0.0188	X / Y	2.6827	FALSE	0.5006	14.3767	0.278326	0.0175737	0.4286	0.531566
156	P13647	K2C5_HUMAN	Keratin, type II cytoskeletal 5	KRT5	2	2	2	0.0271	X / Y	1.4739	FALSE	0.8535	2.5453	0.238847	0.000115423	0.1685	0.056299
157	P35527	K1C9_HUMAN	Keratin, type I cytoskeletal 9	KRT9	2	7	7	0.0514	X / Y	1.1985	FALSE	0.283	5.0763	0.450088	0.0088313	0.0786	0.393017
158	P18428	LBP_HUMAN	Lipopolysaccharide-binding protein	LBP	2	9	17	0.0395	X / Y	1.3875	FALSE	0.982	1.9605	0.171722	3.19928e-05	0.1422	0.0225396
159	P04180	LCAT_HUMAN	Phosphatidylcholine-sterol acyltransferase	LCAT	2	3	3	0.025	X / Y	1.1809	FALSE	0.9846	1.4163	0.180147	0.00342298	0.0722	0.00623038
160	P13796	PLSL_HUMAN	Plastin-2	LCP1	2	4	4	0.0144	X / Y	1.3867	FALSE	0.8562	2.2458	0.248874	0.0214928	0.142	0.0438454
161	P07195	LDHB_HUMAN	L-lactate dehydrogenase B chain	LDHB	2	2	3	0.0359	X / Y	0.8334	FALSE	0.5323	1.3046	0.342099	0.000421443	-0.0792	0.0378835
162	Q08380	LG3BP_HUMAN	Galectin-3-binding protein	LGALS3BP	2	12	20	0.012	X / Y	1.0068	FALSE	0.6309	1.6065	0.494232	0.0723924	0.0029	0.041192
163	P08519	APOA_HUMAN	Apolipoprotein(a)	LPA	2	10	22	0.004	X / Y	1.0898	FALSE	0.6238	1.9038	0.438747	2.24837e-06	0.0373	0.0586983
164	P02750	A2GL_HUMAN	Leucine-rich alpha-2-glycoprotein	LRG1	2	6	9	0.0461	X / Y	1.2869	FALSE	0.9483	1.7464	0.204345	0.000633662	0.1095	0.0175796
165	P51884	LUM_HUMAN	Lumican	LUM	2	9	15	0.0296	X / Y	0.9171	FALSE	0.6887	1.2213	0.381273	0.0131554	-0.0376	0.015477
166	Q9Y5Y7	LYVE1_HUMAN	Lymphatic vessel endothelial hyaluronic acid receptor 1	LYVE1	2	2	2	0.028	X / Y	0.966	FALSE	0.7033	1.327	0.456668	0.289872	-0.015	0.0190059
167	P61626	LYSC_HUMAN	Lysozyme C	LYZ	2	5	13	0.0811	X / Y	0.5292	FALSE	0.3528	0.7937	0.0581967	8.51786e-08	-0.2764	0.0309927
168	P48740	MASP1_HUMAN	Mannan-binding lectin serine protease 1	MASP1	2	2	3	0.0114	X / Y	0.8414	FALSE	0.716	0.9887	0.142171	0.0147873	-0.075	0.00490956
169	P26927	HGFL_HUMAN	Hepatocyte growth factor-like protein	MST1	2	5	8	0.0253	X / Y	1.1878	FALSE	0.7523	1.8755	0.353122	0.040034	0.0748	0.0393449
170	P35579	MYH9_HUMAN	Myosin-9	MYH9	2	5	5	0.0071	X / Y	1.3788	FALSE	0.6487	2.9306	0.33503	0.00188966	0.1395	0.107222
171	P13591	NCAM1_HUMAN	Neural cell adhesion molecule 1	NCAM1	2	3	3	0.0093	X / Y	0.9736	FALSE	0.6988	1.3566	0.467902	0.335308	-0.0116	0.0207552
172	P02763	A1AG1_HUMAN	Alpha-1-acid glycoprotein 1	ORM1	2	7	43	0.0448	X / Y	1.0554	FALSE	0.778	1.4317	0.42981	0.00786678	0.0234	0.0175352
173	P19652	A1AG2_HUMAN	Alpha-1-acid glycoprotein 2	ORM2	2	7	17	0.0448	X / Y	0.9936	FALSE	0.7626	1.2945	0.490251	0.115509	-0.0028	0.0132039
174	P01593	KV101_HUMAN	Ig kappa chain V-I region AG		2			0.1667	X / Y		FALSE			1	1
175	P01594	KV102_HUMAN	Ig kappa chain V-I region AU		2	2	3	0.1667	X / Y	0.5927	FALSE	0.2417	1.453	0.279825	4.13453e-11	-0.2272	0.151677
176	P01596	KV104_HUMAN	Ig kappa chain V-I region CAR		2	1	2	0.1682	X / Y	0.6913	FALSE	0.4267	1.1199	0.222062	2.57706e-06	-0.1603	0.0439039
177	P01597	KV105_HUMAN	Ig kappa chain V-I region DEE		2	2	2	0.0741	X / Y	0.9997	FALSE	0.6552	1.5253	0.499714	0.149207	-0.0001	0.0336676
178	P01598	KV106_HUMAN	Ig kappa chain V-I region EU		2	1	5	0.1667	X / Y	1.2265	FALSE	0.7144	2.1059	0.352798	7.14391e-05	0.0887	0.0551066
179	P01603	KV111_HUMAN	Ig kappa chain V-I region Ka		2	1	2	0.1481	X / Y		FALSE			1	1
180	P01609	KV117_HUMAN	Ig kappa chain V-I region Scw		2	1	3	0.1667	X / Y	0.9373	FALSE	0.6245	1.4069	0.436686	0.0678145	-0.0281	0.0311059
181	P01611	KV119_HUMAN	Ig kappa chain V-I region Wes		2	2	5	0.1667	X / Y	0.962	FALSE	0.6316	1.4654	0.463353	0.0322133	-0.0168	0.0334018
182	P01613	KV121_HUMAN	Ig kappa chain V-I region Ni		2	1	3	0.1607	X / Y	0.9311	FALSE	0.4892	1.7723	0.455867	0.0273418	-0.031	0.0781378
183	P01617, P06309	KV204_HUMAN, KV205_HUMAN	Ig kappa chain V-II region GM607, Ig kappa chain V-II region TEW		2	2	4	0.2088	X / Y	1.1453	FALSE	0.6676	1.9646	0.400774	0.0644544	0.0589	0.0549271
184	P01621	KV303_HUMAN	Ig kappa chain V-III region NG9		2	1	3	0.18	X / Y	0.9429	FALSE	0.7606	1.1689	0.392211	0.252229	-0.0255	0.00870612
185	P01625	KV402_HUMAN	Ig kappa chain V-IV region Len		2	1	1	0.1053	X / Y	1.1002	FALSE	0.3735	3.2413	0.464772	0.00188861	0.0415	0.220173
186	P01714	LV301_HUMAN	Ig lambda chain V-III region SH		2	2	4	0.1667	X / Y	1.2524	FALSE	0.8679	1.8073	0.269671	0.00037492	0.0978	0.0253644
187	P01743	HV102_HUMAN	Ig heavy chain V-I region HG3		2	2	7	0.0598	X / Y	1.2276	FALSE	0.9628	1.5651	0.199302	0.0054304	0.089	0.0111273
188	P01766	HV305_HUMAN	Ig heavy chain V-III region BRO		2	2	7	0.1583	X / Y	1.3569	FALSE	0.9509	1.9364	0.195352	0.000133496	0.1326	0.0238509
189	P01767	HV306_HUMAN	Ig heavy chain V-III region BUT		2	1	8	0.1652	X / Y	1.0642	FALSE	0.7138	1.5864	0.438121	0.0336247	0.027	0.0300725
190	P01771	HV310_HUMAN	Ig heavy chain V-III region HIL		2	2	3	0.0661	X / Y	0.9975	FALSE	0.5998	1.6587	0.498011	0.000818908	-0.0011	0.0487836
191	P01781	HV320_HUMAN	Ig heavy chain V-III region GAL		2	3	5	0.1379	X / Y	1.3178	FALSE	0.6945	2.5004	0.333273	0.0024964	0.1199	0.0773686
192	P04206	KV307_HUMAN	Ig kappa chain V-III region GOL		2	1	1	0.1651	X / Y	1.2995	FALSE	0.4892	3.4523	0.394293	0.000600177	0.1138	0.180052
193	P04207	KV308_HUMAN	Ig kappa chain V-III region CLL		2	2	12	0.1395	X / Y	0.924	FALSE	0.6595	1.2944	0.407286	0.195086	-0.0343	0.021439
194	P04220	MUCB_HUMAN	Ig mu heavy chain disease protein		2	2	5	0.0205	X / Y	1.1782	FALSE	0.4186	3.3163	0.43703	0.00572956	0.0712	0.201982
195	P04431	KV123_HUMAN	Ig kappa chain V-I region Walker		2	2	4	0.1395	X / Y	1.7515	FALSE	0.7056	4.3479	0.268803	1.03539e-05	0.2434	0.15592
196	P04433	KV309_HUMAN	Ig kappa chain V-III region VG		2	2	10	0.1304	X / Y	1.0532	FALSE	0.7647	1.4507	0.435646	0.125013	0.0225	0.0193368
197	P06310	KV206_HUMAN	Ig kappa chain V-II region RPMI 6410		2	3	24	0.1805	X / Y	0.8527	FALSE	0.586	1.2406	0.335397	0.00469916	-0.0692	0.0265254
198	P06311	KV311_HUMAN	Ig kappa chain V-III region IARC/BL41		2	3	14	0.1875	X / Y	0.8999	FALSE	0.6213	1.3033	0.387889	0.0987247	-0.0458	0.0258782
199	P06319	LV605_HUMAN	Ig lambda chain V-VI region EB4		2	2	5	0.1221	X / Y	1.264	FALSE	0.6942	2.3014	0.347905	5.70779e-07	0.1018	0.067726
200	P06331	HV209_HUMAN	Ig heavy chain V-II region ARH-77		2	2	16	0.0616	X / Y	1.1211	FALSE	0.8257	1.5224	0.354273	0.00270914	0.0497	0.0176502
201	P08107	HSP71_HUMAN	Demerged into P0DMV8 and P0DMV9.		2	2	2		X / Y	0.9042	FALSE	0.5123	1.596	0.429663	0.185776	-0.0437	0.0608916
202	P18135	KV312_HUMAN	Ig kappa chain V-III region HAH		2	1	1	0.1395	X / Y		FALSE			1	1
203	P18136	KV313_HUMAN	Ig kappa chain V-III region HIC		2	1	1	0.1395	X / Y	3.0005	FALSE	0.9628	9.3511	0.166865	0.780081	0.4772	0.24371
204	P23083	HV103_HUMAN	Ig heavy chain V-I region V35		2	2	6	0.0598	X / Y	1.0005	FALSE	0.6661	1.5027	0.499521	0.000356144	0.0002	0.0312076
205	P80748	LV302_HUMAN	Ig lambda chain V-III region LOI		2	3	4	0.1622	X / Y	1.2607	FALSE	0.7446	2.1343	0.329996	0.241244	0.1006	0.0522874
206	Q15113	PCOC1_HUMAN	Procollagen C-endopeptidase enhancer 1	PCOLCE	2	3	3	0.0245	X / Y	1.3608	FALSE	0.8295	2.2324	0.266838	0.000303475	0.1338	0.046215
207	P02776	PLF4_HUMAN	Platelet factor 4	PF4	2	4	9	0.0891	X / Y	0.9195	FALSE	0.4787	1.7663	0.448845	0.000252053	-0.0365	0.0803767
208	P07737	PROF1_HUMAN	Profilin-1	PFN1	2	7	12	0.0857	X / Y	1.121	FALSE	0.7411	1.6956	0.391301	0.0654358	0.0496	0.0323057
209	Q96PD5	PGRP2_HUMAN	N-acetylmuramoyl-L-alanine amidase	PGLYRP2	2	9	19	0.033	X / Y	1.062	FALSE	0.8605	1.3107	0.387518	0.25618	0.0261	0.00835203
210	Q6UXB8	PI16_HUMAN	Peptidase inhibitor 16	PI16	2	4	4	0.0216	X / Y	0.8348	FALSE	0.4914	1.418	0.3666	0.110518	-0.0784	0.0529436
211	P01833	PIGR_HUMAN	Polymeric immunoglobulin receptor	PIGR	2	2	2	0.0406	X / Y	0.9664	FALSE	0.3335	2.8006	0.487205	0.00501202	-0.0148	0.213515
212	P14618	KPYM_HUMAN	Pyruvate kinase PKM	PKM	2	2	2	0.0151	X / Y	0.8658	FALSE	0.4919	1.5239	0.399431	0.0568356	-0.0626	0.0602799
213	P00747	PLMN_HUMAN	Plasminogen	PLG	2	32	85	0.0235	X / Y	0.972	FALSE	0.7774	1.2153	0.449428	0.723174	-0.0123	0.00941313
214	P55058	PLTP_HUMAN	Phospholipid transfer protein	PLTP	2	6	7	0.0243	X / Y	0.8696	FALSE	0.7498	1.0085	0.172797	0.103429	-0.0607	0.00414219
215	Q6UX71	PXDC2_HUMAN	Plexin domain-containing protein 2	PLXDC2	2	4	4	0.0208	X / Y	1.0496	FALSE	0.8758	1.2579	0.394545	0.772332	0.021	0.00618003
216	P27169	PON1_HUMAN	Serum paraoxonase/arylesterase 1	PON1	2	9	13	0.0394	X / Y	0.8244	FALSE	0.5589	1.2162	0.309769	0.00125767	-0.0838	0.0285132
217	P02775	CXCL7_HUMAN	Platelet basic protein	PPBP	2	5	12	0.1172	X / Y	1.3353	FALSE	0.6929	2.5733	0.329698	0.000526482	0.1256	0.0811789
218	P62937	PPIA_HUMAN	Peptidyl-prolyl cis-trans isomerase A	PPIA	2	2	2	0.0848	X / Y	0.9246	FALSE	0.4016	2.1289	0.462553	0.0172405	-0.034	0.131189
219	P32119	PRDX2_HUMAN	Peroxiredoxin-2	PRDX2	2	4	5	0.0455	X / Y	1.074	FALSE	0.3781	3.0511	0.472728	0.000896803	0.031	0.2056
220	P30041	PRDX6_HUMAN	Peroxiredoxin-6	PRDX6	2	2	2	0.0536	X / Y	1.0455	FALSE	0.6408	1.7057	0.463781	0.0116155	0.0193	0.0451868
221	Q92954	PRG4_HUMAN	Proteoglycan 4	PRG4	2	11	17	0.0064	X / Y	1.0841	FALSE	0.7618	1.5427	0.409458	0.00330554	0.0351	0.0234741
222	P04070	PROC_HUMAN	Vitamin K-dependent protein C	PROC	2	4	6	0.0304	X / Y	0.8919	FALSE	0.7996	0.9949	0.14757	0.0864483	-0.0497	0.0022511
223	P07225	PROS_HUMAN	Vitamin K-dependent protein S	PROS1	2	14	22	0.0148	X / Y	1.0525	FALSE	0.9159	1.2095	0.356425	0.0463527	0.0222	0.00364651
224	P22891	PROZ_HUMAN	Vitamin K-dependent protein Z	PROZ	2	4	4	0.06	X / Y	1.141	FALSE	0.5325	2.445	0.431272	0.000631285	0.0573	0.10954
225	P20742	PZP_HUMAN	Pregnancy zone protein	PZP	2	17	26	0.0074	X / Y	2.3408	FALSE	1.1498	4.7653	0.115772	9.10583e-11	0.3694	0.095313
226	O00391	QSOX1_HUMAN	Sulfhydryl oxidase 1	QSOX1	2	6	6	0.0308	X / Y	0.8277	FALSE	0.5921	1.1569	0.286133	0.00447387	-0.0821	0.0211549
227	P61224	RAP1B_HUMAN	Ras-related protein Rap-1b	RAP1B	2	3	4	0.0598	X / Y		FALSE			1	1
228	Q99969	RARR2_HUMAN	Retinoic acid receptor responder protein 2	RARRES2	2	2	2	0.0736	X / Y	0.7891	FALSE	0.581	1.0719	0.219694	0.0232149	-0.1028	0.0176905
229	P02753	RET4_HUMAN	Retinol-binding protein 4	RBP4	2	5	12	0.0498	X / Y	0.6215	FALSE	0.3908	0.9884	0.152661	0.000404469	-0.2066	0.0406063
230	P05109	S10A8_HUMAN	Protein S100-A8	S100A8	2	5	8	0.1183	X / Y	0.9144	FALSE	0.4243	1.9707	0.453612	0.130611	-0.0389	0.111205
231	P06702	S10A9_HUMAN	Protein S100-A9	S100A9	2	6	6	0.1316	X / Y	1.0324	FALSE	0.2835	3.7603	0.490153	0.00285196	0.0139	0.315136
232	P0DJI8	SAA1_HUMAN	Serum amyloid A-1 protein	SAA1	2	9	22	0.1066	X / Y	2.2214	TRUE	1.7131	2.8806	0.00106486	1.69932e-12	0.3466	0.0127355
233	P35542	SAA4_HUMAN	Serum amyloid A-4 protein	SAA4	2	5	13	0.0846	X / Y	1.2419	FALSE	1.0142	1.5208	0.142447	4.7247e-05	0.0941	0.00773996
234	O95810	SDPR_HUMAN	Serum deprivation-response protein	SDPR	2	2	2	0.0212	X / Y	1.3381	FALSE	0.8627	2.0755	0.253487	0.000733557	0.1265	0.0363412
235	P14151	LYAM1_HUMAN	L-selectin	SELL	2	2	3	0.0215	X / Y	1.0292	FALSE	0.6644	1.5943	0.473761	0.185503	0.0125	0.0361189
236	P49908	SEPP1_HUMAN	Selenoprotein P	SEPP1	2	2	3	0.021	X / Y	0.9601	FALSE	0.7558	1.2196	0.432403	0.299856	-0.0177	0.0107993
237	P01009	A1AT_HUMAN	Alpha-1-antitrypsin	SERPINA1	2	27	175	0.0239	X / Y	1.1982	FALSE	0.8698	1.6505	0.286194	0.00218318	0.0785	0.0193477
238	Q9UK55	ZPI_HUMAN	Protein Z-dependent protease inhibitor	SERPINA10	2	9	12	0.0248	X / Y	1.0665	FALSE	0.8818	1.29	0.367451	0.0513284	0.028	0.00682556
239	P01011	AACT_HUMAN	Alpha-1-antichymotrypsin	SERPINA3	2	17	51	0.0426	X / Y	1.1119	FALSE	0.8636	1.4314	0.337359	0.00373772	0.046	0.012038
240	P29622	KAIN_HUMAN	Kallistatin	SERPINA4	2	12	28	0.0258	X / Y	0.9173	FALSE	0.6953	1.2103	0.377732	0.627692	-0.0375	0.0144883
241	P05154	IPSP_HUMAN	Plasma serine protease inhibitor	SERPINA5	2	6	10	0.032	X / Y	0.9188	FALSE	0.5735	1.4718	0.428649	0.000805284	-0.0368	0.0418782
242	P08185	CBG_HUMAN	Corticosteroid-binding globulin	SERPINA6	2	5	19	0.0198	X / Y	0.9809	FALSE	0.8364	1.1504	0.451787	0.41808	-0.0084	0.00479158
243	P05543	THBG_HUMAN	Thyroxine-binding globulin	SERPINA7	2	10	16	0.0337	X / Y	1.0344	FALSE	0.875	1.2228	0.42001	0.332784	0.0147	0.00528129
244	P01008	ANT3_HUMAN	Antithrombin-III	SERPINC1	2	25	81	0.0237	X / Y	0.9388	FALSE	0.7949	1.1089	0.352319	0.788829	-0.0274	0.00522644
245	P05546	HEP2_HUMAN	Heparin cofactor 2	SERPIND1	2	15	41	0.016	X / Y	0.8741	FALSE	0.6338	1.2054	0.337701	0.0774055	-0.0585	0.0194883
246	P36955	PEDF_HUMAN	Pigment epithelium-derived factor	SERPINF1	2	15	26	0.0335	X / Y	0.8952	FALSE	0.7065	1.1343	0.319976	0.0811674	-0.0481	0.0105682
247	P08697	A2AP_HUMAN	Alpha-2-antiplasmin	SERPINF2	2	13	41	0.0244	X / Y	0.9874	FALSE	0.7444	1.3096	0.482068	0.553286	-0.0055	0.0150463
248	P05155	IC1_HUMAN	Plasma protease C1 inhibitor	SERPING1	2	13	37	0.016	X / Y	0.954	FALSE	0.7658	1.1884	0.415099	0.46811	-0.0205	0.00910505
249	P04278	SHBG_HUMAN	Sex hormone-binding globulin	SHBG	2	5	5	0.0199	X / Y	0.7615	FALSE	0.4573	1.268	0.296568	3.46824e-06	-0.1183	0.0490435
250	P37802	TAGL2_HUMAN	Transgelin-2	TAGLN2	2	4	5	0.0402	X / Y	1.0594	FALSE	0.6128	1.8312	0.458041	0.0570282	0.025	0.0565002
251	P02787	TRFE_HUMAN	Serotransferrin	TF	2	54	351	0.0158	X / Y	1.0352	FALSE	0.8983	1.193	0.403731	0.57256	0.015	0.00379559
252	P02786	TFR1_HUMAN	Transferrin receptor protein 1	TFRC	2	3	3	0.025	X / Y	1.191	FALSE	0.9638	1.4718	0.204422	0.00179382	0.0759	0.00844963
253	Q15582	BGH3_HUMAN	Transforming growth factor-beta-induced protein ig-h3	TGFBI	2	4	5	0.0161	X / Y	0.9626	FALSE	0.8905	1.0406	0.312298	0.598748	-0.0166	0.0011444
254	P07996	TSP1_HUMAN	Thrombospondin-1	THBS1	2	12	14	0.0197	X / Y	1.2381	FALSE	0.7451	2.0572	0.337012	0.00164405	0.0928	0.048632
255	Q9Y490	TLN1_HUMAN	Talin-1	TLN1	2	29	32	0.0035	X / Y	1.0547	FALSE	0.7208	1.5434	0.444343	0.0117106	0.0231	0.0273361
256	P60174	TPIS_HUMAN	Triosephosphate isomerase	TPI1	2	3	3	0.049	X / Y	0.9524	FALSE	0.5325	1.7034	0.466559	0.0639097	-0.0212	0.0637542
257	P67936	TPM4_HUMAN	Tropomyosin alpha-4 chain	TPM4	2	6	8	0.0565	X / Y	1.2583	FALSE	0.7552	2.0965	0.326337	0.0162259	0.0998	0.0491562
258	Q8WZ42	TITIN_HUMAN	Titin	TTN	2	2	5	0.0002	X / Y	0.9587	FALSE	0.7385	1.2446	0.435828	0.0479462	-0.0183	0.0128508
259	P02766	TTHY_HUMAN	Transthyretin	TTR	2	6	14	0.0612	X / Y	0.8516	FALSE	0.6497	1.1163	0.276397	0.0609708	-0.0698	0.0138153
260	Q9BQE3, P68366, Q13748, Q71U36, P68363	TBA1A_HUMAN, TBA1B_HUMAN, TBA1C_HUMAN, TBA3C_HUMAN, TBA4A_HUMAN	Tubulin alpha-1A chain, Tubulin alpha-1B chain, Tubulin alpha-1C chain, Tubulin alpha-3C/D chain, Tubulin alpha-4A chain	TUBA1A, TUBA1B, TUBA1C, TUBA3C, TUBA4A	5	4	4	0.02	X / Y		FALSE			1	1
261	P68371, P07437, Q9BVA1, Q13885	TBB2A_HUMAN, TBB2B_HUMAN, TBB4B_HUMAN, TBB5_HUMAN	Tubulin beta-2A chain, Tubulin beta-2B chain, Tubulin beta-4B chain, Tubulin beta chain	TUBB, TUBB2A, TUBB2B, TUBB4B	4	2	2	0.0382	X / Y	1.2179	FALSE	0.5947	2.4943	0.391643	9.44766e-05	0.0856	0.0969229
262	P50552	VASP_HUMAN	Vasodilator-stimulated phosphoprotein	VASP	2	2	2	0.0316	X / Y	0.9091	FALSE	0.4298	1.9232	0.449413	0.00606368	-0.0414	0.105878
263	P18206	VINC_HUMAN	Vinculin	VCL	2	9	12	0.0071	X / Y	1.2146	FALSE	0.7514	1.9633	0.342832	0.0120618	0.0844	0.043502
264	P04004	VTNC_HUMAN	Vitronectin	VTN	2	10	37	0.0209	X / Y	0.9264	FALSE	0.8082	1.062	0.287837	0.218139	-0.0332	0.00351724
265	P04275	VWF_HUMAN	von Willebrand factor	VWF	2	26	32	0.0028	X / Y	0.9184	FALSE	0.5727	1.4729	0.428515	0.00379686	-0.037	0.0420725
266	P31946, P27348, P63104	1433B_HUMAN, 1433T_HUMAN, 1433Z_HUMAN	14-3-3 protein beta/alpha, 14-3-3 protein theta, 14-3-3 protein zeta/delta	YWHAB, YWHAQ, YWHAZ	3	2	2	0.0326	X / Y	1.1658	FALSE	0.5516	2.4639	0.418793	0.00176477	0.0666	0.105629

## Sheet: Identifications
Accessions	N Groups	N Acs	N Variants	Peptide	Modif	Charge	Theo Mass	Exp Mass	Parent Intens	Retention Time	Spectrum	Search Engine	Score	Use For Quant	X126 Mass	X127N Mass	X127C Mass	X128N Mass	X128C Mass	X129N Mass	X129C Mass	X130N Mass	X130C Mass	X131N Mass	X126 Ions	X127N Ions	X127C Ions	X128N Ions	X128C Ions	X129N Ions	X129C Ions	X130N Ions	X130C Ions	X131N Ions
A0M8Q6	1	1	1	VGVETTKPSK	TMTsixplex_Nterm:::::::TMTsixplex_K:::TMTsixplex_K:	4	1732.07	1732.07	569601	33.12	20160613_QE381.4914.4914.4	Phenyx	11.09	TRUE	126.128	127.125	127.131	128.128	128.135	129.132	129.138	130.135	130.141	131.139	83507.1	183522	95631.4	137187	56408.2	233689	14705	29343.9	64037.4	4343.21
A0M8Q6	1	1	1	VGVETTKPSK	TMTsixplex_Nterm:::::::TMTsixplex_K:::TMTsixplex_K:	3	1732.07	1732.07	7293134	33.1	20160613_QE381.4907.4907.3	Phenyx	12.24	TRUE	126.128	127.125	127.131	128.128	128.135	129.132	129.138	130.135	130.141	131.139	648368	1.56987e+06	919610	1.11232e+06	588516	1.98831e+06	108411	244384	524513	81603.4
A0M8Q6	1	1	1	VTHEGSTVEK	TMTsixplex_Nterm::::::::::TMTsixplex_K:	3	1543.86	1543.86	3470255	25.43	20160613_QE374.3003.3003.3	Phenyx	16.52	TRUE	126.128	127.125	127.131	128.128	128.135	129.132	129.138	130.135	130.142	131.138	45052.1	115198	81207.9	98406.8	58130.7	172982	18521.3	33894.6	43847.2	20853.5
A0M8Q6;B9A064,P0CG04;P0CF74,P0CG05,P0CG06	3	6	6	QSNNKYAASSYLSLTPEQWK	TMTsixplex_Nterm:::::TMTsixplex_K:::::::::::::::TMTsixplex_K:	4	3001.61	3001.61	796305	48.65	20160613_QE381.8947.8947.4	Phenyx	9.57	TRUE	126.128	127.125	127.131	128.128	128.134	129.131	129.138	130.134	130.141	131.138	4660.04	18002.4	20908.9	12419.4	15324.6	13121.2	12213.3	3095.59	13226.1	16470.3
A0M8Q6;B9A064,P0CG04;P0CF74,P0CG05,P0CG06	3	6	6	QSNNKYAASSYLSLTPEQWK	TMTsixplex_Nterm:::::TMTsixplex_K:::::::::::::::TMTsixplex_K:	3	3001.61	3001.61	1542709	48.7	20160613_QE381.8956.8956.3	Phenyx	17.35	TRUE	126.128	127.125	127.131	128.128	128.134	129.132	129.138	130.135	130.141	131.138	14288	23380.5	34335.3	27958.1	39723.8	37902.9	20848.2	10874.6	20277.3	22192.1
A0M8Q6;B9A064,P0CG04;P0CF74,P0CG05,P0CG06	3	6	6	YAASSYLSLTPEQWK	TMTsixplex_Nterm:::::::::::::::TMTsixplex_K:	4	2201.18	2201.18	817774	54.35	20160613_QE375.11734.11734.4	Phenyx	13.95	TRUE	126.128	127.125	127.131	128.128	128.134	129.132	129.138	130.135	130.141	131.138	3620.2	15492.3	8469.17	11253.5	13410.5	11029.1	10736.8	6988.66	9633.35	8419.42
A0M8Q6;B9A064,P0CG04;P0CF74,P0CG05,P0CG06	3	6	6	YAASSYLSLTPEQWK	TMTsixplex_Nterm:::::::::::::::TMTsixplex_K:	2	2201.18	2201.18	1357609	53.58	20160613_QE376.11616.11616.2	Phenyx	14.31	TRUE	126.128	127.125	127.131	128.128	128.135	129.132	129.138	130.135	130.141	131.139	3977.93	21551.2	18306.2	23721.3	28681	28558.2	18118.9	15658.8	20117.4	19442.2
A0M8Q6;B9A064,P0CG04;P0CF74,P0CG05,P0CG06	3	6	6	YAASSYLSLTPEQWK	TMTsixplex_Nterm:::::::::::::::TMTsixplex_K:	3	2201.18	2201.18	9833635	53.55	20160613_QE376.11606.11606.3	Phenyx	22.21	TRUE	126.128	127.125	127.131	128.128	128.134	129.131	129.138	130.135	130.141	131.138	24140.8	80603.4	44261.6	76678.8	62645.7	68093.1	39035	42636.7	43182.5	62752.3
A0M8Q6;B9A064,P0CG04;P0CF74,P0CG05,P0CG06	3	6	6	YAASSYLSLTPEQWK	TMTsixplex_Nterm:::::::::::::::TMTsixplex_K:	2	2201.18	2201.18	441800	55.05	20160613_QE377.12268.12268.2	Phenyx	11.37	TRUE		127.125		128.128		129.132	129.138	130.135		131.138		2319.81		3245.7		2887.76	2276.57	1826.99		2391.8
A0M8Q6;B9A064,P0CG04;P0CF74,P0CG05,P0CG06	3	6	6	YAASSYLSLTPEQWK	TMTsixplex_Nterm:::::::::::::::TMTsixplex_K:	3	2201.18	2201.18	173543	54.77	20160613_QE379.11044.11044.3	Phenyx	16.15	TRUE		127.125		128.128				130.135		131.138		2376.97		1552.41				2699.65		3701.4
A0M8Q6;B9A064,P0CG04;P0CF74,P0CG05,P0CG06	3	6	6	YAASSYLSLTPEQWK	TMTsixplex_Nterm:::::::::::::::TMTsixplex_K:	3	2201.18	2201.18	519751	55.72	20160613_QE376.12295.12295.3	Phenyx	11.57	TRUE			127.131	128.128	128.134								2120.78	3406.25	2343.34
A0M8Q6;B9A064,P0CG04;P0CF74,P0CG05,P0CG06	3	6	6	YAASSYLSLTPEQWK	TMTsixplex_Nterm:::::::::::::::TMTsixplex_K:	4	2201.18	2201.18	379832	54.52	20160613_QE377.12117.12117.4	Phenyx	17.16	TRUE	126.128	127.125	127.131	128.128	128.135	129.131	129.138	130.135	130.141	131.139	2826.6	17306.6	16053.3	19790.7	17657.5	16684.6	13764	9955.88	4896.66	14377.8
A0M8Q6;B9A064,P0CG04;P0CF74,P0CG05,P0CG06	3	6	6	YAASSYLSLTPEQWK	TMTsixplex_Nterm:::::::::::::::TMTsixplex_K:	3	2201.18	2201.18	1289090	54.25	20160613_QE375.11705.11705.3	Phenyx	19.42	TRUE	126.128	127.125	127.131	128.128	128.135	129.132	129.138	130.135	130.141	131.139	9139.85	22988.1	20432.2	22190.1	35370.5	21747.7	17641.9	12683.1	16384.9	18230.3
A0M8Q6;B9A064,P0CG04;P0CF74,P0CG05,P0CG06	3	6	6	YAASSYLSLTPEQWK	TMTsixplex_Nterm:::::::::::::::TMTsixplex_K:	3	2201.18	2201.18	877031	54.78	20160613_QE375.11862.11862.3	Phenyx	18.73	TRUE	126.127	127.125	127.131	128.128	128.134	129.132	129.138	130.135	130.141	131.138	1680.79	5206.76	6835.13	6551.32	11921.4	3255.75	3619.26	3042.18	9677.49	4444.27
A0M8Q6;B9A064,P0CG04;P0CF74,P0CG05,P0CG06	3	6	6	YAASSYLSLTPEQWK	TMTsixplex_Nterm:::::::::::::::TMTsixplex_K:	3	2201.18	2201.18	9	54.18	20160613_QE376.11813.11813.3	Phenyx	22.59	TRUE	126.128	127.125	127.131	128.128	128.134	129.131	129.138	130.135	130.141	131.138	225558	539143	467979	636522	647387	505168	369030	354888	441777	447089
A0M8Q6;B9A064,P0CG04;P0CF74,P0CG05,P0CG06	3	6	6	YAASSYLSLTPEQWK	TMTsixplex_Nterm:::::::::::::::TMTsixplex_K:	3	2201.18	2201.18	6712434	54.72	20160613_QE376.11972.11972.3	Phenyx	18.64	TRUE	126.128	127.125	127.131	128.128	128.134	129.132	129.138	130.135	130.141	131.139	13472.5	30053.8	20288.4	33279	34472.7	24583	17968.7	19856.2	22490	22671
A0M8Q6;B9A064,P0CG04;P0CF74,P0CG05,P0CG06	3	6	6	YAASSYLSLTPEQWK	TMTsixplex_Nterm:::::::::::::::TMTsixplex_K:	2	2201.18	2201.18	372450	54.82	20160613_QE379.11058.11058.2	Phenyx	12.72	TRUE	126.128	127.125	127.131	128.128	128.135	129.132	129.138	130.135	130.142	131.138	4222.05	5027.53	3336.08	3655.42	8390.24	2992.2	2764.8	2208.64	4545.58	7435.05
A0M8Q6;B9A064,P0CG04;P0CF74,P0CG05,P0CG06	3	6	6	YAASSYLSLTPEQWK	TMTsixplex_Nterm:::::::::::::::TMTsixplex_K:	3	2201.18	2201.18	1232653	54.48	20160613_QE380.9747.9747.3	Phenyx	19.19	TRUE	126.128	127.125	127.131	128.128	128.135	129.132	129.138	130.135	130.141	131.138	3497.98	4746.06	6851.91	15067	16109	14452.2	10884.4	4340.61	9223.2	10401.1
A0M8Q6;B9A064,P0CG04;P0CF74,P0CG05,P0CG06	3	6	6	YAASSYLSLTPEQWK	TMTsixplex_Nterm:::::::::::::::TMTsixplex_K:	3	2201.18	2201.18	382219	54.68	20160613_QE381.10373.10373.3	Phenyx	19.3	TRUE		127.125		128.128	128.134	129.131	129.138	130.135	130.141	131.138		3534.95		8241.86	3952.64	6946.92	2444.26	3497.49	3021.23	3703.37
A0M8Q6;B9A064,P0CG04;P0CF74,P0CG05,P0CG06	3	6	6	YAASSYLSLTPEQWK	TMTsixplex_Nterm:::::::::::::::TMTsixplex_K:	2	2201.18	2201.18	727461	54.73	20160613_QE381.10388.10388.2	Phenyx	12.66	TRUE	126.128	127.125	127.131	128.128	128.134	129.131	129.138	130.134	130.141	131.138	3423.63	13564.4	8990.57	16348.6	12364.4	15658.4	7735.62	6140.98	8779.66	12602.7
A0M8Q6;B9A064,P0CG04;P0CF74,P0CG05,P0CG06	3	6	6	YAASSYLSLTPEQWK	TMTsixplex_Nterm:::::::::::::::TMTsixplex_K:	3	2201.18	2201.18	5246024	53.97	20160613_QE377.11928.11928.3	Phenyx	21.42	TRUE	126.128	127.125	127.131	128.128	128.134	129.132	129.138	130.135	130.141	131.138	23734.5	60759.6	26525.8	53345.7	46614.8	47778.9	23223.2	28774.9	35148.8	56565
A0M8Q6;B9A064,P0CG04;P0CF74,P0CG05,P0CG06	3	6	6	YAASSYLSLTPEQWK	TMTsixplex_Nterm:::::::::::::::TMTsixplex_K:	3	2201.18	2201.18	1372981	54.55	20160613_QE378.10417.10417.3	Phenyx	22.71	TRUE	126.128	127.125	127.131	128.128	128.135	129.132	129.138	130.135	130.141	131.139	18618.9	47587.1	29297.9	36749.2	50038.9	25874.5	28097	29171.6	27436.9	43118.8
A0M8Q6;B9A064,P0CG04;P0CF74,P0CG05,P0CG06	3	6	6	YAASSYLSLTPEQWK	TMTsixplex_Nterm:::::::::::::::TMTsixplex_K:	2	2201.18	2201.18	1	54.5	20160613_QE377.12108.12108.2	Phenyx	21.13	TRUE	126.128	127.125	127.131	128.128	128.134	129.131	129.138	130.135	130.141	131.138	68336.3	161384	128518	146332	178354	141859	98725.3	86820.4	119780	132353
A0M8Q6;B9A064,P0CG04;P0CF74,P0CG05,P0CG06	3	6	6	YAASSYLSLTPEQWK	TMTsixplex_Nterm:::::::::::::::TMTsixplex_K:	2	2201.18	2201.18	1345194	54.58	20160613_QE378.10428.10428.2	Phenyx	15.55	TRUE	126.128	127.125	127.131	128.128	128.134	129.132	129.138	130.135	130.141	131.139	4378.89	25264.2	19988.3	31318.9	30644.3	23501.8	18408.8	19174.9	26495.8	22882.2
A0M8Q6;B9A064,P0CG04;P0CF74,P0CG05,P0CG06	3	6	6	YAASSYLSLTPEQWK	TMTsixplex_Nterm:::::::::::::::TMTsixplex_K:	3	2201.18	2201.18	1289921	53.62	20160613_QE375.11504.11504.3	Phenyx	18.15	TRUE	126.128	127.125	127.131	128.128	128.134	129.131	129.138	130.135	130.141	131.138	2690	11689.3	13933.6	14270.3	12336.1	14368.3	9375.64	7020.42	5097.88	11508
A0M8Q6;B9A064,P0CG04;P0CF74,P0CG05,P0CG06	3	6	6	YAASSYLSLTPEQWK	TMTsixplex_Nterm:::::::::::::::TMTsixplex_K:	2	2201.18	2201.18	1497189	54.28	20160613_QE375.11719.11719.2	Phenyx	15.29	TRUE	126.128	127.125	127.131	128.128	128.134	129.132	129.138	130.135	130.141	131.138	15036	31297.2	27042.4	33223.9	32924.3	23765	23138.4	20358.5	16033.2	21748.1
A0M8Q6;B9A064,P0CG04;P0CF74,P0CG05,P0CG06	3	6	6	YAASSYLSLTPEQWK	TMTsixplex_Nterm:::::::::::::::TMTsixplex_K:	2	2201.18	2201.18	925210	53.97	20160613_QE377.11932.11932.2	Phenyx	12.98	TRUE	126.128	127.125	127.131	128.128	128.135	129.131	129.138	130.135	130.141	131.138	3072.37	18865.3	11321.5	17760	13737.4	12983.5	10573.8	10107.3	4834.9	8550.61
A0M8Q6;B9A064,P0CG04;P0CF74,P0CG05,P0CG06	3	6	6	YAASSYLSLTPEQWK	TMTsixplex_Nterm:::::::::::::::TMTsixplex_K:	4	2201.18	2201.18	3856884	54.27	20160613_QE376.11840.11840.4	Phenyx	17.31	TRUE	126.128	127.125	127.131	128.128	128.135	129.132	129.138	130.135	130.141	131.138	45566.8	75332.2	58968	75046.4	75107.4	71150.1	44332.8	39734.2	56517.2	52504
A0M8Q6;B9A064,P0CG04;P0CF74,P0CG05,P0CG06	3	6	6	YAASSYLSLTPEQWK	TMTsixplex_Nterm:::::::::::::::TMTsixplex_K:	3	2201.18	2201.18	7	54.5	20160613_QE377.12106.12106.3	Phenyx	23.25	TRUE	126.128	127.125	127.131	128.128	128.135	129.132	129.138	130.135	130.141	131.138	354952	766439	617442	780770	784896	696060	540832	400055	438992	630284
A0M8Q6;B9A064,P0CG04;P0CF74,P0CG05,P0CG06	3	6	6	YAASSYLSLTPEQWK	TMTsixplex_Nterm:::::::::::::::TMTsixplex_K:	2	2201.18	2201.18	1	54.18	20160613_QE376.11814.11814.2	Phenyx	20.11	TRUE	126.128	127.125	127.131	128.128	128.134	129.131	129.138	130.135	130.141	131.138	58531.3	144027	109144	127259	138683	119048	95596.1	60668.3	91916.1	102220
A0M8Q6;P0CF74,P0CG05,P0CG06	2	4	4	AAPSVTLFPPSSEELQANK	TMTsixplex_Nterm:::::::::::::::::::TMTsixplex_K:	2	2443.34	2443.34	2	51.88	20160613_QE372.10722.10722.2	Phenyx	16.49	TRUE	126.128	127.125	127.131	128.128	128.134	129.131	129.138	130.135	130.141	131.138	1.1471e+06	2.75142e+06	2.51155e+06	2.58593e+06	2.75736e+06	2.87807e+06	1.87709e+06	1.68468e+06	2.46042e+06	1.75154e+06
A0M8Q6;P0CF74,P0CG05,P0CG06	2	4	4	AAPSVTLFPPSSEELQANK	TMTsixplex_Nterm:::::::::::::::::::TMTsixplex_K:	3	2443.34	2443.34	6512350	51.28	20160613_QE372.10561.10561.3	Phenyx	17.32	TRUE	126.128	127.125	127.131	128.128	128.134	129.131	129.138	130.135	130.141	131.138	112454	133211	111307	141213	161916	171402	118984	109688	141759	128223
A0M8Q6;P0CF74,P0CG05,P0CG06	2	4	4	AAPSVTLFPPSSEELQANK	TMTsixplex_Nterm:::::::::::::::::::TMTsixplex_K:	3	2443.34	2443.34	2	52.32	20160613_QE372.10853.10853.3	Phenyx	20.47	TRUE	126.128	127.125	127.131	128.128	128.135	129.132	129.138	130.135	130.141	131.138	16056.4	49224.7	24966.6	66741.7	72986	50011.4	37805.1	25495.4	31809.8	46381.6
A0M8Q6;P0CF74,P0CG05,P0CG06	2	4	4	AAPSVTLFPPSSEELQANK	TMTsixplex_Nterm:::::::::::::::::::TMTsixplex_K:	4	2443.34	2443.34	5	52.12	20160613_QE372.10792.10792.4	Phenyx	14.33	TRUE	126.128	127.125	127.131	128.128	128.134	129.131	129.138	130.135	130.141	131.138	35215.4	40100.9	53736.4	47607.2	88080.3	36175	35287.6	56117.1	43090.3	26295.4
A0M8Q6;P0CF74,P0CG05,P0CG06	2	4	4	AAPSVTLFPPSSEELQANK	TMTsixplex_Nterm:::::::::::::::::::TMTsixplex_K:	3	2443.34	2443.34	1	51.8	20160613_QE372.10695.10695.3	Phenyx	18.5	TRUE	126.129	127.126	127.132	128.129	128.135	129.133	129.139	130.136	130.142	131.139	4.7726e+06	1.01153e+07	7.14132e+06	1.17682e+07	1.12118e+07	1.1964e+07	5.9732e+06	5.34946e+06	8.38212e+06	8.94597e+06
A0M8Q6;P0CF74,P0CG05,P0CG06	2	4	4	AAPSVTLFPPSSEELQANK	TMTsixplex_Nterm:::::::::::::::::::TMTsixplex_K:	3	2443.34	2443.34	1360152	52.83	20160613_QE372.11004.11004.3	Phenyx	17.71	TRUE			127.131	128.128	128.134	129.132	129.138	130.135	130.141	131.138			2959.22	7770.05	3446.61	2159.21	3558.94	3931.45	3454.25	4234.2
A0M8Q6;P0CF74,P0CG05,P0CG06	2	4	4	AAPSVTLFPPSSEELQANK	TMTsixplex_Nterm:::::::::::::::::::TMTsixplex_K:	4	2443.34	2443.33	9675458	51.58	20160613_QE372.10634.10634.4	Phenyx	15.62	TRUE	126.128	127.125	127.131	128.128	128.135	129.132	129.138	130.135	130.141	131.138	20754.7	32248.5	25548.7	38224.8	40475.9	37676.3	24596.5	21065.4	26604.4	25181.1
A0M8Q6;P0CF74,P0CG05,P0CG06	2	4	4	AAPSVTLFPPSSEELQANK	TMTsixplex_Nterm:::::::::::::::::::TMTsixplex_K:	3	2443.34	2443.34	648933	53.38	20160613_QE372.11179.11179.3	Phenyx	13.11	TRUE	126.127		127.131	128.128							2345.75		2255.28	2210.27
A5A3E0,P60709,P63261,P62736,P63267,P68032,P68133,Q562R1,Q6S8J3	1	9	9	SYELPDGQVLTLGNER	TMTsixplex_Nterm:::::::::::::::::	2	2019.05	2019.05	7	51.98	20160613_QE371.11567.11567.2	Phenyx	19.06	TRUE	126.128	127.125	127.131	128.128	128.135	129.132	129.138	130.135	130.141	131.138	63324.2	93834.6	664840	194770	267852	226524	134944	277885	190894	200288
A5A3E0,P60709,P63261,P62736,P63267,P68032,P68133,Q6S8J3	1	8	8	AGFAGDDAPR	TMTsixplex_Nterm:::::::::::	2	1204.6	1204.6	4407156	32.55	20160613_QE371.5454.5454.2	Phenyx	13.01	TRUE	126.128	127.125	127.131	128.128	128.134	129.131	129.138	130.135	130.141	131.138	59572.8	100605	501542	153443	136895	137733	105174	231464	109926	112982
A6NIZ1,P61224	1	2	2	VKDTDDVPMLLVGNK	TMTsixplex_Nterm::TMTsixplex_K:::::::::::::TMTsixplex_K:	3	2330.35	2330.35	2584476	49.15	20160613_QE372.9981.9981.3	Phenyx	17.48	TRUE	126.127	127.124	127.131	128.128	128.134	129.131	129.138	130.135	130.141	131.138	7454.47	8426.43	18504	12878.6	11502.3	4231.19	10271.2	14093.5	9778.35	11520.1
A6NIZ1,P61224,P62834	1	3	3	LNVNELFYDLVR	TMTsixplex_Nterm:::::::::::::	3	1722.95	1722.95	110524	65.03	20160613_QE372.14463.14463.3	Phenyx	13.57	TRUE
A6NIZ1,P61224,P62834	1	3	3	LNVNELFYDLVR	TMTsixplex_Nterm:::::::::::::	2	1722.95	1722.95	235918	65.03	20160613_QE372.14461.14461.2	Phenyx	12.43	TRUE		127.124	127.131	128.128	128.134	129.131	129.137	130.134	130.141	131.138		2396.23	10755	8321.06	3306.52	2639.43	2840.15	7245.99	3598.67	2729.59
B9A064	1	1	1	VTVLGQPK	TMTsixplex_Nterm::::::::TMTsixplex_K:	2	1298.83	1298.83	6037104	41.63	20160613_QE382.7495.7495.2	Phenyx	9.8	TRUE	126.128	127.125	127.131	128.128	128.135	129.132	129.138	130.135	130.141	131.138	11404.3	117137	78789.9	85196.9	92209.2	52219.5	48638.3	49171.5	64832.1	76214.3
B9A064,P0CG04	1	2	2	AGVETTKPSK	TMTsixplex_Nterm:::::::TMTsixplex_K:::TMTsixplex_K:	4	1704.04	1704.04	4	30.28	20160613_QE381.4186.4186.4	Phenyx	9.89	TRUE	126.128	127.125	127.131	128.128	128.135	129.132	129.138	130.135	130.141	131.139	1.8759e+06	4.70279e+06	3.27171e+06	3.81168e+06	3.84984e+06	3.56085e+06	3.08357e+06	2.8146e+06	2.1552e+06	2.82439e+06
B9A064,P0CG04	1	2	2	AGVETTKPSK	TMTsixplex_Nterm:::::::TMTsixplex_K:::TMTsixplex_K:	3	1704.04	1704.04	1	30.53	20160613_QE381.4235.4235.3	Phenyx	10.86	TRUE	126.128	127.125	127.131	128.128	128.134	129.131	129.138	130.135	130.141	131.138	367041	906039	732355	674471	670555	511610	471502	501415	470389	536792
B9A064,P0CG04	1	2	2	ANPTVTLFPPSSEELQANK	TMTsixplex_Nterm:::::::::::::::::::TMTsixplex_K:	3	2500.36	2500.36	6	51.27	20160613_QE372.10558.10558.3	Phenyx	17.03	TRUE	126.128	127.125	127.131	128.128	128.134	129.131	129.138	130.135	130.141	131.138	237496	706979	398922	450428	493290	430985	371934	363584	258257	327343
B9A064,P0CG04	1	2	2	ANPTVTLFPPSSEELQANK	TMTsixplex_Nterm:::::::::::::::::::TMTsixplex_K:	3	2500.36	2500.36	2	51.78	20160613_QE372.10690.10690.3	Phenyx	19.63	TRUE	126.128	127.125	127.131	128.128	128.134	129.132	129.138	130.135	130.141	131.138	1.37378e+06	4.44049e+06	2.92786e+06	3.40758e+06	3.50333e+06	2.83141e+06	2.68883e+06	2.54566e+06	2.00922e+06	2.51043e+06
B9A064,P0CG04	1	2	2	ANPTVTLFPPSSEELQANK	TMTsixplex_Nterm:::::::::::::::::::TMTsixplex_K:	2	2500.36	2500.36	1	51.18	20160613_QE372.10531.10531.2	Phenyx	19.2	TRUE	126.128	127.125	127.131	128.128	128.134	129.131	129.138	130.135	130.141	131.139	47772.9	100941	60957.1	101074	100324	81420.8	57771.5	69335.2	55970.9	65661.2
B9A064,P0CG04	1	2	2	ANPTVTLFPPSSEELQANK	TMTsixplex_Nterm:::::::::::::::::::TMTsixplex_K:	4	2500.36	2500.36	2	51.58	20160613_QE372.10631.10631.4	Phenyx	16.96	TRUE	126.128	127.125	127.131	128.128	128.135	129.132	129.138	130.135	130.141	131.139	32825	103880	61403	77538	89420.4	53362.5	51010.7	55078.2	53109.7	62791.4
B9A064,P0CG04	1	2	2	ANPTVTLFPPSSEELQANK	TMTsixplex_Nterm:::::::::::::::::::TMTsixplex_K:	2	2500.36	2500.36	6	51.73	20160613_QE372.10681.10681.2	Phenyx	20.01	TRUE	126.128	127.125	127.131	128.128	128.134	129.131	129.138	130.135	130.141	131.138	343373	965472	691286	757837	885269	776218	558980	534474	438879	604958
B9A064,P0CG04;P0CF74,P0CG05,P0CG06	2	5	5	SYSCQVTHEGSTVEK	TMTsixplex_Nterm::::Cys_CAM:::::::::::TMTsixplex_K:	4	2169.08	2169.08	817323	26.07	20160613_QE379.3159.3159.4	Phenyx	15.27	TRUE	126.128	127.125	127.131	128.129	128.135	129.132	129.138	130.135	130.141	131.139	10179.8	5043.4	8636.25	13744.6	18890.5	13454.4	18606.4	13961.5	11363.6	16092
B9A064,P0CG04;P0CF74,P0CG05,P0CG06	2	5	5	SYSCQVTHEGSTVEK	TMTsixplex_Nterm::::Cys_CAM:::::::::::TMTsixplex_K:	4	2169.08	2169.08	3553541	30.33	20160613_QE378.4143.4143.4	Phenyx	15.79	TRUE	126.128	127.125	127.131	128.128	128.134	129.131	129.138	130.135	130.141	131.138	28870.3	79943.5	85256.1	93587.4	105115	75275.4	69561.7	56999.4	75349.3	66783.1
B9A064,P0CG04;P0CF74,P0CG05,P0CG06	2	5	5	SYSCQVTHEGSTVEK	TMTsixplex_Nterm::::Cys_CAM:::::::::::TMTsixplex_K:	3	2169.08	2169.08	4	30.28	20160613_QE375.4254.4254.3	Phenyx	23.2	TRUE	126.128	127.125	127.131	128.128	128.134	129.132	129.138	130.135	130.141	131.138	1.42443e+06	4.69353e+06	2.99895e+06	3.4514e+06	4.83698e+06	3.84162e+06	2.5362e+06	2.28666e+06	3.37726e+06	2.8908e+06
B9A064,P0CG04;P0CF74,P0CG05,P0CG06	2	5	5	SYSCQVTHEGSTVEK	TMTsixplex_Nterm::::Cys_CAM:::::::::::TMTsixplex_K:	3	2169.08	2169.08	660397	30.52	20160613_QE381.4232.4232.3	Phenyx	22.91	TRUE	126.128	127.125	127.131	128.128	128.134	129.132	129.138	130.135	130.141	131.138	4124.8	23547	13044.8	22138.5	23209.7	17213.5	12422.1	11687.6	10632.6	18387.3
B9A064,P0CG04;P0CF74,P0CG05,P0CG06	2	5	5	SYSCQVTHEGSTVEK	TMTsixplex_Nterm::::Cys_CAM:::::::::::TMTsixplex_K:	4	2169.08	2169.08	280272	30.13	20160613_QE374.4280.4280.4	Phenyx	12.27	TRUE	126.128	127.124	127.131	128.128	128.135	129.132	129.138	130.135	130.141	131.138	3041.46	3542.36	9568.95	3885.26	12655.6	9337.46	7428.15	3487.16	8434.03	3002.94
B9A064,P0CG04;P0CF74,P0CG05,P0CG06	2	5	5	SYSCQVTHEGSTVEK	TMTsixplex_Nterm::::Cys_CAM:::::::::::TMTsixplex_K:	3	2169.08	2169.08	9512101	30.3	20160613_QE377.4460.4460.3	Phenyx	24.29	TRUE	126.128	127.125	127.131	128.128	128.134	129.131	129.138	130.135	130.141	131.138	34068.6	76836	93779.3	77943.3	120669	95134.8	59130	47245.4	78866.8	78099.3
B9A064,P0CG04;P0CF74,P0CG05,P0CG06	2	5	5	SYSCQVTHEGSTVEK	TMTsixplex_Nterm::::Cys_CAM:::::::::::TMTsixplex_K:	3	2169.08	2169.08	5233399	30.28	20160613_QE379.4284.4284.3	Phenyx	22	TRUE	126.128	127.125	127.131	128.128	128.135	129.132	129.138	130.135	130.141	131.138	58873.6	184936	129765	164911	191113	176400	115336	115149	121142	159793
B9A064,P0CG04;P0CF74,P0CG05,P0CG06	2	5	5	SYSCQVTHEGSTVEK	TMTsixplex_Nterm::::Cys_CAM:::::::::::TMTsixplex_K:	4	2169.08	2169.08	672569	25.38	20160613_QE377.3044.3044.4	Phenyx	11.27	TRUE	126.128	127.125	127.131	128.128	128.135	129.132	129.138	130.135	130.141	131.139	16764.4	28418.5	20145.4	23297.7	27076.7	33159.3	22395.1	20380.4	22316.8	28438.2
B9A064,P0CG04;P0CF74,P0CG05,P0CG06	2	5	5	SYSCQVTHEGSTVEK	TMTsixplex_Nterm::::Cys_CAM:::::::::::TMTsixplex_K:	3	2169.08	2169.08	540199	30.07	20160613_QE374.4260.4260.3	Phenyx	22.1	TRUE	126.128	127.125	127.131	128.128	128.134	129.132	129.138	130.135	130.141	131.138	9085.36	19973.3	18689.5	21448.6	26621.6	22665.3	14724.7	13814.6	19040.1	15964.7
B9A064,P0CG04;P0CF74,P0CG05,P0CG06	2	5	5	SYSCQVTHEGSTVEK	TMTsixplex_Nterm::::Cys_CAM:::::::::::TMTsixplex_K:	4	2169.08	2169.08	1249071	30.32	20160613_QE377.4464.4464.4	Phenyx	15.02	TRUE	126.128	127.125	127.131	128.128	128.134	129.131	129.138	130.135	130.141	131.138	18229.2	43579	45930.7	43621.6	52403.3	47029.2	31755.7	18601.7	42332	34935.4
B9A064,P0CG04;P0CF74,P0CG05,P0CG06	2	5	5	SYSCQVTHEGSTVEK	TMTsixplex_Nterm::::Cys_CAM:::::::::::TMTsixplex_K:	3	2169.08	2169.08	1815034	30.25	20160613_QE378.4123.4123.3	Phenyx	21.71	TRUE	126.128	127.125	127.131	128.128	128.134	129.131	129.138	130.135	130.141	131.138	15811.8	54950.3	49652.6	57408.6	67477.4	48402.2	47069.1	32109.5	46435.7	39426.7
B9A064,P0CG04;P0CF74,P0CG05,P0CG06	2	5	5	SYSCQVTHEGSTVEK	TMTsixplex_Nterm::::Cys_CAM:::::::::::TMTsixplex_K:	3	2169.08	2169.08	3302710	30.05	20160613_QE376.4163.4163.3	Phenyx	32.38	TRUE	126.128	127.125	127.131	128.128	128.135	129.132	129.138	130.135	130.141	131.139	8850.82	35001.3	34651.2	28284.9	35248.6	27577.1	26230.4	25406.9	30202.8	20549.9
B9A064,P0CG04;P0CF74,P0CG05,P0CG06	2	5	5	SYSCQVTHEGSTVEK	TMTsixplex_Nterm::::Cys_CAM:::::::::::TMTsixplex_K:	3	2169.08	2169.08	1223398	30.32	20160613_QE380.3904.3904.3	Phenyx	22.19	TRUE	126.128	127.125	127.131	128.128	128.134	129.131	129.138	130.135	130.141	131.138	23461.1	51035.3	36407.4	48647.2	52321.3	51575.4	32214	30057.5	35537.5	39956.3
B9A064,P0CG04;P0CG05,P0CG06	2	4	4	TVAPTECS	TMTsixplex_Nterm:::::::Cys_CAM::	2	1092.53	1092.53	5878652	34.57	20160613_QE371.6110.6110.2	Phenyx	12.96	TRUE	126.128	127.125	127.131	128.128	128.135	129.132	129.138	130.135	130.141	131.138	23864.5	32521.5	31718.7	34794.5	30427.8	40025.7	27476.7	24264.4	23986.6	33922.8
O00391	1	1	1	AHFSPSNLLLDFPAAGSAAR	TMTsixplex_Nterm:::::::::::::::::::::	3	2270.2	2270.2	818629	51.2	20160613_QE379.10081.10081.3	Phenyx	18.17	TRUE								130.135	130.141	131.139								2358.66	4821.66	1912.94
O00391	1	1	1	AKEVLPALR	TMTsixplex_Nterm::TMTsixplex_K::::::::	3	1453.94	1453.94	433961	38.05	20160613_QE382.6362.6362.3	Phenyx	14.19	TRUE	126.128	127.125	127.131	128.128	128.135	129.132	129.138	130.135	130.141	131.138	25975	22013.1	43330.6	32434.9	26557.4	19416.6	27577.3	16543.7	26434.2	28570.2
O00391	1	1	1	AWRPALYLAALDCAEETNSAVCR	TMTsixplex_Nterm:::::::::::::Cys_CAM:::::::::Cys_CAM::	3	2865.41	2865.41	554743	53.52	20160613_QE373.10328.10328.3	Phenyx	26.2	TRUE		127.125	127.131	128.128	128.134		129.138	130.134	130.141	131.138		3114.33	3949.54	3570.13	3900.26		2887.11	1836.38	2799.87	4428.7
O00391	1	1	1	ELCSACHNER	TMTsixplex_Nterm:::Cys_CAM:::Cys_CAM:::::	3	1503.68	1503.68	40230	21.37	20160613_QE374.2177.2177.3	Phenyx	12.49	TRUE
O00391	1	1	1	KFGVTDFPSCYLLFR	TMTsixplex_Nterm:TMTsixplex_K:::::::::Cys_CAM::::::	3	2307.25	2307.25	622595	56.18	20160613_QE381.10724.10724.3	Phenyx	14.5	TRUE	126.128	127.125	127.131	128.128	128.134	129.131	129.138	130.135	130.141	131.138	17226.1	10862.4	29981.4	24628.1	31950	19497.5	20784.6	14423.1	28167.5	18202.3
O00391	1	1	1	QNVDHSQEAAK	TMTsixplex_Nterm:::::::::::TMTsixplex_K:	3	1683.9	1683.89	1081524	22.5	20160613_QE374.2353.2353.3	Phenyx	16.79	TRUE	126.128	127.125	127.131	128.128	128.135	129.132	129.138	130.135	130.141	131.138	9279.02	16373.4	19966.6	19354.8	13892.2	14642.3	17797	10171.3	13985.8	13493.2
O00533	1	1	1	CDSHLK	TMTsixplex_Nterm:Cys_CAM:::::TMTsixplex_K:	3	1216.66	1216.66	315491	25.07	20160613_QE379.2916.2916.3	Phenyx	13.75	TRUE	126.128	127.125	127.132	128.128	128.134	129.131	129.138	130.136	130.141	131.138	11639.1	18559.2	15679.5	11655	9017.89	12156.8	10912.6	15654.2	27065.9	10962.5
O00533	1	1	1	DGNPFYFTDHR	TMTsixplex_Nterm::::::::::::	3	1596.75	1596.75	341546	40.95	20160613_QE374.7541.7541.3	Phenyx	14.18	TRUE	126.128	127.125	127.131	128.128	128.134	129.131	129.138	130.135	130.141	131.138	3516.85	5194.21	3768.67	1898.57	8587.83	3657.68	3360.56	4213.49	4707.43	4693.05
O14791	1	1	1	EFLGENLSNFLSLAGNTYQLTR	TMTsixplex_Nterm:::::::::::::::::::::::	3	2715.41	2715.41	83627	67.05	20160613_QE372.14998.14998.3	Phenyx	14.84	TRUE
O14791	1	1	1	LKSELEDNLR	TMTsixplex_Nterm::TMTsixplex_K:::::::::	3	1673.97	1673.97	2680557	39.42	20160613_QE372.7097.7097.3	Phenyx	10.54	TRUE	126.127	127.125	127.131	128.128	128.134		129.138		130.141	131.138	1128.76	335957	133904	14167.6	19261.8		322979		295318	5376.92
O14791	1	1	1	LNLLNNNYK	TMTsixplex_Nterm:::::::::TMTsixplex_K:	3	1562.92	1562.92	3869948	47.55	20160613_QE382.9246.9246.3	Phenyx	12.74	TRUE	126.128	127.125	127.131	128.128	128.134	129.131	129.138	130.135	130.141	131.138	118769	116374	91458.5	106223	103133	97132.7	126899	166963	103926	112594
O14791	1	1	1	VNEPSLLEMSR	TMTsixplex_Nterm::::::::::::	2	1502.8	1502.8	3	46.22	20160613_QE372.9053.9053.2	Phenyx	18.25	TRUE	126.128	127.125	127.131	128.128	128.134	129.132	129.138	130.135	130.141	131.138	149706	118324	77248.3	117276	121380	91586.9	142481	188282	115913	122401
O14791	1	1	1	VTEPLSAESGEQVER	TMTsixplex_Nterm::::::::::::::::	2	1858.95	1858.95	7425595	37.55	20160613_QE371.7023.7023.2	Phenyx	20.64	TRUE	126.128	127.125	127.131	128.128	128.134	129.131	129.138	130.135	130.141	131.138	437936	434401	226612	316437	299995	355777	452059	520862	344958	358890
O14791	1	1	1	VTEPLSAESGEQVER	TMTsixplex_Nterm::::::::::::::::	3	1858.95	1858.95	4	37.58	20160613_QE371.7031.7031.3	Phenyx	27.34	TRUE			127.131	128.128				130.135					32247.5	23504.3				21293.1
O14791	1	1	1	WWTQAQAHDLVLK	TMTsixplex_Nterm:::::::::::::TMTsixplex_K:	3	2053.15	2053.15	1307803	48.93	20160613_QE379.9420.9420.3	Phenyx	19.27	TRUE	126.128	127.125	127.131	128.129	128.134	129.132	129.138	130.135	130.141	131.138	17036.3	27793.6	7904.16	12791.7	13577.2	14624.5	18207.2	29042.7	10865.2	7490.51
O43707	1	1	1	EALLALHK	TMTsixplex_Nterm::::::::TMTsixplex_K:	3	1351.86	1351.86	310930	40.55	20160613_QE379.7144.7144.3	Phenyx	9.61	TRUE	126.128	127.125	127.131	128.128		129.132	129.138	130.135	130.141	131.138	1001.24	4352.61	20528.9	7961.17		2513.18	4180.41	4891.39	5036.97	3145.59
O43707;P12814	2	2	2	ASLHEAWTDGK	TMTsixplex_Nterm:::::::::::TMTsixplex_K:	3	1671.9	1671.9	509290	35.87	20160613_QE374.5976.5976.3	Phenyx	14.72	TRUE	126.128	127.125	127.131	128.128	128.135	129.131	129.138	130.135	130.141	131.138	2950.67	9304.64	14618.8	11837.8	3330.65	9208.48	13488.5	10047.1	8155.38	8813.7
O43707;P12814	2	2	2	HTNYTMEHLR	TMTsixplex_Nterm:::::::::::	4	1529.76	1529.76	217013	23.77	20160613_QE379.2629.2629.4	Phenyx	12	TRUE	126.128	127.125	127.131	128.128	128.135	129.132	129.138	130.135	130.141	131.138	4803.75	4751.79	16737.7	10415.4	12749	9475.82	8145.56	12034.7	10789	12684.7
O43707;P12814	2	2	2	TLNEVENQLLTR	TMTsixplex_Nterm:::::::::::::	2	1657.92	1657.92	1820260	47.28	20160613_QE372.9397.9397.2	Phenyx	16.2	TRUE	126.128	127.125	127.131	128.128	128.135	129.132	129.138	130.135	130.141	131.138	10636.1	13024.8	50308.9	23030.6	19300.5	21412.9	16991.5	20513.7	14425	24277.4
O43707;P12814	2	2	2	TLNEVENQLLTR	TMTsixplex_Nterm:::::::::::::	3	1657.92	1657.92	719079	47.33	20160613_QE372.9411.9411.3	Phenyx	15.9	TRUE			127.131		128.135		129.138	130.135					8339.75		2147.67		3268.02	2873.03
O43707;P12814	2	2	2	VGWEQLLTTLAR	TMTsixplex_Nterm:::::::::::::	3	1614.93	1614.93	126362	62.13	20160613_QE377.14430.14430.3	Phenyx	19.71	TRUE								130.135										1425.1
O43707;P12814	2	2	2	VGWEQLLTTLAR	TMTsixplex_Nterm:::::::::::::	2	1614.93	1614.93	228466	61.98	20160613_QE376.14246.14246.2	Phenyx	10.72	TRUE			127.131	128.128	128.134	129.131	129.138	130.134					9093.63	2508.26	3222.9	3555.97	1759.77	3894.79
O43707;P12814	2	2	2	VGWEQLLTTLAR	TMTsixplex_Nterm:::::::::::::	3	1614.93	1614.93	147867	62.05	20160613_QE376.14268.14268.3	Phenyx	18.51	TRUE			127.131										3639.75
O43866	1	1	1	CEGRVEVEQK	TMTsixplex_Nterm:Cys_CAM:::::::::TMTsixplex_K:	3	1690.91	1690.91	315690	27.92	20160613_QE372.3931.3931.3	Phenyx	13.93	TRUE	126.128	127.125	127.131	128.128	128.134	129.131	129.138	130.135	130.141	131.138	13957.2	112534	96914.7	28349	54275	28547.4	59828.5	22606.1	34682.6	43553.2
O43866	1	1	1	CSGEEQSLEQCQHR	TMTsixplex_Nterm:Cys_CAM::::::::::Cys_CAM::::	3	1975.87	1975.87	1520555	24.82	20160613_QE372.3054.3054.3	Phenyx	23.8	TRUE	126.128	127.125	127.131	128.128	128.135	129.132	129.138	130.135	130.141	131.138	4886.21	40583.1	9844.66	11868.3	5626.66	5481.02	15183.5	8549.64	6398.92	18641.7
O43866	1	1	1	EATLQDCPSGPWGK	TMTsixplex_Nterm:::::::Cys_CAM:::::::TMTsixplex_K:	2	2003.02	2003.02	1112040	44.42	20160613_QE371.9137.9137.2	Phenyx	18.99	TRUE	126.128	127.125	127.131	128.128	128.135	129.132	129.138	130.135	130.141	131.138	22861.3	125648	20508.2	23981.2	38378.3	25478.7	46416	20342.8	39563.1	35401.1
O43866	1	1	1	EATLQDCPSGPWGK	TMTsixplex_Nterm:::::::Cys_CAM:::::::TMTsixplex_K:	3	2003.02	2003.02	3	44.43	20160613_QE371.9142.9142.3	Phenyx	21.5	TRUE	126.128	127.125	127.131	128.128	128.134	129.131	129.138	130.135	130.141	131.138	168434	425046	138229	124872	148997	191652	166832	118339	219136	176647
O43866	1	1	1	ELGCGAASGTPSGLLYEPPAEK	TMTsixplex_Nterm::::Cys_CAM::::::::::::::::::TMTsixplex_K:	2	2661.37	2661.37	3193572	48.85	20160613_QE371.10609.10609.2	Phenyx	18.44	TRUE	126.128	127.125	127.131	128.129	128.135	129.132	129.138	130.135	130.141	131.138	14535.3	98554	18271.9	17481	27840.8	20487.9	30169.3	18036.1	27968.9	31253.7
O43866	1	1	1	ELGCGAASGTPSGLLYEPPAEK	TMTsixplex_Nterm::::Cys_CAM::::::::::::::::::TMTsixplex_K:	3	2661.37	2661.37	2	48.8	20160613_QE371.10591.10591.3	Phenyx	20.6	TRUE	126.128	127.125	127.131	128.128	128.134	129.131	129.138	130.135	130.141	131.138	93634.7	717586	94512.8	152522	165212	156534	198213	104092	181943	189698
O43866	1	1	1	FWGFHDCTHQEDVAVLCSG	TMTsixplex_Nterm:::::::Cys_CAM::::::::::Cys_CAM:::	3	2493.1	2493.1	2	49.12	20160613_QE371.10684.10684.3	Phenyx	18.75	TRUE	126.128	127.125	127.131	128.128	128.134	129.131	129.138	130.135	130.141	131.138	14023	118009	17946.6	22758.4	38519.8	11149.3	39751	30862.4	31460.7	48840.8
O43866	1	1	1	GQWGTVCDDGWDLK	TMTsixplex_Nterm:::::::Cys_CAM:::::::TMTsixplex_K:	2	2094.02	2094.02	7665528	51.95	20160613_QE371.11558.11558.2	Phenyx	18.64	TRUE	126.128	127.125	127.131	128.128	128.134	129.131	129.138	130.135	130.141	131.138	52035.3	339350	27564.2	81031.8	83880	72704.6	93779.4	52239.1	81005.7	84699.9
O43866	1	1	1	GQWGTVCDDGWDLKDVAVLCR	TMTsixplex_Nterm:::::::Cys_CAM:::::::TMTsixplex_K::::::Cys_CAM::	4	2907.44	2907.44	2	54.62	20160613_QE371.12423.12423.4	Phenyx	20.03	TRUE	126.128	127.125	127.131	128.128	128.134	129.131	129.138	130.135	130.141	131.138	4004.15	79076.2	19726	20482.2	30240.9	20837.4	26654.1	12031.7	24726	30064.2
O43866	1	1	1	GQWGTVCDDGWDLKDVAVLCR	TMTsixplex_Nterm:::::::Cys_CAM:::::::TMTsixplex_K::::::Cys_CAM::	3	2907.44	2907.44	5204667	54.57	20160613_QE371.12406.12406.3	Phenyx	22.44	TRUE	126.128	127.125	127.131	128.128	128.134	129.131	129.138	130.135	130.141	131.138	126044	809706	174073	214627	271087	184383	246284	136996	232763	264708
O43866	1	1	1	LADGPGHCK	TMTsixplex_Nterm::::::::Cys_CAM:TMTsixplex_K:	2	1411.76	1411.77	328381	27.78	20160613_QE379.3624.3624.2	Phenyx	12.21	TRUE	126.128	127.125	127.131	128.128	128.134	129.132	129.138	130.135	130.141	131.138	5331.33	49710.9	8943.86	10337	12647.1	10147.5	11663.2	8539.4	8079.92	15619.2
O43866	1	1	1	LADGPGHCK	TMTsixplex_Nterm::::::::Cys_CAM:TMTsixplex_K:	3	1411.76	1411.76	5	27.83	20160613_QE379.3641.3641.3	Phenyx	15.06	TRUE	126.128	127.125	127.131	128.128	128.134	129.132	129.138	130.135	130.141	131.138	1.1953e+06	9.13804e+06	1.59846e+06	1.73634e+06	2.39705e+06	1.72695e+06	2.43181e+06	1.12732e+06	2.18496e+06	2.5678e+06
O43866	1	1	1	LVGGDNLCSGR	TMTsixplex_Nterm::::::::Cys_CAM::::	2	1375.71	1375.71	4949299	37.67	20160613_QE375.6510.6510.2	Phenyx	12.61	TRUE	126.128	127.125	127.131	128.128	128.134	129.131	129.138	130.135	130.141	131.138	22628.7	168626	25521.3	28188.6	46469.6	33079.8	49852	23842.1	43935.4	44984.2
O43866	1	1	1	LVGGDNLCSGR	TMTsixplex_Nterm::::::::Cys_CAM::::	2	1375.71	1375.71	7224929	37.75	20160613_QE376.6565.6565.2	Phenyx	10.78	TRUE	126.128	127.125	127.131	128.128	128.135	129.132	129.138	130.135	130.141	131.138	26126.6	176152	28125.6	42460.2	44059.5	35480.7	58499.5	31023.1	41485.2	46585.6
O43866	1	1	1	LVGGDNLCSGR	TMTsixplex_Nterm::::::::Cys_CAM::::	2	1375.71	1375.71	1686573	38.13	20160613_QE377.6925.6925.2	Phenyx	11	TRUE	126.128	127.125	127.131	128.128	128.135	129.132	129.138	130.135	130.141	131.138	16381.1	87241.1	12803.5	24907.3	25503.2	20177.5	28746.8	11641.5	23095.9	27842.4
O75015	1	1	1	AVVFLEPQWYSVLEK	TMTsixplex_Nterm:::::::::::::::TMTsixplex_K:	3	2265.28	2265.28	833445	64.4	20160613_QE372.14286.14286.3	Phenyx	13.09	TRUE		127.125		128.128	128.134	129.131	129.138	130.135	130.141	131.138		13451.2		6920.21	9835.68	2384	3374.59	9699.03	3519.83	4027.89
O75015,P08637	1	2	2	DSGSYFCR	TMTsixplex_Nterm:::::::Cys_CAM::	2	1219.55	1219.55	1824518	34.08	20160613_QE377.5645.5645.2	Phenyx	15.25	TRUE	126.128	127.125	127.131	128.129	128.135	129.132	129.138	130.135	130.141	131.138	17162.5	28847	11272.6	14546.8	24037	22615.9	28403.1	18564.5	19683.9	20419.4
O75015,P08637	1	2	2	WVFKEEDPLHLR	TMTsixplex_Nterm::::TMTsixplex_K:::::::::	4	2026.14	2026.14	569890	45.57	20160613_QE375.8977.8977.4	Phenyx	10.67	TRUE	126.128	127.125	127.131	128.128	128.134	129.131	129.138	130.135	130.141	131.138	24317.6	53000.7	34870.1	34984.6	45216.5	48463.5	35025.1	30025.6	41731.5	41018.4
O75636	1	1	1	ALPVFCDMDTEGGGWLVFQR	TMTsixplex_Nterm::::::Cys_CAM:::::::::::::::	3	2526.22	2526.22	5888774	65.5	20160613_QE371.15763.15763.3	Phenyx	23.83	TRUE	126.127	127.125	127.131	128.128	128.134	129.132	129.137	130.135	130.141	131.138	15307.7	13645.3	24910.3	15470.2	16478.3	19736.8	11948.5	10109.5	13167.1	3191.8
O75636	1	1	1	ALPVFCDMDTEGGGWLVFQR	TMTsixplex_Nterm::::::Cys_CAM:::::::::::::::	2	2526.22	2526.22	414507	65.52	20160613_QE371.15769.15769.2	Phenyx	13.88	TRUE	126.128		127.131	128.128		129.131					2358.61		4388.57	2051.51		3226.87
O75636	1	1	1	ELLSQGATLSGWYHLCLPEGR	TMTsixplex_Nterm::::::::::::::::Cys_CAM::::::	3	2615.34	2615.34	788007	54.8	20160613_QE374.11848.11848.3	Phenyx	23.62	TRUE	126.128	127.125	127.131		128.135	129.132	129.138	130.135	130.14		3417.06	4568.33	4167.28		2290.23	3844.27	1936.57	3940.99	2030.89
O75636	1	1	1	GAPGPQGPPGPPGK	TMTsixplex_Nterm:::Hydroxyproline::::::Hydroxyproline:::Hydroxyproline::TMTsixplex_K:	3	1718.94	1718.94	2744449	29.95	20160613_QE382.4027.4027.3	Phenyx	20.51	TRUE	126.128	127.125	127.131	128.128	128.134	129.131	129.138	130.135	130.141	131.138	103485	111350	118457	71842.8	86378.1	68126.5	108738	100742	92651.2	134119
O75636	1	1	1	GAPGPQGPPGPPGK	TMTsixplex_Nterm:::Hydroxyproline::::::Hydroxyproline:::Hydroxyproline::TMTsixplex_K:	2	1718.94	1718.94	722275	30.02	20160613_QE382.4046.4046.2	Phenyx	17.42	TRUE	126.128	127.125	127.131	128.128	128.135	129.132	129.138	130.135	130.141	131.138	30823.5	14747.5	24042.3	18033.8	18143.3	14083.4	25857.5	17533.3	13604.3	13226.3
O75636	1	1	1	GAPGPQGPPGPPGK	TMTsixplex_Nterm:::Hydroxyproline::::::Hydroxyproline:::Hydroxyproline::TMTsixplex_K:	4	1718.94	1718.94	624524	30.02	20160613_QE382.4048.4048.4	Phenyx	13.52	TRUE	126.128	127.125	127.131	128.128	128.134	129.131	129.138	130.135	130.141	131.138	48981.9	53468.9	72033.4	45914.3	49465.7	59757.6	58183.9	49263.9	45590.5	31345.7
O75636	1	1	1	LLGEVDHYQLALGK	TMTsixplex_Nterm::::::::::::::TMTsixplex_K:	4	2013.17	2013.17	665460	50.57	20160613_QE374.10520.10520.4	Phenyx	9.98	TRUE	126.128	127.125	127.131	128.128	128.135	129.132	129.138	130.135	130.141	131.138	44911.1	24489.2	39274.3	25024.8	23136	22551.1	35610.3	33856.8	25681.2	28112.1
O75636	1	1	1	LLGEVDHYQLALGK	TMTsixplex_Nterm::::::::::::::TMTsixplex_K:	3	2013.17	2013.17	4513677	50.5	20160613_QE374.10499.10499.3	Phenyx	14	TRUE	126.128	127.125	127.131	128.128	128.134	129.131	129.138	130.135	130.141	131.138	90369.1	64549	82856.2	58175.5	70029.2	70507.4	87951.9	59891.1	70759.5	40876.4
O75636	1	1	1	QDGSVDFFR	TMTsixplex_Nterm::::::::::	2	1298.65	1298.65	1934148	45.17	20160613_QE371.9389.9389.2	Phenyx	10.96	TRUE	126.128	127.125	127.131	128.128	128.135	129.132	129.138	130.135	130.141	131.138	32574.7	19704	31493.6	23677.8	24240	18709	26080.1	27709.2	17623.9	17651.9
O75636	1	1	1	RQDGSVDFFR	TMTsixplex_Nterm:::::::::::	3	1454.75	1454.75	1764260	37.03	20160613_QE375.6298.6298.3	Phenyx	13.77	TRUE	126.128	127.125	127.131	128.128	128.134	129.131	129.138	130.135	130.141	131.138	73024.9	41754.8	88291.1	53637.4	53034.6	38758	55755.4	47977.2	49868	32654.7
O75636	1	1	1	RQDGSVDFFR	TMTsixplex_Nterm:::::::::::	3	1454.75	1454.75	3137800	36.95	20160613_QE377.6554.6554.3	Phenyx	13.64	TRUE	126.128	127.125	127.131	128.128	128.134	129.131	129.138	130.135	130.141	131.138	65511.8	52336	89719.8	50268.2	53924.2	51720.1	64166.4	55451.8	48532.4	36093.3
O75636	1	1	1	RQDGSVDFFR	TMTsixplex_Nterm:::::::::::	3	1454.75	1454.75	1737253	36.68	20160613_QE376.6228.6228.3	Phenyx	13.09	TRUE	126.128	127.125	127.131	128.128	128.135	129.132	129.138	130.135	130.141	131.138	96377.1	68339.5	116000	65523.5	76867.4	66646.9	74066.4	63329.7	75351.3	35204.2
O75636	1	1	1	VVLLPSCPGAPGSPGEK	TMTsixplex_Nterm:::::::Cys_CAM:::::::Hydroxyproline:::TMTsixplex_K:	3	2138.18	2138.18	1788237	47.98	20160613_QE376.9794.9794.3	Phenyx	13.47	TRUE	126.128	127.125	127.131	128.128	128.134	129.131	129.138	130.134		131.138	8364.33	2948.75	2422.93	6408.32	8971.27	4371.83	3954.72	7575.65		3234.21
O75636	1	1	1	VVLLPSCPGAPGSPGEK	TMTsixplex_Nterm:::::::Cys_CAM::::Hydroxyproline:::Hydroxyproline:::TMTsixplex_K:	3	2154.18	2154.18	4228666	47.23	20160613_QE377.9756.9756.3	Phenyx	20.71	TRUE	126.128	127.125	127.131	128.129	128.134	129.132	129.138	130.135	130.141	131.138	22117.8	17469.9	16501.9	13319.6	11873.2	14903	18343.6	9935.73	12737.1	13385.5
O75636	1	1	1	VVLLPSCPGAPGSPGEK	TMTsixplex_Nterm:::::::Cys_CAM::::Hydroxyproline:::Hydroxyproline:::TMTsixplex_K:	3	2154.18	2154.18	1428852	46.78	20160613_QE376.9396.9396.3	Phenyx	17.18	TRUE	126.128	127.125	127.131	128.128		129.131	129.137	130.135	130.141	131.138	14882.5	4323.4	11481	6687.78		4731.01	8671.82	3814.85	2994.53	2826.97
O75636	1	1	1	VVLLPSCPGAPGSPGEK	TMTsixplex_Nterm:::::::Cys_CAM:::::::Hydroxyproline:::TMTsixplex_K:	3	2138.18	2138.18	1356616	48.23	20160613_QE377.10095.10095.3	Phenyx	12.89	TRUE	126.128	127.125	127.131	128.128	128.134	129.131	129.138	130.135	130.141		9982.72	7941.12	8443.47	11732.1	8423.16	3531.83	7928.96	7787.98	4001.13
O75636	1	1	1	YAVSEAAAHK	TMTsixplex_Nterm::::::::::TMTsixplex_K:	3	1503.84	1503.84	268464	31.25	20160613_QE381.4420.4420.3	Phenyx	20.08	TRUE	126.128	127.125	127.131	128.128	128.135	129.132	129.138	130.135	130.141	131.139	26843.9	17078.1	90275.2	37966.6	38461.5	38191.6	43518.9	26789.4	32458.8	28158
O75636	1	1	1	YAVSEAAAHK	TMTsixplex_Nterm::::::::::TMTsixplex_K:	3	1503.84	1503.85	189536	31.2	20160613_QE380.4121.4121.3	Phenyx	16.97	TRUE	126.128	127.125	127.131		128.134	129.131	129.138	130.135	130.141	131.138	2419.05	3828.52	13548		5104.94	4289	3502.62	2427.8	4112.8	2878.17
O75636	1	1	1	YAVSEAAAHK	TMTsixplex_Nterm::::::::::TMTsixplex_K:	3	1503.84	1503.84	1	31.38	20160613_QE379.4552.4552.3	Phenyx	17.58	TRUE	126.128	127.125	127.131	128.128	128.135	129.132	129.138	130.135	130.141	131.139	832474	555654	825058	516517	516475	463445	656429	480856	438265	337126
O75636	1	1	1	YGLDWASGR	TMTsixplex_Nterm::::::::::	2	1252.64	1252.64	1223540	44.52	20160613_QE374.8649.8649.2	Phenyx	10.36	TRUE	126.128	127.125	127.131	128.128	128.134	129.131	129.138	130.135	130.141	131.138	34228.4	26093.6	40870	19426.7	25007.1	18005.6	25285.7	34916.5	29921	22943
O75882	1	1	1	AAAAAAVSGSAAAEAK	TMTsixplex_Nterm::::::::::::::::TMTsixplex_K:	3	1774	1774	8358877	36.48	20160613_QE376.6159.6159.3	Phenyx	18.19	TRUE	126.128	127.125	127.131	128.128	128.134	129.132	129.138	130.135	130.141	131.138	39598.6	49446.5	72338.5	36450.4	50183.2	51744.2	47049.1	41356.3	43265.6	66314.3
O75882	1	1	1	AAAAAAVSGSAAAEAK	TMTsixplex_Nterm::::::::::::::::TMTsixplex_K:	2	1774	1774	3186684	36.48	20160613_QE376.6162.6162.2	Phenyx	23.67	TRUE	126.128	127.125	127.131	128.128	128.134	129.132	129.138	130.135	130.141	131.138	8997.47	15131.8	22955.5	19715.8	15337.8	17037.5	13481.1	15728.4	19578.5	16051.9
O75882	1	1	1	AAAAAAVSGSAAAEAK	TMTsixplex_Nterm::::::::::::::::TMTsixplex_K:	3	1774	1774	3757317	36.63	20160613_QE377.6453.6453.3	Phenyx	20.06	TRUE	126.128	127.125	127.131	128.128	128.134	129.131	129.138	130.135	130.141	131.138	19124.3	32462.2	48008.2	29208.4	16735.1	43384.1	27196.5	23970	31792.1	30145.8
O75882	1	1	1	AAAAAAVSGSAAAEAK	TMTsixplex_Nterm::::::::::::::::TMTsixplex_K:	2	1774	1774	474863	36.62	20160613_QE377.6447.6447.2	Phenyx	16.19	TRUE	126.128	127.125	127.131	128.128	128.134	129.131	129.138	130.135	130.141	131.138	9946.65	14145.2	11249.2	11034.4	8540.45	12133.4	8958.84	8354.24	13410	10568.8
O75882	1	1	1	ALYVHGGYK	TMTsixplex_Nterm:::::::::TMTsixplex_K:	3	1464.85	1464.85	2615128	34.43	20160613_QE382.5296.5296.3	Phenyx	9.75	TRUE	126.128	127.125	127.131	128.128	128.134	129.132	129.138	130.135	130.141	131.139	49686.2	54600.4	82282.5	74621.2	70369.9	93084.6	63763.9	57551	69070.1	79765.5
O75882	1	1	1	CFCTTK	TMTsixplex_Nterm:Cys_CAM::Cys_CAM:::TMTsixplex_K:	2	1273.66	1273.66	6589290	34.6	20160613_QE382.5350.5350.2	Phenyx	11.43	TRUE	126.128	127.125	127.131	128.128	128.134	129.132	129.138	130.135	130.141	131.139	112099	191216	253688	170981	161598	225416	165569	135690	197686	186275
O75882	1	1	1	CLEGSYKGPVK	TMTsixplex_Nterm:Cys_CAM::::::TMTsixplex_K::::TMTsixplex_K:	3	1924.11	1924.11	1121435	35.92	20160613_QE381.5666.5666.3	Phenyx	10.58	TRUE	126.128	127.125	127.131	128.128	128.135	129.132	129.138	130.135	130.141	131.139	11372.1	14120.1	71098.5	17053.5	29964.1	26916.2	28873	14173.5	34163.5	23118.8
O75882	1	1	1	CNPGTGQCVCPAGWVGEQCQHCGGR	TMTsixplex_Nterm:Cys_CAM:::::::Cys_CAM::Cys_CAM:::::::::Cys_CAM:::Cys_CAM::::	3	3060.28	3060.28	1038320	36.68	20160613_QE379.6025.6025.3	Phenyx	29.81	TRUE			127.131	128.128				130.135	130.141				3456.41	2185.14				2375.73	3393.05
O75882	1	1	1	DNPMYYCNKK	TMTsixplex_Nterm:::::::Cys_CAM::TMTsixplex_K:TMTsixplex_K:	3	2019.05	2019.05	722716	35.2	20160613_QE381.5489.5489.3	Phenyx	14.37	TRUE	126.128	127.125	127.131	128.128	128.134	129.131	129.138	130.135	130.141	131.138	24434.2	29378.2	82477.4	31333.4	30649.4	48054.8	34602.9	31126.3	35098	32647.5
O75882	1	1	1	DSFSNEK	TMTsixplex_Nterm:::::::TMTsixplex_K:	2	1283.68	1283.68	8832925	32.57	20160613_QE371.5462.5462.2	Phenyx	11	TRUE	126.128	127.125	127.131	128.128	128.134	129.131	129.138	130.135	130.141	131.138	336735	379258	366980	335771	295864	431438	354564	310383	369348	376699
O75882	1	1	1	EEYSNLKLPR	TMTsixplex_Nterm:::::::TMTsixplex_K::::	3	1705.98	1705.98	2238723	37.97	20160613_QE377.6869.6869.3	Phenyx	9.94	TRUE	126.128	127.125	127.131	128.128	128.135	129.132	129.138	130.135	130.141	131.139	23317.9	33939.2	142231	44838.9	56761.2	52652.4	50020	39051.5	63845.7	64023.1
O75882	1	1	1	KVEFVLK	TMTsixplex_Nterm:TMTsixplex_K::::::TMTsixplex_K:	3	1549.02	1549.02	6725041	43.28	20160613_QE381.7530.7530.3	Phenyx	9.63	TRUE	126.128	127.125	127.131	128.128	128.134	129.131	129.137	130.135	130.141	131.138	440086	484918	752547	515698	377507	640844	507056	407938	550757	522690
O75882	1	1	1	LQVQTEQ	TMTsixplex_Nterm::::::::	2	1073.59	1073.59	1	39.65	20160613_QE371.7574.7574.2	Phenyx	13.33	TRUE	126.128	127.125	127.131	128.128	128.134	129.132	129.138	130.135	130.141	131.138	35654	34540.5	55701.1	42189.6	34302.2	54722.1	29743	38991.7	34890.8	33564.4
O75882	1	1	1	LTGSSGFVTDGPGNYK	TMTsixplex_Nterm::::::::::::::::TMTsixplex_K:	3	2057.08	2057.08	4271244	45.62	20160613_QE376.9059.9059.3	Phenyx	17.06	TRUE	126.128	127.125	127.131	128.128	128.135	129.132	129.138	130.135	130.141	131.139	11961.9	14569.7	16226.8	15505	7877.39	15225.8	12378.4	15234.7	16124.6	13612.6
O75882	1	1	1	LTGSSGFVTDGPGNYK	TMTsixplex_Nterm::::::::::::::::TMTsixplex_K:	3	2057.08	2057.08	822081	45.73	20160613_QE377.9295.9295.3	Phenyx	13.53	TRUE	126.128	127.124	127.131	128.128	128.134	129.131	129.138	130.135	130.141	131.138	5309.35	2617.14	2908.32	6724.91	2226.59	1669.99	2185.49	2679.83	3714.92	9277.43
O75882	1	1	1	NHNALLASLTTQK	TMTsixplex_Nterm:::::::::::::TMTsixplex_K:	3	1868.09	1868.09	4204820	40.92	20160613_QE382.7254.7254.3	Phenyx	18.62	TRUE	126.128	127.125	127.131	128.128	128.134	129.131	129.138	130.135	130.141	131.138	31681.6	38970.7	43109.6	51293.7	44490.1	55181.4	42227.2	40311.9	55297.9	51859.9
O75882	1	1	1	NQECLALPENLCGLGWHLVGNSCLK	TMTsixplex_Nterm::::Cys_CAM::::::::Cys_CAM:::::::::::Cys_CAM::TMTsixplex_K:	4	3339.69	3339.69	256204	55.4	20160613_QE374.12043.12043.4	Phenyx	12.62	TRUE		127.124	127.131			129.131		130.135				2516.3	2816.84			7586		2041.69
O75882	1	1	1	SEAACLAAGPGLR	TMTsixplex_Nterm:::::Cys_CAM:::::::::	3	1500.79	1500.79	564415	38	20160613_QE375.6615.6615.3	Phenyx	12.66	TRUE	126.128	127.125	127.131	128.128	128.134	129.132	129.138	130.135	130.141	131.138	10952.5	15565.4	12572.2	18507.7	16020.3	22126.3	23381.5	19684.1	12138.6	10441.5
O75882	1	1	1	SEAACLAAGPGLR	TMTsixplex_Nterm:::::Cys_CAM:::::::::	2	1500.79	1500.79	2448060	38.47	20160613_QE377.7025.7025.2	Phenyx	16.33	TRUE	126.128	127.125	127.131	128.128	128.135	129.131	129.138	130.135	130.141	131.138	9735.38	12062.5	14106.2	13722.9	6048.31	13033.9	9780.07	10006.8	9501.4	12216.8
O75882	1	1	1	SEAACLAAGPGLR	TMTsixplex_Nterm:::::Cys_CAM:::::::::	2	1500.79	1500.79	7064314	38	20160613_QE376.6647.6647.2	Phenyx	14.72	TRUE	126.128	127.125	127.131	128.128	128.134	129.131	129.138	130.135	130.141	131.138	2620.84	4750.2	7399.24	6978.88	2488.68	8412.73	3920.14	3396.56	8158.41	4329.15
O75882	1	1	1	SEAACLAAGPGLR	TMTsixplex_Nterm:::::Cys_CAM:::::::::	3	1500.79	1500.79	60904	38.52	20160613_QE378.6309.6309.3	Phenyx	14.01	TRUE	126.128	127.125	127.131	128.128	128.134	129.131	129.138	130.135	130.141	131.138	17350	10719.9	11744.9	9924.76	4849.6	13322	4197.2	10810.3	10350.8	14681
O75882	1	1	1	SECFSK	TMTsixplex_Nterm:::Cys_CAM:::TMTsixplex_K:	2	1214.64	1214.64	3618436	33.1	20160613_QE376.5095.5095.2	Phenyx	10.01	TRUE	126.128	127.125	127.131	128.128	128.134	129.131	129.138	130.135	130.141	131.138	51087.4	56575.8	54794.7	47871.4	47413.8	71482.2	40610.2	48685.2	61584.5	56725.3
O75882	1	1	1	TACGDCTSGSSECMWCSNMK	TMTsixplex_Nterm:::Cys_CAM:::Cys_CAM:::::::Cys_CAM:::Cys_CAM::::TMTsixplex_K:	3	2786.13	2786.13	2601070	42.58	20160613_QE371.8533.8533.3	Phenyx	32.9	TRUE	126.128	127.125	127.131	128.128	128.135	129.132	129.138	130.135	130.141	131.138	10367.8	21191.4	20346.5	17141.5	16509.5	25680.5	24125.2	17210.5	20177.5	24076.8
O75882	1	1	1	TLDHDRCDQHTDCYSCTANTNDCHWCNDHCVPR	TMTsixplex_Nterm:::::::Cys_CAM::::::Cys_CAM:::Cys_CAM:::::::Cys_CAM:::Cys_CAM::::Cys_CAM::::	7	4448.75	4448.75	203395	27.83	20160613_QE374.3628.3628.7	Phenyx	13.33	TRUE			127.131			129.131	129.138			131.138			4523.99			2624.16	2002.05			3327.75
O75882	1	1	1	WSVLPRPDLHHDVNR	TMTsixplex_Nterm::::::::::::::::	5	2069.11	2069.11	608572	37.47	20160613_QE380.5686.5686.5	Phenyx	9.82	TRUE	126.128	127.125	127.132	128.128	128.135	129.132	129.138	130.135	130.141	131.138	5828.32	5931.59	16669.5	9138.92	15336.5	14540.7	12229.6	4456.1	14523	13437.1
O75882	1	1	1	YENCPK	TMTsixplex_Nterm::::Cys_CAM::TMTsixplex_K:	2	1267.66	1267.66	619646	28.58	20160613_QE375.3828.3828.2	Phenyx	10.03	TRUE	126.128	127.125	127.131	128.128	128.135	129.131	129.138	130.135	130.141	131.138	25091	36789.5	35284.7	27075.3	15386.1	30300.4	27389.3	18183.5	31525.8	30279
O75882	1	1	1	YENCPK	TMTsixplex_Nterm::::Cys_CAM::TMTsixplex_K:	2	1267.66	1267.66	138877	28.73	20160613_QE376.3801.3801.2	Phenyx	9.39	TRUE	126.128	127.125	127.131	128.128	128.134	129.131	129.138	130.135	130.141	131.138	54434	56638.5	78146.2	60943	53277.8	71051.8	51074.1	40892.9	57286.5	65264.5
O75882	1	1	1	YGHSLALYK	TMTsixplex_Nterm:::::::::TMTsixplex_K:	3	1508.88	1508.88	343521	37.65	20160613_QE381.6113.6113.3	Phenyx	15.61	TRUE	126.128	127.126	127.131	128.129	128.135	129.132	129.138	130.135	130.142	131.138	16652.3	15363	24467	21291.8	19525	26312.7	19105.7	16339	19586.8	21566.4
O95445	1	1	1	KWLYHLTEGSTDLR	TMTsixplex_Nterm:TMTsixplex_K::::::::::::::	4	2176.2	2176.2	467423	42.08	20160613_QE378.7249.7249.4	Phenyx	13.43	TRUE	126.128	127.125	127.131	128.128	128.135	129.132	129.138	130.135	130.141	131.138	15889.6	23827.7	21557.6	12675.5	17933.5	29126.3	27591.6	24768.1	38166.9	21967.6
O95445	1	1	1	KWLYHLTEGSTDLR	TMTsixplex_Nterm:TMTsixplex_K::::::::::::::	3	2176.2	2176.21	157090	42.12	20160613_QE378.7257.7257.3	Phenyx	15.72	TRUE	126.128	127.125	127.131	128.128	128.134	129.131	129.138	130.135	130.141	131.138	2925.8	3671.79	2780.47	2184.16	4003.36	2960.82	7515.85	4390.15	13788.5	3411.11
O95445	1	1	1	MKDGLCVPR	TMTsixplex_Nterm::TMTsixplex_K::::Cys_CAM::::	3	1532.86	1532.86	5566290	36.35	20160613_QE382.5886.5886.3	Phenyx	11.97	TRUE	126.128	127.125	127.131	128.128	128.134	129.131	129.138	130.135	130.141	131.138	401755	294439	232046	236951	236527	381854	343226	248695	390262	331766
O95445	1	1	1	MKDGLCVPR	TMTsixplex_Nterm::TMTsixplex_K::::Cys_CAM::::	3	1532.86	1532.86	574437	36.25	20160613_QE381.5756.5756.3	Phenyx	10.07	TRUE	126.128	127.125	127.131	128.128	128.134	129.131	129.138	130.135	130.141	131.138	114165	93114.3	75190.7	61856.5	82068.9	103042	107786	82279.2	89872.2	97610.6
O95445	1	1	1	SLTSCLDSK	TMTsixplex_Nterm:::::Cys_CAM::::TMTsixplex_K:	2	1467.8	1467.8	2075721	40.3	20160613_QE375.7323.7323.2	Phenyx	10.77	TRUE	126.128	127.125	127.131	128.128	128.134	129.131	129.138	130.135	130.141	131.138	72602.7	53340.2	49350.1	31537.1	47927.1	67706.4	65483.6	38983.2	53168.9	44972.9
O95445	1	1	1	SLTSCLDSK	TMTsixplex_Nterm:::::Cys_CAM::::TMTsixplex_K:	2	1467.8	1467.8	4	40.22	20160613_QE376.7329.7329.2	Phenyx	11.16	TRUE	126.128	127.125	127.131	128.128	128.134	129.132	129.138	130.135	130.141	131.138	293108	252553	222120	179072	212692	228939	384047	204556	305159	287970
O95445	1	1	1	SLTSCLDSK	TMTsixplex_Nterm:::::Cys_CAM::::TMTsixplex_K:	2	1467.8	1467.8	562027	40.62	20160613_QE377.7658.7658.2	Phenyx	10.33	TRUE	126.128	127.125	127.131	128.128	128.134	129.131	129.138	130.135	130.141	131.138	32288.5	20347.8	24690.6	18374.3	22806.4	29274.6	33161.4	29280.2	29855.8	29757.3
O95445	1	1	1	TEGRPDMK	TMTsixplex_Nterm::::::::TMTsixplex_K:	3	1390.76	1390.76	1	25.55	20160613_QE376.2924.2924.3	Phenyx	9.81	TRUE	126.128	127.125	127.131	128.128	128.134	129.131	129.138	130.135	130.141	131.138	1.36956e+06	1.04531e+06	811842	672294	849180	1.36059e+06	1.19827e+06	842907	1.55464e+06	1.07939e+06
O95445	1	1	1	TEGRPDMK	TMTsixplex_Nterm::::::::TMTsixplex_K:	3	1390.76	1390.76	588628	25.9	20160613_QE377.3202.3202.3	Phenyx	10.08	TRUE	126.128	127.125	127.131	128.128	128.134	129.131	129.138	130.135	130.141	131.138	156701	127588	114063	103689	101411	149858	151068	104763	176859	129173
O95445	1	1	1	WLYHLTEGSTDLR	TMTsixplex_Nterm::::::::::::::	3	1818.95	1818.95	293110	45.93	20160613_QE374.9099.9099.3	Phenyx	14.93	TRUE					128.134	129.131	129.137	130.134		131.138					3192.86	4253.04	1863.97	2958.5		2171.7
O95810	1	1	1	EGESHAENETK	TMTsixplex_Nterm:::::::::::TMTsixplex_K:	3	1687.84	1687.84	470407	21.42	20160613_QE371.2272.2272.3	Phenyx	21.55	TRUE	126.128	127.125	127.131	128.128		129.132	129.138	130.135	130.141	131.138	1695.11	3828.84	13017.4	3715.28		3708.42	2740.48	13285.8	1899.18	2966.05
O95810	1	1	1	FQHPGSDMR	TMTsixplex_Nterm::::::::::	3	1302.63	1302.63	150533	27.18	20160613_QE379.3469.3469.3	Phenyx	9.48	TRUE	126.128	127.125	127.131	128.128	128.134	129.131	129.138	130.135	130.141	131.138	8956.82	4586.8	8420.97	8651.03	4236.53	10173.5	7885.92	10394.3	4573.4	7090.72
P00450	1	1	1	AEEEHLGLLGPQLHADVGDK	TMTsixplex_Nterm::::::::::::::::::::TMTsixplex_K:	4	2585.38	2585.39	9246085	42.88	20160613_QE372.8076.8076.4	Phenyx	15.39	TRUE	126.128	127.125	127.131	128.128	128.134	129.132	129.138	130.135	130.141	131.138	44206.7	50464.2	31582.2	39943.2	43712.5	34548	27312.7	50891.5	40465.7	39485.5
P00450	1	1	1	AETGDKVYVHLK	TMTsixplex_Nterm::::::TMTsixplex_K::::::TMTsixplex_K:	4	2046.21	2046.21	6723320	36.6	20160613_QE378.5817.5817.4	Phenyx	10.23	TRUE	126.128	127.125	127.131	128.128	128.135	129.132	129.138	130.135	130.141	131.138	1.01503e+06	949189	1.92047e+06	848987	1.45439e+06	907355	940245	1.17922e+06	840414	1.23106e+06
P00450	1	1	1	AGLQAFFQVQECNK	TMTsixplex_Nterm::::::::::::Cys_CAM::TMTsixplex_K:	2	2097.11	2097.11	186723	53.83	20160613_QE377.11886.11886.2	Phenyx	14.29	TRUE	126.128	127.125	127.131	128.128	128.134	129.132	129.137	130.135	130.141	131.138	11354.9	13360.8	2414.89	7718.31	4698.45	3538.65	3649.53	13045	2790.35	9290.62
P00450	1	1	1	AGLQAFFQVQECNK	TMTsixplex_Nterm::::::::::::Cys_CAM::TMTsixplex_K:	3	2097.11	2097.11	330646	53.78	20160613_QE377.11869.11869.3	Phenyx	15.69	TRUE	126.128	127.125		128.128	128.135	129.131	129.138	130.135	130.141	131.138	9097.48	3902.49		3536.85	2225.87	2397.31	3840.02	6887.33	3241.68	3658.79
P00450	1	1	1	AGLQAFFQVQECNK	TMTsixplex_Nterm::::::::::::Cys_CAM::TMTsixplex_K:	3	2097.11	2097.11	560004	53.42	20160613_QE376.11561.11561.3	Phenyx	15.46	TRUE	126.128	127.125	127.131	128.128	128.134	129.131	129.138	130.135	130.141	131.138	13788.6	20117.4	11154.9	15085.9	13377.4	14762.3	14446.8	15516.9	4955.18	18862.6
P00450	1	1	1	AGLQAFFQVQECNK	TMTsixplex_Nterm::::::::::::Cys_CAM::TMTsixplex_K:	4	2097.11	2097.11	293862	53.47	20160613_QE376.11580.11580.4	Phenyx	9.85	TRUE	126.128	127.125	127.131	128.128	128.134	129.131	129.138	130.135	130.141	131.138	10289.8	9011.38	8210.05	7996.51	9530.89	10654.9	4485.2	11550.3	4383.89	11762.3
P00450	1	1	1	AGLQAFFQVQECNK	TMTsixplex_Nterm::::::::::::Cys_CAM::TMTsixplex_K:	2	2097.11	2097.11	1413857	53.45	20160613_QE376.11572.11572.2	Phenyx	17.65	TRUE	126.128	127.125	127.131	128.128	128.135	129.132	129.138	130.135	130.141	131.138	18883.1	15731.4	14929.9	13565.9	16743.1	14652.3	10069.6	20843	12558.7	21777.4
P00450	1	1	1	AGLQAFFQVQECNK	TMTsixplex_Nterm::::::::::::Cys_CAM::TMTsixplex_K:	3	2097.11	2097.11	255178	53.35	20160613_QE375.11415.11415.3	Phenyx	14.44	TRUE	126.128	127.124	127.131		128.134	129.131	129.138	130.135		131.138	2971.63	3734.11	2949.05		7018.8	7586.49	2171.79	3407.01		2779.46
P00450	1	1	1	ALYLQYTDETFR	TMTsixplex_Nterm:::::::::::::	3	1747.9	1747.9	4	51.25	20160613_QE371.11395.11395.3	Phenyx	19.75	TRUE	126.128	127.125	127.131				129.138	130.135			24292.9	23081.3	22624				15626.7	26950.5
P00450	1	1	1	DLASGLLGPLLLCK	TMTsixplex_Nterm:::::::::::::Cys_CAM:TMTsixplex_K:	3	1927.16	1927.16	1049978	61.53	20160613_QE377.14258.14258.3	Phenyx	17.07	TRUE	126.128	127.125	127.131	128.128	128.134	129.131	129.138	130.135	130.141	131.138	17506.8	20593.2	13966.2	14450.6	16401.9	17063.2	15266.1	20888.6	18923.3	21378.7
P00450	1	1	1	DLASGLLGPLLLCK	TMTsixplex_Nterm:::::::::::::Cys_CAM:TMTsixplex_K:	2	1927.16	1927.16	150843	61.53	20160613_QE376.14112.14112.2	Phenyx	15.47	TRUE	126.127	127.124	127.131	128.128	128.134	129.131	129.138	130.135	130.14	131.138	9110.6	8730.28	7191.64	3824.2	14447.8	7709.13	8855.73	4207.85	3127.86	10460.3
P00450	1	1	1	DLASGLLGPLLLCK	TMTsixplex_Nterm:::::::::::::Cys_CAM:TMTsixplex_K:	3	1927.16	1927.16	147934	63.97	20160613_QE376.14838.14838.3	Phenyx	9.99	TRUE
P00450	1	1	1	DLASGLLGPLLLCK	TMTsixplex_Nterm:::::::::::::Cys_CAM:TMTsixplex_K:	4	1927.16	1927.16	218846	61.6	20160613_QE374.13819.13819.4	Phenyx	11.5	TRUE	126.128	127.125	127.131	128.128		129.131		130.135	130.141	131.138	2390.57	3361.2	2485.88	2396.2		3931.79		3759.13	2929.1	7879.83
P00450	1	1	1	DLASGLLGPLLLCK	TMTsixplex_Nterm:::::::::::::Cys_CAM:TMTsixplex_K:	4	1927.16	1927.16	364234	61.62	20160613_QE376.14136.14136.4	Phenyx	12.09	TRUE	126.128	127.125	127.131	128.128	128.135	129.131	129.138	130.135	130.141	131.138	4793.74	8604.69	7409.92	8730.81	4457.87	9023.93	4008.64	12804.6	3605.3	10165.5
P00450	1	1	1	DLASGLLGPLLLCK	TMTsixplex_Nterm:::::::::::::Cys_CAM:TMTsixplex_K:	3	1927.16	1927.16	39706	61.45	20160613_QE374.13778.13778.3	Phenyx	12.75	TRUE		127.125					129.137					3080.4					1622.19
P00450	1	1	1	DLASGLLGPLLLCK	TMTsixplex_Nterm:::::::::::::Cys_CAM:TMTsixplex_K:	4	1927.16	1927.16	443723	61.6	20160613_QE375.13828.13828.4	Phenyx	10.63	TRUE	126.128	127.125	127.131	128.128	128.134		129.138	130.135	130.141	131.138	4764.87	3816.06	1430.71	2761.02	11156.5		2084.67	3096.34	3005.21	4718.02
P00450	1	1	1	DLASGLLGPLLLCK	TMTsixplex_Nterm:::::::::::::Cys_CAM:TMTsixplex_K:	2	1927.16	1927.16	185270	61.5	20160613_QE374.13793.13793.2	Phenyx	9.61	TRUE	126.127	127.124	127.131	128.128	128.134	129.131	129.137	130.134	130.141	131.138	2504.11	3449.68	2290.61	3909.49	3513.72	3395.45	3726.04	1586.65	3462.92	7840.96
P00450	1	1	1	DLASGLLGPLLLCK	TMTsixplex_Nterm:::::::::::::Cys_CAM:TMTsixplex_K:	2	1927.16	1927.16	124577	61.47	20160613_QE375.13789.13789.2	Phenyx	11.02	TRUE	126.127	127.125	127.131	128.128	128.134	129.131	129.138	130.135		131.138	3990.78	4657.85	2547.14	2711.96	3680.86	3336.58	2856.79	8412.05		4138.91
P00450	1	1	1	DLASGLLGPLLLCK	TMTsixplex_Nterm:::::::::::::Cys_CAM:TMTsixplex_K:	3	1927.16	1927.16	107530	61.43	20160613_QE375.13781.13781.3	Phenyx	11.18	TRUE		127.124		128.128		129.131		130.135				2715.75		1728.68		1777.76		3008.62
P00450	1	1	1	DLASGLLGPLLLCK	TMTsixplex_Nterm:::::::::::::Cys_CAM:TMTsixplex_K:	2	1927.16	1927.16	239962	61.53	20160613_QE377.14259.14259.2	Phenyx	12.96	TRUE	126.128	127.125	127.131	128.128	128.134	129.131	129.138	130.135	130.141	131.138	5771.21	2095.61	3470.43	3905.07	7804.87	8963.51	2977.93	9763.93	5559.79	7698.52
P00450	1	1	1	DLASGLLGPLLLCK	TMTsixplex_Nterm:::::::::::::Cys_CAM:TMTsixplex_K:	3	1927.16	1927.16	625246	61.52	20160613_QE376.14107.14107.3	Phenyx	13.9	TRUE	126.127	127.124	127.131	128.128	128.134	129.131	129.137	130.135	130.141	131.138	3561.03	3011.41	3484.85	2015.52	2269.68	7610.24	7669.09	10698.5	2907.48	3734.94
P00450	1	1	1	DLASGLLGPLLLCKK	TMTsixplex_Nterm:::::::::::::Cys_CAM:TMTsixplex_K:TMTsixplex_K:	3	2284.42	2284.42	538377	55.52	20160613_QE381.10583.10583.3	Phenyx	19.03	TRUE			127.131	128.128	128.135	129.132	129.138	130.135	130.142				40369.4	1718.46	8574.87	3944.46	1841.35	1934.57	2296.75
P00450	1	1	1	DLFTGLLGPMK	TMTsixplex_Nterm:::::::::::TMTsixplex_K:	3	1648.96	1648.96	589749	59.4	20160613_QE375.13261.13261.3	Phenyx	13.43	TRUE	126.128	127.125	127.131	128.128	128.135	129.132	129.138	130.135	130.141	131.138	28213.4	21828.5	1871.43	17438.5	27727	20268.8	15079.4	28788.5	17791.9	15880.7
P00450	1	1	1	DLFTGLLGPMK	TMTsixplex_Nterm:::::::::::TMTsixplex_K:	2	1648.96	1648.96	591769	59.47	20160613_QE374.13247.13247.2	Phenyx	13.37	TRUE	126.128	127.125	127.131	128.128	128.134	129.132	129.138	130.135	130.141	131.138	24207.3	34212.1	6392.61	20765.4	30967.1	26202.2	15935.5	34271.7	15600	21745.4
P00450	1	1	1	DLFTGLLGPMK	TMTsixplex_Nterm::::::::::Oxidation_M:TMTsixplex_K:	3	1664.96	1664.96	188223	55.75	20160613_QE375.12168.12168.3	Phenyx	12.66	TRUE	126.127							130.135			3464.6							1679.16
P00450	1	1	1	DLFTGLLGPMK	TMTsixplex_Nterm:::::::::::TMTsixplex_K:	2	1648.96	1648.96	604938	59.38	20160613_QE375.13260.13260.2	Phenyx	12.38	TRUE	126.128	127.125	127.131	128.128	128.134	129.132	129.138	130.135	130.141	131.138	21859.7	29704.7	8326.7	17603.7	22715.3	21441.4	13781.6	29687.8	13670.9	13726.5
P00450	1	1	1	DLFTGLLGPMK	TMTsixplex_Nterm::::::::::Oxidation_M:TMTsixplex_K:	2	1664.96	1664.96	653380	55.7	20160613_QE376.12292.12292.2	Phenyx	9.82	TRUE	126.128	127.125	127.131	128.128	128.135	129.131	129.138	130.135	130.141	131.138	15569.9	10796.8	1050.7	14074.8	17687.2	8000.05	9370.99	21803.9	4313.05	11674
P00450	1	1	1	DLFTGLLGPMK	TMTsixplex_Nterm:::::::::::TMTsixplex_K:	3	1648.96	1648.96	650336	59.47	20160613_QE374.13246.13246.3	Phenyx	13.11	TRUE	126.128	127.125	127.131	128.128	128.134	129.132	129.138	130.135	130.141	131.138	25085.8	28489.7	1424.06	18067.9	25207.8	16765	9855.84	23857.6	11937.1	15176.2
P00450	1	1	1	DLFTGLLGPMK	TMTsixplex_Nterm:::::::::::TMTsixplex_K:	3	1648.96	1648.96	1283030	59.68	20160613_QE377.13736.13736.3	Phenyx	12.56	TRUE	126.128	127.125	127.131	128.128	128.134	129.131	129.138	130.135	130.141	131.138	79100.7	86457.8	13593.7	55942	72255	53728.4	33698.4	84934.8	39786.6	70936.8
P00450	1	1	1	DLFTGLLGPMK	TMTsixplex_Nterm::::::::::Oxidation_M:TMTsixplex_K:	3	1664.96	1664.96	340342	56.58	20160613_QE374.12387.12387.3	Phenyx	10.19	TRUE				128.128	128.135		129.138							1742.32	2098.06		1734.93
P00450	1	1	1	DLFTGLLGPMK	TMTsixplex_Nterm::::::::::Oxidation_M:TMTsixplex_K:	3	1664.96	1664.96	276712	56.83	20160613_QE376.12660.12660.3	Phenyx	13.82	TRUE		127.125		128.128	128.135		129.138	130.135	130.141	131.138		3625.67		2916.49	3575.08		2299.96	6869.94	2812.61	3726.11
P00450	1	1	1	DLFTGLLGPMK	TMTsixplex_Nterm::::::::::Oxidation_M:TMTsixplex_K:	3	1664.96	1664.96	453858	55.78	20160613_QE374.12157.12157.3	Phenyx	14.04	TRUE	126.128	127.125				129.132	129.138	130.135			3050.02	3797.13				1970.99	3690.57	3904.99
P00450	1	1	1	DLFTGLLGPMK	TMTsixplex_Nterm::::::::::Oxidation_M:TMTsixplex_K:	3	1664.96	1664.96	984987	55.7	20160613_QE376.12290.12290.3	Phenyx	13.45	TRUE	126.128	127.125	127.131	128.128	128.135	129.131	129.138	130.135	130.141	131.138	16142.8	22665.6	3108.47	7016.85	15086.9	8489.89	7259.49	23683.9	15880.1	15726.3
P00450	1	1	1	DLFTGLLGPMK	TMTsixplex_Nterm:::::::::::TMTsixplex_K:	2	1648.96	1648.96	1367286	59.68	20160613_QE377.13735.13735.2	Phenyx	11.53	TRUE	126.128	127.125	127.131	128.128	128.134	129.131	129.138	130.135	130.141	131.138	93432.2	92232.7	15967.2	61186.3	90180.9	69236.7	57196.7	92309.4	49867.2	82912.1
P00450	1	1	1	DLFTGLLGPMK	TMTsixplex_Nterm:::::::::::TMTsixplex_K:	2	1648.96	1648.96	898989	59.48	20160613_QE376.13514.13514.2	Phenyx	12.23	TRUE	126.128	127.125	127.131	128.128	128.135	129.132	129.138	130.135	130.141	131.138	32641.5	31922	6765.55	24052.7	28001	26660.3	20708.1	36854.4	23621.5	24048
P00450	1	1	1	DLFTGLLGPMK	TMTsixplex_Nterm::::::::::Oxidation_M:TMTsixplex_K:	3	1664.96	1664.96	175737	56.85	20160613_QE375.12519.12519.3	Phenyx	11.79	TRUE					128.134			130.135	130.141	131.138					3016.18			2974.27	2642.62	2123.32
P00450	1	1	1	DLFTGLLGPMK	TMTsixplex_Nterm::::::::::Oxidation_M:TMTsixplex_K:	3	1664.96	1664.96	360401	56.3	20160613_QE376.12486.12486.3	Phenyx	15.01	TRUE	126.128	127.125		128.128		129.131	129.138	130.135	130.141	131.138	3590.89	3413.34		2547.19		4579.91	3354.27	7674.26	2413.68	2720.94
P00450	1	1	1	DLFTGLLGPMK	TMTsixplex_Nterm:::::::::::TMTsixplex_K:	3	1648.96	1648.96	1	59.55	20160613_QE376.13533.13533.3	Phenyx	12.87	TRUE	126.128	127.125	127.131	128.128	128.134	129.131	129.138	130.135	130.141	131.138	207315	195121	20094.3	136217	194491	126970	113449	207059	130970	146576
P00450	1	1	1	DLFTGLLGPMK	TMTsixplex_Nterm::::::::::Oxidation_M:TMTsixplex_K:	3	1664.96	1664.96	154452	58.12	20160613_QE376.13083.13083.3	Phenyx	9.51	TRUE	126.128			128.128	128.135			130.134			2415.01			1884.73	2233.8			2902.18
P00450	1	1	1	DLFTGLLGPMK	TMTsixplex_Nterm::::::::::Oxidation_M:TMTsixplex_K:	3	1664.96	1664.96	387256	56.32	20160613_QE375.12342.12342.3	Phenyx	14.61	TRUE		127.125		128.128	128.134	129.132	129.138	130.135		131.138		1935.05		3133.39	4125.17	4234.57	2779.6	2815.95		2700
P00450	1	1	1	DLFTGLLGPMK	TMTsixplex_Nterm::::::::::Oxidation_M:TMTsixplex_K:	3	1664.96	1664.96	270104	57.13	20160613_QE377.12935.12935.3	Phenyx	14.27	TRUE	126.128	127.125		128.128	128.134	129.131	129.138	130.135	130.141	131.138	2629.2	3176.15		3258.23	3016.86	3874.46	2110.22	7177.97	2943.08	3210.97
P00450	1	1	1	DLFTGLLGPMK	TMTsixplex_Nterm::::::::::Oxidation_M:TMTsixplex_K:	3	1664.96	1664.96	324583	57.12	20160613_QE374.12544.12544.3	Phenyx	9.89	TRUE					128.135	129.132									2967.66	2847.83
P00450	1	1	1	DLYSGLLGPLLVCR	TMTsixplex_Nterm:::::::::::::Cys_CAM::	3	1804.01	1804.01	86333	61.58	20160613_QE382.13068.13068.3	Phenyx	13.21	TRUE
P00450	1	1	1	DLYSGLLGPLLVCR	TMTsixplex_Nterm:::::::::::::Cys_CAM::	3	1804.01	1804.01	9076321	61.35	20160613_QE377.14204.14204.3	Phenyx	18.61	TRUE	126.128	127.125	127.131	128.128	128.134	129.131	129.138	130.135	130.141	131.138	43911.6	51295.5	37458.5	31987.2	34218.2	30048.7	26654.9	41348.1	32542.8	52279.3
P00450	1	1	1	DLYSGLLGPLLVCR	TMTsixplex_Nterm:::::::::::::Cys_CAM::	2	1804.01	1804.01	182401	61.32	20160613_QE377.14193.14193.2	Phenyx	19.56	TRUE	126.128	127.125	127.131	128.128	128.134	129.132	129.138	130.135	130.141	131.138	20077.3	22665.2	18915	18992.3	31555.6	13504.7	16286.5	29377.1	16243.1	31033.1
P00450	1	1	1	DLYSGLLGPLLVCR	TMTsixplex_Nterm:::::::::::::Cys_CAM::	2	1804.01	1804.01	1314705	61.23	20160613_QE376.14021.14021.2	Phenyx	23.52	TRUE	126.128	127.125	127.131	128.128	128.134	129.132	129.138	130.135	130.141	131.138	32446	31781.6	20150.1	22160.5	31019.7	26190.6	17214.2	32944	22495.9	27983.6
P00450	1	1	1	DLYSGLLGPLLVCR	TMTsixplex_Nterm:::::::::::::Cys_CAM::	3	1804.01	1804.01	1639519	61.17	20160613_QE375.13702.13702.3	Phenyx	20.01	TRUE	126.128	127.125	127.13		128.134	129.131		130.134			3636.08	3359.95	2029.52		4442.39	3065.6		3946.5
P00450	1	1	1	DLYSGLLGPLLVCR	TMTsixplex_Nterm:::::::::::::Cys_CAM::	3	1804.01	1804.01	256374	61.28	20160613_QE378.11907.11907.3	Phenyx	21.72	TRUE
P00450	1	1	1	DLYSGLLGPLLVCR	TMTsixplex_Nterm:::::::::::::Cys_CAM::	3	1804.01	1804.01	40468	60.97	20160613_QE373.12191.12191.3	Phenyx	15.09	TRUE
P00450	1	1	1	DLYSGLLGPLLVCR	TMTsixplex_Nterm:::::::::::::Cys_CAM::	3	1804.01	1804.01	199939	61.2	20160613_QE376.14010.14010.3	Phenyx	20.34	TRUE			127.131										2131.59
P00450	1	1	1	DLYSGLLGPLLVCR	TMTsixplex_Nterm:::::::::::::Cys_CAM::	2	1804.01	1804.01	188784	61.13	20160613_QE375.13690.13690.2	Phenyx	11.4	TRUE	126.128	127.124	127.131	128.128	128.134	129.131		130.135		131.138	2807.69	2412.88	3822.04	3121.4	4553.92	4051.41		2723.9		2435.63
P00450	1	1	1	DLYSGLLGPLLVCR	TMTsixplex_Nterm:::::::::::::Cys_CAM::	3	1804.01	1804.01	82261	61.23	20160613_QE380.10899.10899.3	Phenyx	13.27	TRUE
P00450	1	1	1	ERGPEEEHLGLLGPVLWAEVGDTLR	TMTsixplex_Nterm::::::::::::::::::::::::::	4	3000.59	3000.59	1	55.27	20160613_QE371.12641.12641.4	Phenyx	11.48	TRUE	126.128	127.125	127.131	128.128	128.135	129.131	129.138	130.135	130.141	131.138	2891.61	2169.32	2039.16	2035.86	2032.74	4339.06	2032.26	1882.82	2924.26	3268.26
P00450	1	1	1	EVGPTNADPVCLAK	TMTsixplex_Nterm:::::::::::Cys_CAM:::TMTsixplex_K:	4	1928.04	1928.04	2493501	44.58	20160613_QE371.9191.9191.4	Phenyx	11.78	TRUE	126.128	127.125	127.131	128.128	128.135	129.132	129.138	130.135	130.141	131.138	31095.8	39775.4	22271.6	21313.3	31909.3	32032.8	23264.7	35396.9	23655.3	30732.5
P00450	1	1	1	EVGPTNADPVCLAK	TMTsixplex_Nterm:::::::::::Cys_CAM:::TMTsixplex_K:	3	1928.04	1928.04	6	44.5	20160613_QE371.9165.9165.3	Phenyx	22.6	TRUE	126.128	127.125	127.131	128.128	128.135	129.132	129.138	130.135	130.141	131.138	294858	330372	203554	180552	333500	218431	139265	270231	155540	226341
P00450	1	1	1	EVGPTNADPVCLAK	TMTsixplex_Nterm:::::::::::Cys_CAM:::TMTsixplex_K:	2	1928.04	1928.04	2	44.5	20160613_QE371.9167.9167.2	Phenyx	19.68	TRUE	126.129	127.126	127.132	128.129	128.135	129.133	129.139	130.136	130.142	131.139	480966	556804	335555	327958	455450	362368	289706	564032	287634	397600
P00450	1	1	1	EYTDASFTNR	TMTsixplex_Nterm:::::::::::	3	1431.68	1431.68	6440402	35.93	20160613_QE371.6530.6530.3	Phenyx	14.86	TRUE	126.128	127.125	127.131	128.128	128.134	129.132	129.138	130.135	130.141	131.138	91552.2	85353.7	46031	52132.6	80236.6	72151.3	55051.8	89415.5	62319.8	63397.3
P00450	1	1	1	EYTDASFTNRK	TMTsixplex_Nterm:::::::::::TMTsixplex_K:	3	1788.94	1788.94	7862232	33.25	20160613_QE375.5163.5163.3	Phenyx	19.96	TRUE	126.128	127.125	127.131	128.128	128.134	129.131	129.138	130.135	130.141	131.138	315388	307262	474296	258052	443485	317173	281408	360716	272433	342210
P00450	1	1	1	EYTDASFTNRK	TMTsixplex_Nterm:::::::::::TMTsixplex_K:	3	1788.94	1788.94	3387636	32.93	20160613_QE376.5041.5041.3	Phenyx	18.63	TRUE	126.128	127.125	127.131	128.128	128.134	129.131	129.138	130.135	130.141	131.138	221993	221673	338987	190050	302087	230118	201917	265344	196262	268693
P00450	1	1	1	EYTDASFTNRK	TMTsixplex_Nterm:::::::::::TMTsixplex_K:	3	1788.94	1788.94	1	33.42	20160613_QE377.5431.5431.3	Phenyx	19.98	TRUE	126.128	127.125	127.131	128.128	128.134	129.131	129.138	130.135	130.141	131.138	580350	601478	905891	473206	717873	607430	499002	725678	495263	670154
P00450	1	1	1	FNKNNEGTYYSPNYNPQSR	TMTsixplex_Nterm:::TMTsixplex_K:::::::::::::::::	3	2750.34	2750.35	3030180	37.32	20160613_QE381.6030.6030.3	Phenyx	23.5	TRUE	126.128	127.125	127.131	128.128	128.135	129.132	129.138	130.135	130.141	131.138	8083.68	5833.56	155211	12267.5	49452.7	17179.5	33779.5	18192.1	23348.3	33949.3
P00450	1	1	1	GAYPLSLEPLGVR	TMTsixplex_Nterm::::::::::::::	3	1599.92	1599.92	744848	51.13	20160613_QE378.9605.9605.3	Phenyx	18.86	TRUE		127.125		128.128	128.134	129.131	129.138			131.138		2453.21		2957.17	3459.73	2994.59	2175.11			4663.41
P00450	1	1	1	GAYPLSLEPLGVR	TMTsixplex_Nterm::::::::::::::	2	1599.92	1599.92	355441	51.12	20160613_QE377.11009.11009.2	Phenyx	19.74	TRUE	126.128	127.124	127.131	128.128	128.134	129.131	129.137	130.134	130.141	131.138	228728	309915	199442	187721	276114	231455	160834	269769	207470	249514
P00450	1	1	1	GAYPLSLEPLGVR	TMTsixplex_Nterm::::::::::::::	3	1599.92	1599.92	2	51.13	20160613_QE377.11014.11014.3	Phenyx	20.1	TRUE	126.128	127.124	127.131	128.128	128.134	129.131	129.138	130.135	130.141	131.138	100149	85723.2	76808.1	28008.3	77608.3	56628.4	28767.9	77903.2	58803.6	114113
P00450	1	1	1	GAYPLSLEPLGVR	TMTsixplex_Nterm::::::::::::::	2	1599.92	1599.92	698097	50.88	20160613_QE375.10614.10614.2	Phenyx	16.96	TRUE	126.127	127.125	127.131	128.128	128.134	129.131	129.138	130.135	130.141	131.138	15561.2	17193.1	12167.5	9972.22	12897.9	8955.46	10323.6	19120.5	11877.5	16310.5
P00450	1	1	1	GAYPLSLEPLGVR	TMTsixplex_Nterm::::::::::::::	3	1599.92	1599.92	2791138	50.93	20160613_QE375.10629.10629.3	Phenyx	21.09	TRUE	126.128	127.124	127.131	128.127	128.134	129.131	129.137	130.134	130.14	131.138	9144.51	3645.65	3729.56	4292.56	3391.29	3858.93	2201.6	12848.1	4213.96	3957.21
P00450	1	1	1	GAYPLSLEPLGVR	TMTsixplex_Nterm::::::::::::::	2	1599.92	1599.92	528891	51.12	20160613_QE378.9599.9599.2	Phenyx	17.11	TRUE	126.128	127.125	127.131	128.128	128.135	129.132	129.138	130.135	130.141	131.138	24608.5	21117.6	18925.4	20291.3	25495.4	24333.7	16501.9	28239.2	13126.7	26822.9
P00450	1	1	1	GAYPLSLEPLGVR	TMTsixplex_Nterm::::::::::::::	2	1599.92	1599.92	1	50.93	20160613_QE376.10731.10731.2	Phenyx	18.33	TRUE	126.128	127.125	127.131	128.128	128.134	129.132	129.138	130.135	130.141	131.138	134084	125628	89826.6	79086.4	108470	97797.9	69499.4	146618	124096	117557
P00450	1	1	1	GAYPLSLEPLGVR	TMTsixplex_Nterm::::::::::::::	3	1599.92	1599.92	4256020	50.93	20160613_QE376.10735.10735.3	Phenyx	19.37	TRUE	126.128	127.124	127.131	128.128	128.134	129.131	129.138	130.135	130.141	131.138	18597.8	18361.4	24995.9	22580.9	27492	22188.6	20762.6	29113.7	18267.3	25001
P00450	1	1	1	GPEEEHLGLLGPVLWAEVGDTLR	TMTsixplex_Nterm::::::::::::::::::::::::	2	2715.44	2715.44	3	60.68	20160613_QE371.14223.14223.2	Phenyx	28.79	TRUE	126.128	127.125	127.131	128.128	128.134	129.131	129.138	130.135	130.141	131.138	208291	253741	142730	173516	198980	167866	155860	258519	181778	216922
P00450	1	1	1	GPEEEHLGLLGPVLWAEVGDTLR	TMTsixplex_Nterm::::::::::::::::::::::::	3	2715.44	2715.44	2	60.67	20160613_QE371.14215.14215.3	Phenyx	20.7	TRUE	126.128	127.125	127.131	128.129	128.135	129.132	129.138	130.135	130.141	131.139	88769.5	80115.3	56149.7	52115.2	92065.5	94076.1	43177.5	84016.1	44741	57299.4
P00450	1	1	1	GVYSSDVFDLFPGTYQTLEMFPR	TMTsixplex_Nterm::::::::::::::::::::Oxidation_M::::	3	2913.41	2913.41	1737949	66.33	20160613_QE371.16014.16014.3	Phenyx	24.34	TRUE	126.128	127.125	127.131	128.128	128.135	129.132	129.137	130.135	130.141	131.138	3003.14	3187.1	4200.2	4083.44	2978.06	4987	1630.02	3155.32	3113.2	4680.07
P00450	1	1	1	GVYSSDVFDLFPGTYQTLEMFPR	TMTsixplex_Nterm::::::::::::::::::::Oxidation_M::::	3	2913.41	2913.41	489796	66.87	20160613_QE371.16190.16190.3	Phenyx	21.29	TRUE
P00450	1	1	1	GVYSSDVFDLFPGTYQTLEMFPR	TMTsixplex_Nterm::::::::::::::::::::::::	2	2897.42	2897.42	601349	68.97	20160613_QE371.16822.16822.2	Phenyx	25.16	TRUE	126.127	127.124	127.131	128.128	128.134	129.131	129.137	130.134	130.141	131.138	11417.4	13514.1	8147.24	7240.69	9374.77	8785.93	8037.98	7886.86	4107.85	8928.05
P00450	1	1	1	GVYSSDVFDLFPGTYQTLEMFPR	TMTsixplex_Nterm::::::::::::::::::::::::	3	2897.42	2897.41	1194374	69.13	20160613_QE371.16875.16875.3	Phenyx	27.91	TRUE		127.124	127.13			129.131	129.137	130.134	130.141	131.138		3935.82	2882.16			3283.73	1777.17	4111.69	3142.58	2289.48
P00450	1	1	1	GVYSSDVFDLFPGTYQTLEMFPR	TMTsixplex_Nterm::::::::::::::::::::::::	3	2897.42	2897.42	60998	68.67	20160613_QE372.15382.15382.3	Phenyx	11.61	TRUE
P00450	1	1	1	GVYSSDVFDLFPGTYQTLEMFPR	TMTsixplex_Nterm::::::::::::::::::::::::	3	2897.42	2897.41	478708	61.82	20160613_QE372.13522.13522.3	Phenyx	19.17	TRUE
P00450	1	1	1	GVYSSDVFDLFPGTYQTLEMFPR	TMTsixplex_Nterm::::::::::::::::::::Oxidation_M::::	3	2913.41	2913.41	245427	66.23	20160613_QE372.14780.14780.3	Phenyx	10.68	TRUE										131.138										1880.06
P00450	1	1	1	HYYLAAEELLWNYAPSGLDLFTK	TMTsixplex_Nterm:::::::::::::::::::::::TMTsixplex_K:	4	3171.67	3171.67	2473928	63.23	20160613_QE372.13950.13950.4	Phenyx	9.66	TRUE	126.128		127.132	128.128			129.138	130.135			2658.61		1903.29	2273.69			3475.58	3376.03
P00450	1	1	1	HYYLAAEELLWNYAPSGLDLFTK	TMTsixplex_Nterm:::::::::::::::::::::::TMTsixplex_K:	3	3171.67	3171.67	1205525	63.2	20160613_QE372.13934.13934.3	Phenyx	24.18	TRUE	126.128	127.125	127.131	128.128	128.135	129.132	129.138	130.135	130.141	131.138	19128.8	25288.1	10942.4	15900	26524.5	20278.8	20294.3	35290.6	26530.9	27334.2
P00450	1	1	1	HYYLGLLETTWDYASDHGEK	TMTsixplex_Nterm::::::::::::::::::::TMTsixplex_K:	4	2855.42	2855.42	676753	50.82	20160613_QE373.9588.9588.4	Phenyx	23.65	TRUE	126.128	127.125	127.131	128.128	128.134	129.131	129.138	130.135	130.141	131.138	10354	5017.46	2827.02	3561.61	8263.26	9775.06	4200.27	12151.1	4560.34	7733.39
P00450	1	1	1	KAEEEHLGLLGPQLHADVGDK	TMTsixplex_Nterm:TMTsixplex_K::::::::::::::::::::TMTsixplex_K:	5	2942.64	2942.64	2578970	40.1	20160613_QE373.6785.6785.5	Phenyx	12.75	TRUE	126.128	127.125	127.131	128.128	128.134	129.131	129.138	130.135	130.141	131.138	45634.5	52529.3	21236.6	70260.7	49237.8	51434.8	33956.9	70902.7	40359	69361.3
P00450	1	1	1	KALYLQYTDETFR	TMTsixplex_Nterm:TMTsixplex_K:::::::::::::	3	2105.16	2105.16	5687301	45.17	20160613_QE376.8911.8911.3	Phenyx	25.57	TRUE	126.128	127.125	127.131	128.128	128.135	129.131	129.138	130.135	130.141	131.138	42357.6	42592.8	49916.5	29880.5	45537.3	36826	34871	53983.2	34120.4	43541.3
P00450	1	1	1	KALYLQYTDETFR	TMTsixplex_Nterm:TMTsixplex_K:::::::::::::	3	2105.16	2105.16	5382571	45.13	20160613_QE377.9099.9099.3	Phenyx	22.31	TRUE	126.128	127.125	127.131	128.128	128.134	129.132	129.138	130.135	130.141	131.138	28588	40234.8	36077.5	28964.7	43131.2	32725.6	25458.7	47229.3	24986.3	47732.8
P00450	1	1	1	KLLSVDTEHSNLYLQNGPDR	TMTsixplex_Nterm:TMTsixplex_K::::::::::::::::::::	4	2756.49	2756.49	1	40.75	20160613_QE375.7451.7451.4	Phenyx	16.57	TRUE	126.128	127.125	127.131	128.128	128.135	129.132	129.138	130.135	130.141	131.139	26895.6	34538.9	32760.2	25151.1	38942.5	31870.4	35700.9	41157	26119.2	30834.7
P00450	1	1	1	LGGSYKK	TMTsixplex_Nterm::::::TMTsixplex_K:TMTsixplex_K:	3	1438.91	1438.91	2	31.7	20160613_QE382.4511.4511.3	Phenyx	9.7	TRUE	126.128	127.125	127.131	128.128	128.135	129.132	129.138	130.135	130.141	131.138	3.28437e+06	3.16767e+06	5.30168e+06	2.33639e+06	3.95206e+06	2.63892e+06	2.4776e+06	3.22006e+06	2.42942e+06	3.127e+06
P00450	1	1	1	LLSVDTEHSNLYLQNGPDR	TMTsixplex_Nterm::::::::::::::::::::	3	2399.23	2399.23	1231039	45.25	20160613_QE372.8784.8784.3	Phenyx	20.15	TRUE	126.128	127.125	127.131	128.128	128.134	129.132	129.138	130.135		131.138	2866.45	2895.87	2542.74	6384.36	4219.55	4903.04	4093.9	3059.14		2192.62
P00450	1	1	1	LYHSHLDAPK	TMTsixplex_Nterm::::::::::TMTsixplex_K:	4	1637.93	1637.93	345588	29.95	20160613_QE379.4194.4194.4	Phenyx	10.49	TRUE	126.127	127.125	127.131	128.128	128.134	129.131	129.137	130.135	130.141	131.138	11518.4	13598.3	7350.32	6696.83	14338.3	9444.43	2859.21	15569.4	4183.95	11286.6
P00450	1	1	1	LYHSHLDAPK	TMTsixplex_Nterm::::::::::TMTsixplex_K:	4	1637.93	1637.93	1216643	29.83	20160613_QE381.4070.4070.4	Phenyx	10.46	TRUE	126.128	127.125	127.131	128.128	128.135	129.132	129.138	130.135	130.141	131.139	31023.6	33447.4	25452.8	29065.3	26521.6	29233.9	16807.9	37823.1	23588.9	30462.1
P00450	1	1	1	LYHSHLDAPK	TMTsixplex_Nterm::::::::::TMTsixplex_K:	4	1637.93	1637.93	2229328	29.43	20160613_QE379.4090.4090.4	Phenyx	10.33	TRUE	126.128	127.125	127.131	128.128	128.134	129.131	129.138	130.135	130.141	131.138	62384.9	77562.7	52862.8	50966.6	63878.9	49693.4	35772.4	67370.9	44815	54173.7
P00450	1	1	1	LYHSHLDAPK	TMTsixplex_Nterm::::::::::TMTsixplex_K:	3	1637.93	1637.93	2	30.15	20160613_QE379.4238.4238.3	Phenyx	13.92	TRUE	126.128	127.125	127.131	128.128	128.135	129.132	129.138	130.135	130.141	131.139	1.40766e+06	1.3257e+06	1.02089e+06	1.0377e+06	1.44438e+06	1.15223e+06	821014	1.38481e+06	883255	1.28052e+06
P00450	1	1	1	LYHSHLDAPK	TMTsixplex_Nterm::::::::::TMTsixplex_K:	4	1637.93	1637.93	728589	30.47	20160613_QE379.4343.4343.4	Phenyx	9.77	TRUE	126.128	127.125	127.131	128.129	128.135	129.132	129.138	130.135	130.141	131.139	20680.6	26858.1	19908.4	13178	24962.7	19725.7	14567.8	22686.3	21305	24131.7
P00450	1	1	1	LYHSHLDAPK	TMTsixplex_Nterm::::::::::TMTsixplex_K:	4	1637.93	1637.93	312914	29.72	20160613_QE380.3768.3768.4	Phenyx	9.51	TRUE	126.128	127.125	127.131	128.128	128.135	129.132	129.138	130.135	130.141	131.138	20716	18043.6	11037.7	14116	15611.3	16625.5	7278.26	15424.1	10526.5	15340.1
P00450	1	1	1	MYSVNGYTFGSLPGLSMCAEDR	TMTsixplex_Nterm::::::::::::::::::Cys_CAM:::::	3	2683.23	2683.23	6848593	58.95	20160613_QE372.12700.12700.3	Phenyx	24	TRUE	126.128	127.125	127.131	128.128	128.134	129.131	129.138	130.135	130.141	131.138	10738.8	5062.53	4428.12	9025.67	12530.5	12666.4	9023.62	12753.1	12365	9964.88
P00450	1	1	1	MYSVNGYTFGSLPGLSMCAEDR	TMTsixplex_Nterm::::::::::::::::::Cys_CAM:::::	2	2683.23	2683.23	3708493	58.93	20160613_QE372.12696.12696.2	Phenyx	23.91	TRUE	126.128	127.125	127.131	128.128	128.135	129.132	129.138	130.135	130.141	131.138	16325	17456.1	13840.6	12596.3	23786.4	16579.3	14946.6	16829	11382.8	16902.1
P00450	1	1	1	MYYSAVDPTK	TMTsixplex_Nterm::::::::::TMTsixplex_K:	2	1631.86	1631.86	758641	44.32	20160613_QE377.8863.8863.2	Phenyx	13.46	TRUE	126.127	127.125	127.131	128.128	128.134	129.132	129.138	130.135	130.141	131.138	19198.9	21704.6	7165.7	15767.4	3491.57	13004.5	10347.5	17298.9	4591.79	13737.9
P00450	1	1	1	MYYSAVDPTK	TMTsixplex_Nterm::::::::::TMTsixplex_K:	3	1631.86	1631.86	2603470	43.85	20160613_QE376.8514.8514.3	Phenyx	17.41	TRUE	126.128	127.125	127.131	128.128	128.134	129.131	129.137	130.134	130.141	131.138	49491.6	52775	26067.9	38320	23449.2	45379.8	29787.2	58430.9	40123.9	47912.1
P00450	1	1	1	MYYSAVDPTK	TMTsixplex_Nterm::::::::::TMTsixplex_K:	2	1631.86	1631.86	1	43.92	20160613_QE376.8534.8534.2	Phenyx	16.96	TRUE	126.128	127.124	127.131	128.128	128.134	129.131	129.137	130.135	130.141	131.138	144658	146619	51990.6	86272.1	39988.2	106980	83561.4	143439	98771.2	117012
P00450	1	1	1	MYYSAVDPTK	TMTsixplex_Nterm:Oxidation_M:::::::::TMTsixplex_K:	3	1647.86	1647.86	382325	41.15	20160613_QE376.7641.7641.3	Phenyx	15.77	TRUE	126.128	127.125	127.131	128.128	128.134	129.132	129.138	130.135	130.141	131.138	10569.1	4346.12	4079.76	9107.57	4356.39	10746	9763.34	13462.4	9547.65	8339.14
P00450	1	1	1	MYYSAVDPTK	TMTsixplex_Nterm::::::::::TMTsixplex_K:	3	1631.86	1631.86	383782	44.27	20160613_QE377.8849.8849.3	Phenyx	18.82	TRUE	126.127	127.125	127.131	128.128	128.134	129.131	129.138	130.134	130.141	131.138	9941.05	17808.5	3890.49	11923.4	4981.48	8092.89	3649.11	9292.62	10277	14807
P00450	1	1	1	MYYSAVDPTK	TMTsixplex_Nterm::::::::::TMTsixplex_K:	2	1631.86	1631.86	4381396	43.8	20160613_QE375.8418.8418.2	Phenyx	16.29	TRUE	126.128	127.125	127.131	128.128	128.134	129.131	129.138	130.135	130.141	131.138	112814	137595	47908.1	80493.7	46099.7	86679.6	66875.8	138552	76988.5	105658
P00450	1	1	1	MYYSAVDPTK	TMTsixplex_Nterm::::::::::TMTsixplex_K:	3	1631.86	1631.86	620648	44.02	20160613_QE374.8490.8490.3	Phenyx	14.77	TRUE	126.128	127.125	127.131	128.129	128.134	129.131	129.138	130.135	130.141	131.138	18780.8	29372.9	11840.6	13230.8	23646.8	26482.3	12533	29676.7	32719	16100.2
P00450	1	1	1	MYYSAVDPTK	TMTsixplex_Nterm::::::::::TMTsixplex_K:	3	1631.86	1631.86	3979625	43.8	20160613_QE375.8419.8419.3	Phenyx	19.5	TRUE	126.128	127.125	127.131	128.128	128.134	129.131	129.138	130.135	130.141	131.138	127918	125295	41039.4	89619.5	54231.5	102137	70999.5	138371	90755.8	106830
P00450	1	1	1	MYYSAVDPTK	TMTsixplex_Nterm::::::::::TMTsixplex_K:	2	1631.86	1631.86	754493	44	20160613_QE374.8483.8483.2	Phenyx	14.16	TRUE	126.128	127.125	127.131	128.128	128.135	129.132	129.138	130.135	130.141	131.138	17276.6	17567.3	3682.17	12431.1	8249.31	14529.5	9135.8	23408.6	16927.1	13072.1
P00450	1	1	1	MYYSAVDPTK	TMTsixplex_Nterm:Oxidation_M:::::::::TMTsixplex_K:	3	1647.86	1647.86	1303553	39.68	20160613_QE376.7162.7162.3	Phenyx	16.3	TRUE	126.128	127.125	127.131	128.128	128.134	129.131	129.138	130.135	130.141	131.138	21753.8	20430.7	13163	18721.7	13339.6	21450.9	13673.5	31508.8	11447.1	24353.9
P00450	1	1	1	MYYSAVDPTKDLFTGLLGPMK	TMTsixplex_Nterm::::::::::TMTsixplex_K:::::::::::TMTsixplex_K:	4	3033.65	3033.65	916478	60.75	20160613_QE375.13573.13573.4	Phenyx	11.94	TRUE	126.128	127.125	127.131	128.128	128.134	129.131	129.138	130.135	130.141	131.138	10181.7	4438.47	2261.5	10555.5	4477.68	10368.9	4150.82	11734.6	5093.57	12477.9
P00450	1	1	1	MYYSAVDPTKDLFTGLLGPMK	TMTsixplex_Nterm::::::::::TMTsixplex_K:::::::::::TMTsixplex_K:	4	3033.65	3033.65	8153290	60.88	20160613_QE376.13919.13919.4	Phenyx	13.25	TRUE	126.128	127.125	127.131	128.128	128.135	129.131	129.138	130.135	130.141	131.138	37928.7	43136.8	28518.2	31245	30467.1	45192.9	41482.4	53749.1	41494.8	39302.3
P00450	1	1	1	NMATRPYSLHAHGVQTESSTVTPTLPGETLTYVWK	TMTsixplex_Nterm:::::::::::::::::::::::::::::::::::TMTsixplex_K:	5	4330.25	4330.25	805577	46.42	20160613_QE379.8765.8765.5	Phenyx	11.25	TRUE	126.128	127.125	127.131	128.128	128.134	129.131	129.138	130.135	130.141	131.138	10225.3	5211.28	10654.9	6912.4	14017.9	4940.35	3243.49	15121.6	5454.26	9552.16
P00450	1	1	1	NNEGTYYSPNYNPQSR	TMTsixplex_Nterm:::::::::::::::::	2	2131.98	2131.98	4973414	34.57	20160613_QE377.5809.5809.2	Phenyx	21.05	TRUE	126.128	127.125	127.131	128.128	128.134	129.131	129.138	130.135	130.141	131.138	116655	125552	59953.2	83121.5	128779	100427	69705.3	117623	83584.7	109684
P00450	1	1	1	NNEGTYYSPNYNPQSR	TMTsixplex_Nterm:::::::::::::::::	3	2131.98	2131.98	1	34.53	20160613_QE375.5558.5558.3	Phenyx	17.04	TRUE	126.128	127.125	127.131	128.128	128.135	129.132	129.138	130.135	130.141	131.138	31320.5	37806.6	18520.6	21241.1	38206.6	44436	28586.6	46267.7	27787.8	48841.2
P00450	1	1	1	NNEGTYYSPNYNPQSR	TMTsixplex_Nterm:::::::::::::::::	2	2131.98	2131.98	254691	34.77	20160613_QE378.5324.5324.2	Phenyx	13.87	TRUE	126.128	127.125	127.131		128.134	129.132	129.138	130.135	130.141	131.138	2183.59	2598.08	1812.18		3289.65	2812.04	2209.63	6320.83	2322.3	7770.17
P00450	1	1	1	NNEGTYYSPNYNPQSR	TMTsixplex_Nterm:::::::::::::::::	3	2131.98	2131.98	102025	34.82	20160613_QE380.5014.5014.3	Phenyx	23.52	TRUE			127.131										1527.97
P00450	1	1	1	NNEGTYYSPNYNPQSR	TMTsixplex_Nterm:::::::::::::::::	3	2131.98	2131.98	1	34.55	20160613_QE377.5803.5803.3	Phenyx	20.55	TRUE	126.128	127.125	127.131	128.128	128.135	129.132	129.138	130.135	130.141	131.138	11570.8	31852.8	4576.82	20124.8	21896.3	25449.3	11412.3	23926.9	10583.9	24476.4
P00450	1	1	1	NNEGTYYSPNYNPQSR	TMTsixplex_Nterm:::::::::::::::::	3	2131.98	2131.98	260684	34.73	20160613_QE378.5314.5314.3	Phenyx	20.65	TRUE		127.125	127.131	128.128			129.138	130.135				2911.68	2829.4	1782.5			3185.33	3263.48
P00450	1	1	1	NNEGTYYSPNYNPQSR	TMTsixplex_Nterm:::::::::::::::::	2	2131.98	2131.98	3657653	34.52	20160613_QE376.5542.5542.2	Phenyx	24.37	TRUE	126.128	127.125	127.131	128.128	128.135	129.132	129.138	130.135	130.141	131.138	27193.8	26362.8	19521	18190.6	30139.1	19687.3	20698.5	30073.1	19048.7	23955.8
P00450	1	1	1	NNEGTYYSPNYNPQSR	TMTsixplex_Nterm:::::::::::::::::	2	2131.98	2131.98	5929468	34.55	20160613_QE375.5562.5562.2	Phenyx	25	TRUE	126.128	127.125	127.131	128.128	128.134	129.131	129.138	130.135	130.141	131.138	61772.9	63921.2	56212.2	44830.6	72621.5	72236.1	44924.6	101319	56148.4	72182
P00450	1	1	1	NNEGTYYSPNYNPQSR	TMTsixplex_Nterm:::::::::::::::::	3	2131.98	2131.98	8897258	34.52	20160613_QE376.5545.5545.3	Phenyx	18.17	TRUE	126.128	127.125	127.131	128.128	128.134	129.132	129.138	130.135	130.141	131.138	14916.7	6600.42	4140.01	14932.3	14403.3	5244.43	6690.04	13134.9	5403.46	16181
P00450	1	1	1	PYTFHSHGLTYYK	TMTsixplex_Nterm:::::::::::::TMTsixplex_K:	4	2071.09	2071.09	1	36.27	20160613_QE382.5858.5858.4	Phenyx	12.73	TRUE	126.128	127.125	127.131	128.128	128.134	129.132	129.138	130.135	130.141	131.138	260309	345002	214354	368763	348430	348092	237660	526257	257385	403517
P00450	1	1	1	PYTFHSHGLTYYK	TMTsixplex_Nterm:::::::::::::TMTsixplex_K:	3	2071.09	2071.09	1712003	36.28	20160613_QE382.5865.5865.3	Phenyx	12.42	TRUE		127.125	127.131	128.128	128.135	129.132		130.135	130.141	131.138		12769.8	6545.63	6731.47	3611.18	8611.58		7111.72	4625.28	4508.27
P00450	1	1	1	QSEDSTFYLGER	TMTsixplex_Nterm:::::::::::::	2	1659.79	1659.79	7	41.68	20160613_QE371.8240.8240.2	Phenyx	19.62	TRUE	126.128	127.125	127.131	128.129	128.135	129.132	129.138	130.135	130.141	131.138	424711	508083	362187	276563	433805	389046	261796	465235	367632	418286
P00450	1	1	1	QSEDSTFYLGER	TMTsixplex_Nterm:::::::::::::	3	1659.79	1659.79	3275781	41.58	20160613_QE371.8206.8206.3	Phenyx	17.66	TRUE	126.128	127.125	127.131	128.128	128.135	129.132	129.138	130.135	130.141	131.139	37388.8	38880.4	25451.2	31840.7	38574.2	33674.3	18229.8	27509.8	23414	27500.1
P00450	1	1	1	QYTDSTFR	TMTsixplex_Nterm:::::::::	2	1245.62	1245.62	7	32.68	20160613_QE375.5005.5005.2	Phenyx	14.95	TRUE	126.128	127.125	127.131	128.128	128.134	129.131	129.138	130.135	130.141	131.138	1.36335e+06	1.50616e+06	876868	993669	1.3744e+06	1.05741e+06	720898	1.43622e+06	978047	1.29272e+06
P00450	1	1	1	QYTDSTFR	TMTsixplex_Nterm:::::::::	2	1245.62	1245.62	6311418	32.87	20160613_QE374.5107.5107.2	Phenyx	13.29	TRUE	126.128	127.125	127.131	128.128	128.134	129.132	129.138	130.135	130.141	131.138	637119	650397	427582	397861	584053	496416	371019	591989	430064	510805
P00450	1	1	1	QYTDSTFR	TMTsixplex_Nterm:::::::::	2	1245.62	1245.62	915794	33.2	20160613_QE377.5361.5361.2	Phenyx	13.64	TRUE	126.128	127.125	127.131	128.128	128.134	129.131	129.138	130.135	130.141	131.138	96881.6	101427	67077.4	63791.6	94196.4	76300.8	68633.3	106079	63523	91634.8
P00450	1	1	1	QYTDSTFRVPVER	TMTsixplex_Nterm::::::::::::::	4	1825.95	1825.95	265695	33.83	20160613_QE380.4766.4766.4	Phenyx	10.7	TRUE	126.127	127.125	127.131	128.128	128.135	129.132	129.138	130.135	130.141	131.138	2158.18	3414.94	3463.44	9873.74	7998.44	2025.65	4067.93	8845.09	3032.31	3402.02
P00450	1	1	1	RQSEDSTFYLGER	TMTsixplex_Nterm::::::::::::::	2	1815.9	1815.9	2036795	34.28	20160613_QE372.5774.5774.2	Phenyx	20.12	TRUE	126.128	127.125	127.131	128.128	128.134	129.132	129.138	130.135	130.141	131.138	15366.5	14496.8	10091.7	11459.1	11587.4	11372.5	11080.5	15534	10417.6	14171.5
P00450	1	1	1	RQSEDSTFYLGER	TMTsixplex_Nterm::::::::::::::	3	1815.9	1815.89	1	34.37	20160613_QE372.5784.5784.3	Phenyx	17.48	TRUE	126.128	127.125	127.131	128.128	128.135	129.131	129.138	130.135	130.141	131.138	66526.9	69912.9	55414.8	52958.7	71472.7	68371.6	55957	69787	55314.6	70482.7
P00450	1	1	1	SGAGTEDSACLPWAYYSTVDQVK	TMTsixplex_Nterm::::::::::Cys_CAM:::::::::::::TMTsixplex_K:	4	2962.44	2962.44	2	54.68	20160613_QE371.12442.12442.4	Phenyx	20.02	TRUE	126.128	127.125	127.131	128.128	128.134	129.131	129.138	130.135	130.141	131.138	29259.7	32636.8	25818.7	23856.9	25740.9	29713.2	10724.5	31563.9	23936.3	36094.6
P00450	1	1	1	SGAGTEDSACLPWAYYSTVDQVK	TMTsixplex_Nterm::::::::::Cys_CAM:::::::::::::TMTsixplex_K:	2	2962.44	2962.44	2219576	54.82	20160613_QE371.12489.12489.2	Phenyx	20.36	TRUE	126.128		127.131	128.128	128.135	129.132	129.138	130.135	130.141	131.138	4264.2		3755.95	7001.08	11539.4	6350.33	6959.95	8317.11	3923.23	10913.4
P00450	1	1	1	SGAGTEDSACLPWAYYSTVDQVK	TMTsixplex_Nterm::::::::::Cys_CAM:::::::::::::TMTsixplex_K:	3	2962.44	2962.44	1	54.63	20160613_QE371.12426.12426.3	Phenyx	26.85	TRUE	126.128	127.125	127.131	128.128	128.134	129.131	129.138	130.135	130.141	131.138	216179	234238	181463	185963	257971	203830	180478	262923	184931	233669
P00450	1	1	1	SVPPSASHVAPTETFTYEWTVPK	TMTsixplex_Nterm:::::::::::::::::::::::TMTsixplex_K:	3	2988.56	2988.56	500773	48.77	20160613_QE374.9957.9957.3	Phenyx	15.98	TRUE			127.131	128.128									2857.9	3059.34
P00450	1	1	1	TTLEKPVWLGFLGPLLK	TMTsixplex_Nterm:::::TMTsixplex_K::::::::::::TMTsixplex_K:	4	2598.61	2598.61	326930	61.97	20160613_QE381.11746.11746.4	Phenyx	15.32	TRUE	126.128	127.125	127.131	128.128	128.134	129.132	129.138	130.135	130.141	131.138	10056.9	5008.76	2967.08	3812.97	9071.57	2864.79	3428.65	8935.12	2559.18	4124.3
P00450	1	1	1	TTLEKPVWLGFLGPLLK	TMTsixplex_Nterm:::::TMTsixplex_K::::::::::::TMTsixplex_K:	3	2598.61	2598.61	129466	62.38	20160613_QE381.11812.11812.3	Phenyx	10.16	TRUE		127.125				129.131	129.138	130.135				4523.31				2414	1953.35	7008.96
P00450	1	1	1	TYCSEPEK	TMTsixplex_Nterm:::Cys_CAM:::::TMTsixplex_K:	2	1470.74	1470.74	3377321	31.13	20160613_QE372.4897.4897.2	Phenyx	13.87	TRUE	126.128	127.125	127.131	128.128	128.134	129.131	129.138	130.135	130.141	131.138	131282	103476	26645.4	71483.4	70952.2	72601	58163.9	121107	64010.1	73607.3
P00450	1	1	1	TYCSEPEK	TMTsixplex_Nterm:::Cys_CAM:::::TMTsixplex_K:	3	1470.74	1470.74	4498813	31.3	20160613_QE372.4931.4931.3	Phenyx	10.65	TRUE	126.128	127.125	127.131	128.128	128.134	129.131	129.138	130.135	130.141	131.138	137613	135574	47989.9	90387.3	119080	110819	75458.6	148988	88076.5	117118
P00450	1	1	1	VDKDNEDFQESNR	TMTsixplex_Nterm:::TMTsixplex_K:::::::::::	3	2053.01	2053.01	4	31.93	20160613_QE371.5257.5257.3	Phenyx	17.25	TRUE	126.128	127.125	127.131	128.128	128.134	129.132	129.138	130.135	130.141	131.138	1.6014e+06	1.73259e+06	429752	1.02347e+06	1.27879e+06	1.19712e+06	812191	1.81852e+06	1.01784e+06	1.35026e+06
P00450	1	1	1	VNKDDEEFLESNK	TMTsixplex_Nterm:::TMTsixplex_K::::::::::TMTsixplex_K:	3	2253.21	2253.21	8	39.83	20160613_QE371.7637.7637.3	Phenyx	21.31	TRUE	126.128	127.125	127.131	128.128	128.134	129.131	129.138	130.135	130.141	131.138	1.37468e+06	1.44633e+06	639908	876304	1.28405e+06	1.07544e+06	905024	1.40455e+06	757126	1.09244e+06
P00450	1	1	1	WYLFGMGNEVDVHAAFFHGQALTNK	TMTsixplex_Nterm::::::Oxidation_M:::::::::::::::::::TMTsixplex_K:	4	3325.68	3325.67	310772	53.82	20160613_QE377.11883.11883.4	Phenyx	21.48	TRUE	126.128	127.125	127.131	128.128	128.134	129.132	129.138	130.135	130.141	131.138	21551.3	19620.5	18001.4	15804.3	14866.6	16991.3	15249.7	24447.3	17622.4	17550.8
P00488	1	1	1	DGTHVVENVDATHLGK	TMTsixplex_Nterm::::::::::::::::TMTsixplex_K:	4	2149.15	2149.15	2249049	34.72	20160613_QE374.5639.5639.4	Phenyx	23.11	TRUE	126.128	127.124	127.131	128.128	128.134	129.131	129.137	130.134	130.141	131.138	26138.3	49460.9	71268.1	49987.9	51489.2	39400.6	54499.8	55280.2	38256.6	64822.5
P00488	1	1	1	FQEGQEEER	TMTsixplex_Nterm::::::::::	2	1379.65	1379.65	1152152	29.37	20160613_QE371.4468.4468.2	Phenyx	14.24	TRUE	126.128	127.125	127.131	128.128	128.134	129.131	129.138	130.135	130.141	131.138	18864.7	89242	128654	85765.4	78029.8	49866.1	111436	83578.1	44903.4	81009.7
P00488	1	1	1	GTYLPVPLVSELQSGK	TMTsixplex_Nterm::::::::::::::::TMTsixplex_K:	3	2145.24	2145.25	503358	58.08	20160613_QE377.13233.13233.3	Phenyx	11.68	TRUE		127.125	127.131	128.128			129.138			131.138		2699.76	8458.56	6442.5			6876.89			2767.72
P00488	1	1	1	GTYLPVPLVSELQSGK	TMTsixplex_Nterm::::::::::::::::TMTsixplex_K:	3	2145.24	2145.25	1504268	57.83	20160613_QE376.12988.12988.3	Phenyx	15.04	TRUE		127.125	127.131	128.128	128.134	129.131	129.138	130.135	130.141	131.138		11412.3	15413	7723.41	10137.6	4528.56	11858.9	11884	11434.9	10527.5
P00488	1	1	1	HVYGELDVQLQR	TMTsixplex_Nterm:::::::::::::	3	1684.91	1684.91	222376	38.92	20160613_QE374.6903.6903.3	Phenyx	13.85	TRUE	126.128	127.125	127.131	128.128	128.134	129.132	129.138	130.135	130.141	131.138	2116.08	5145.61	7921.78	7569.59	11819.3	4167.76	7699.11	3511.57	9056.94	10017.8
P00488	1	1	1	HVYGELDVQLQR	TMTsixplex_Nterm:::::::::::::	3	1684.91	1684.91	723714	38.12	20160613_QE374.6681.6681.3	Phenyx	19.26	TRUE	126.128	127.125	127.131	128.128	128.134	129.132	129.138	130.135	130.141	131.138	4544.64	33095.4	32933.9	25138	26466.8	22276.4	30795	28026.9	11185.7	25983.8
P00488	1	1	1	KPLNTEGVMK	TMTsixplex_Nterm:TMTsixplex_K:::::::::TMTsixplex_K:	3	1803.09	1803.09	794328	36.6	20160613_QE381.5858.5858.3	Phenyx	12.44	TRUE	126.128	127.125	127.131	128.128	128.135	129.132	129.138	130.135	130.141	131.139	14388.1	94674.1	65442.5	45928.3	55789.4	42420.4	54584.9	70964.6	31078.8	44458.3
P00488	1	1	1	LALETALMYGAK	TMTsixplex_Nterm::::::::::::TMTsixplex_K:	3	1738.01	1738.01	173291	56.63	20160613_QE375.12450.12450.3	Phenyx	10.83	TRUE			127.131		128.134	129.132	129.138						2391.96		2640.3	2240.07	2219.54
P00488	1	1	1	LALETALMYGAK	TMTsixplex_Nterm::::::::::::TMTsixplex_K:	3	1738.01	1738.01	360419	56.6	20160613_QE376.12590.12590.3	Phenyx	12.88	TRUE		127.125	127.131	128.128	128.134	129.131	129.138	130.135	130.141	131.138		13880.5	18125.3	11416.1	13929.8	8016.58	14170.3	11487.7	4494.58	9414.71
P00488	1	1	1	LALETALMYGAK	TMTsixplex_Nterm::::::::::::TMTsixplex_K:	2	1738.01	1738.01	962143	56.65	20160613_QE376.12604.12604.2	Phenyx	12.65	TRUE	126.128	127.125	127.131	128.128	128.135	129.132	129.138	130.135	130.141	131.138	2527.93	15981.3	27631.2	16335.5	19440.4	13497.5	17992.7	18579	4904.19	23161.1
P00488	1	1	1	LALETALMYGAK	TMTsixplex_Nterm::::::::::::TMTsixplex_K:	3	1738.01	1738.01	311164	57.12	20160613_QE377.12933.12933.3	Phenyx	13.24	TRUE		127.125	127.131	128.128	128.134		129.138	130.135	130.141	131.138		3441.37	3968.16	2325.12	2219.65		3317.09	2754.17	3672.79	2555.36
P00488	1	1	1	LSLQSSPK	TMTsixplex_Nterm::::::::TMTsixplex_K:	2	1316.81	1316.81	3732063	38.97	20160613_QE382.6652.6652.2	Phenyx	12.08	TRUE	126.128	127.125	127.131	128.128	128.134	129.131	129.138	130.135	130.141	131.138	20340.7	121779	138413	80561.1	73581.7	69957.3	109926	100190	52201.5	89065.8
P00488	1	1	1	STVLTLPELLLK	TMTsixplex_Nterm::::::::::::TMTsixplex_K:	2	1784.14	1784.14	287620	60.07	20160613_QE377.13833.13833.2	Phenyx	10	TRUE	126.128	127.125	127.131	128.128	128.134	129.132	129.138	130.135	130.141	131.139	2914.34	4442.25	10931.1	10360.6	11249.4	4418.93	11498	9197.44	5009.34	5816.63
P00488	1	1	1	STVLTLPELLLK	TMTsixplex_Nterm::::::::::::TMTsixplex_K:	2	1784.14	1784.14	328290	59.98	20160613_QE376.13647.13647.2	Phenyx	13.13	TRUE		127.125	127.131	128.128	128.134	129.132	129.138	130.135	130.141	131.138		15124.9	13147.1	10810.7	11252.5	8974.21	17270.9	11813.6	4301.35	8978.53
P00488	1	1	1	STVLTLPELLLK	TMTsixplex_Nterm::::::::::::TMTsixplex_K:	3	1784.14	1784.14	309185	60	20160613_QE376.13648.13648.3	Phenyx	12.85	TRUE	126.128	127.125	127.131	128.128	128.134	129.132	129.138	130.135	130.141	131.138	4559.02	17072.1	18526.7	16139.4	14370.9	15246.2	19347.3	15827.3	3430.13	14114.5
P00488	1	1	1	STVLTLPELLLK	TMTsixplex_Nterm::::::::::::TMTsixplex_K:	3	1784.14	1784.14	817347	60.08	20160613_QE377.13841.13841.3	Phenyx	14.17	TRUE		127.125	127.131	128.128	128.135	129.131	129.138	130.135	130.141	131.138		1960.98	12276.6	6173.69	3146.46	9474.75	7418.78	7040.94	4619.43	8056.5
P00734	1	1	1	DKLAACLEGNCAEGLGTNYR	TMTsixplex_Nterm::TMTsixplex_K::::Cys_CAM:::::Cys_CAM::::::::::	3	2669.33	2669.33	2	43.08	20160613_QE372.8130.8130.3	Phenyx	27.29	TRUE	126.128	127.125	127.131	128.128	128.134	129.132	129.138	130.135	130.141	131.138	390985	262662	385745	269989	342368	277182	491672	335648	294889	316126
P00734	1	1	1	ELLESYLDGR	TMTsixplex_Nterm:::::::::::	2	1422.76	1422.76	5	50.67	20160613_QE371.11199.11199.2	Phenyx	15.04	TRUE	126.128	127.125	127.131	128.128	128.135	129.131	129.138	130.135	130.141	131.138	330490	72085.8	131010	165449	137782	170428	230711	164519	199319	181331
P00734	1	1	1	ENLDRDLALMK	TMTsixplex_Nterm:::::::::::TMTsixplex_K:	3	1775	1775	3610619	43.93	20160613_QE372.8379.8379.3	Phenyx	14.63	TRUE	126.128	127.125	127.131	128.128	128.134	129.131	129.138	130.135	130.141	131.138	173679	120830	161240	111791	152511	123217	209451	155371	121870	128288
P00734	1	1	1	ETAASLLQAGYK	TMTsixplex_Nterm::::::::::::TMTsixplex_K:	3	1708.98	1708.98	3542646	46.42	20160613_QE376.9281.9281.3	Phenyx	15.72	TRUE	126.128	127.125	127.131	128.128	128.134	129.131	129.138	130.135	130.141	131.138	133337	99834.1	56914.9	101970	93335.5	74309.3	128534	121084	93916.9	86759.8
P00734	1	1	1	ETAASLLQAGYK	TMTsixplex_Nterm::::::::::::TMTsixplex_K:	2	1708.98	1708.98	2232410	46.43	20160613_QE376.9286.9286.2	Phenyx	14.58	TRUE	126.128	127.124	127.131	128.128	128.134	129.131	129.137	130.135	130.141	131.138	138881	110342	31989.6	71915.6	87015.3	79604.2	124915	111087	83500.9	98755.7
P00734	1	1	1	ETAASLLQAGYK	TMTsixplex_Nterm::::::::::::TMTsixplex_K:	3	1708.98	1708.98	2342163	46.52	20160613_QE375.9221.9221.3	Phenyx	13.76	TRUE	126.128	127.125	127.131	128.128	128.134	129.131	129.138	130.135	130.141	131.138	81939.1	59990.4	25996.8	50482.3	59292.5	62363.5	68773.6	72416.9	55996.1	64096.6
P00734	1	1	1	ETAASLLQAGYK	TMTsixplex_Nterm::::::::::::TMTsixplex_K:	2	1708.98	1708.98	5354146	46.55	20160613_QE375.9232.9232.2	Phenyx	13.42	TRUE	126.128	127.125	127.131	128.128	128.134	129.131	129.137	130.135	130.141	131.138	94861.9	77855.8	26606.8	47902.8	55138	63429.3	87256.5	83828	60217.2	68819.2
P00734	1	1	1	ETAASLLQAGYK	TMTsixplex_Nterm::::::::::::TMTsixplex_K:	2	1708.98	1708.98	4753025	47	20160613_QE377.9681.9681.2	Phenyx	14.83	TRUE	126.128	127.125	127.131	128.128	128.134	129.131	129.138	130.135	130.141	131.138	153538	141860	54016.6	97433.6	108404	117109	154317	133186	101761	103977
P00734	1	1	1	ETAASLLQAGYK	TMTsixplex_Nterm::::::::::::TMTsixplex_K:	3	1708.98	1708.98	1838952	46.98	20160613_QE377.9672.9672.3	Phenyx	14.59	TRUE	126.128	127.125	127.131	128.128	128.134	129.131	129.137	130.135	130.141	131.138	102279	94002.9	97415.3	109946	82906.8	92609	105173	127284	82905.8	96334.8
P00734	1	1	1	ETWTANVGK	TMTsixplex_Nterm:::::::::TMTsixplex_K:	2	1462.82	1462.82	2072667	40.25	20160613_QE375.7307.7307.2	Phenyx	11.95	TRUE	126.128	127.124	127.131	128.128	128.134	129.131	129.137	130.134	130.141	131.138	64473.8	47913.5	40069.3	42707.9	52524.8	53733.8	75083.1	57209	47360.1	48824
P00734	1	1	1	ETWTANVGK	TMTsixplex_Nterm:::::::::TMTsixplex_K:	3	1462.82	1462.82	8714477	40.65	20160613_QE377.7665.7665.3	Phenyx	14.24	TRUE	126.128	127.125	127.131	128.128	128.134	129.131	129.138	130.135	130.141	131.138	275409	213769	177804	186827	186535	210566	267314	238207	192012	221777
P00734	1	1	1	ETWTANVGK	TMTsixplex_Nterm:::::::::TMTsixplex_K:	2	1462.82	1462.82	6959805	40.08	20160613_QE376.7288.7288.2	Phenyx	10.64	TRUE	126.128	127.125	127.131	128.128	128.134	129.131	129.138	130.135	130.141	131.138	85774.6	62882.7	55356.4	62237.9	62011.5	56612.2	102668	79560.2	56270	56411.8
P00734	1	1	1	ETWTANVGK	TMTsixplex_Nterm:::::::::TMTsixplex_K:	2	1462.82	1462.82	2001438	40.55	20160613_QE377.7636.7636.2	Phenyx	11.74	TRUE	126.128	127.125	127.131	128.129	128.135	129.131	129.138	130.135	130.141	131.138	19969	21165.3	19184.7	17092.1	16580.2	12160.7	34150.7	25598.4	20404.5	25984.9
P00734	1	1	1	ETWTANVGK	TMTsixplex_Nterm:::::::::TMTsixplex_K:	3	1462.82	1462.82	1196805	40.12	20160613_QE376.7300.7300.3	Phenyx	13.67	TRUE	126.128	127.125	127.131	128.128	128.134	129.131	129.138	130.135	130.141	131.138	168949	121741	117336	126105	133112	136214	203961	149115	142849	130966
P00734	1	1	1	ETWTANVGK	TMTsixplex_Nterm:::::::::TMTsixplex_K:	3	1462.82	1462.82	3557087	40.28	20160613_QE375.7322.7322.3	Phenyx	12.64	TRUE	126.128	127.125	127.131	128.128	128.134	129.131	129.138	130.135	130.141	131.138	155811	119907	116519	99728.5	140129	105924	171521	139330	132243	108423
P00734	1	1	1	GDACEGDSGGPFVMK	TMTsixplex_Nterm::::Cys_CAM:::::::::::TMTsixplex_K:	3	1983.94	1983.94	5464460	44.63	20160613_QE371.9208.9208.3	Phenyx	27.94	TRUE	126.128	127.125	127.131	128.128	128.135	129.132	129.138	130.135	130.141	131.138	41583.6	33920.5	30166.8	24051.9	33862.2	25269.5	41365.3	35246.3	26215.6	31179.5
P00734	1	1	1	GDACEGDSGGPFVMK	TMTsixplex_Nterm::::Cys_CAM:::::::::::TMTsixplex_K:	2	1983.94	1983.94	1750237	44.72	20160613_QE371.9237.9237.2	Phenyx	23.06	TRUE	126.128	127.125	127.131	128.128	128.134	129.131	129.138	130.135	130.141	131.138	9620.28	3846.14	9428.06	10537.7	8251.65	9188.72	12537.3	12878.4	13945.8	12861.9
P00734	1	1	1	GQPSVLQVVNLPLVER	TMTsixplex_Nterm:::::::::::::::::	2	1976.16	1976.16	327985	57.2	20160613_QE377.12962.12962.2	Phenyx	11.78	TRUE	126.128	127.125	127.131	128.128	128.134	129.132	129.138	130.135	130.141	131.138	5330.06	3028.07	2991.73	7913.27	3383.37	2109.15	2587.91	8062.64	4784.01	3256.96
P00734	1	1	1	GQPSVLQVVNLPLVERPVCK	TMTsixplex_Nterm:::::::::::::::::::Cys_CAM:TMTsixplex_K:	3	2689.57	2689.57	589682	52.87	20160613_QE382.10900.10900.3	Phenyx	20.79	TRUE	126.127	127.125	127.131	128.128	128.134	129.131	129.138	130.135	130.141	131.138	10661.6	10390.9	12264.6	6752.17	9782.36	7929.41	11964.8	4307.56	8584.61	9613.89
P00734	1	1	1	GQPSVLQVVNLPLVERPVCK	TMTsixplex_Nterm:::::::::::::::::::Cys_CAM:TMTsixplex_K:	5	2689.57	2689.57	667936	52.97	20160613_QE382.10935.10935.5	Phenyx	20.92	TRUE	126.128	127.125	127.131	128.128	128.135	129.132	129.138	130.135	130.141	131.138	25089	21537.3	19656.9	21968.7	18528.6	18967.6	23269.2	15097	16043.8	22951.2
P00734	1	1	1	GQPSVLQVVNLPLVERPVCK	TMTsixplex_Nterm:::::::::::::::::::Cys_CAM:TMTsixplex_K:	3	2689.57	2689.57	268888	53.4	20160613_QE382.11056.11056.3	Phenyx	14.07	TRUE	126.127	127.125	127.131	128.128	128.134		129.138	130.135	130.141	131.138	4128.29	3118.77	1706.38	2880.31	4497.16		8046.98	2830.11	3127.92	2977.8
P00734	1	1	1	GQPSVLQVVNLPLVERPVCK	TMTsixplex_Nterm:::::::::::::::::::Cys_CAM:TMTsixplex_K:	4	2689.57	2689.57	198113	53.4	20160613_QE382.11052.11052.4	Phenyx	12.38	TRUE			127.131	128.128	128.134		129.138	130.135		131.138			1912.15	2002.33	2483.79		2157.13	3572		2081.73
P00734	1	1	1	HQDFNSAVQLVENFCR	TMTsixplex_Nterm:::::::::::::::Cys_CAM::	4	2192.06	2192.06	505620	50.25	20160613_QE374.10424.10424.4	Phenyx	14.46	TRUE	126.127						129.137				2415.82						2060.31
P00734	1	1	1	HQDFNSAVQLVENFCR	TMTsixplex_Nterm:::::::::::::::Cys_CAM::	3	2192.06	2192.06	5743461	50.22	20160613_QE374.10409.10409.3	Phenyx	18.83	TRUE	126.128	127.125	127.131	128.128	128.134	129.132	129.138	130.135	130.141	131.138	12403.4	3739.12	4851.54	10550.5	4833.22	3722.38	14941.7	8828.32	5369.12	11484.5
P00734	1	1	1	HQDFNSAVQLVENFCR	TMTsixplex_Nterm:::::::::::::::Cys_CAM::	2	2192.06	2192.06	923702	50.28	20160613_QE374.10430.10430.2	Phenyx	13.34	TRUE	126.128		127.131	128.128	128.134	129.132	129.138	130.135	130.141	131.138	3887.88		2849.56	6505.39	2617	1798.49	10646.9	2650.43	3777.61	3286.1
P00734	1	1	1	KPVAFSDYLHPVCLPDR	TMTsixplex_Nterm:TMTsixplex_K::::::::::::Cys_CAM:::::	4	2471.34	2471.34	910835	45.88	20160613_QE378.8232.8232.4	Phenyx	15.39	TRUE	126.128	127.125	127.131	128.128	128.135	129.132	129.138	130.136	130.141	131.138	21718.8	16263.3	8095.12	14815.2	16843.6	15726.3	24518.1	15004.6	17446.3	14152.9
P00734	1	1	1	KSPQELLCGASLLSDR	TMTsixplex_Nterm:TMTsixplex_K:::::::Cys_CAM:::::::::	3	2231.24	2231.24	2035338	47.15	20160613_QE376.9519.9519.3	Phenyx	26.89	TRUE	126.128	127.125	127.131	128.128	128.135	129.131	129.138	130.135	130.141	131.138	27601.1	24109.7	26545.2	22346.6	21012.7	28735.1	36730.5	24616.9	25944.2	25650.2
P00734	1	1	1	KSPQELLCGASLLSDR	TMTsixplex_Nterm:TMTsixplex_K:::::::Cys_CAM:::::::::	3	2231.24	2231.24	4105719	47.58	20160613_QE377.9873.9873.3	Phenyx	25.19	TRUE	126.128	127.125	127.131	128.128	128.134	129.131	129.138	130.135	130.141	131.138	45934.5	33078.4	34602.4	33136	35205.6	32364.1	47973.3	43484.1	38442.7	36092.7
P00734	1	1	1	KSPQELLCGASLLSDR	TMTsixplex_Nterm:TMTsixplex_K:::::::Cys_CAM:::::::::	3	2231.24	2231.24	836074	47.2	20160613_QE375.9436.9436.3	Phenyx	11.93	TRUE	126.128	127.125	127.131	128.128	128.134	129.132	129.138	130.135	130.141	131.138	5534.96	3933.52	3565.63	6544.14	9117.27	3717.17	8913.22	3373.94	4179.95	9563.4
P00734	1	1	1	LAACLEGNCAEGLGTNYR	TMTsixplex_Nterm::::Cys_CAM:::::Cys_CAM::::::::::	3	2197.05	2197.05	1	46.05	20160613_QE372.8997.8997.3	Phenyx	20.71	TRUE	126.128	127.125	127.131	128.128	128.134	129.131	129.138	130.135	130.141	131.138	38668.3	25042.4	25466.4	33921.8	37913.5	28307.4	43950.4	49463.3	33301.1	41940
P00734	1	1	1	LAACLEGNCAEGLGTNYR	TMTsixplex_Nterm::::Cys_CAM:::::Cys_CAM::::::::::	2	2197.05	2197.05	5213124	46.05	20160613_QE372.9002.9002.2	Phenyx	26.2	TRUE	126.128	127.125	127.131	128.128	128.134	129.131	129.138	130.135	130.141	131.138	52423.6	48145.3	23311.8	37182.8	39425.6	37694.4	68278.7	50096.8	48064.8	44551
P00734	1	1	1	LAVTTHGLPCLAWASAQAK	TMTsixplex_Nterm::::::::::Cys_CAM:::::::::TMTsixplex_K:	3	2452.37	2452.37	1	50.95	20160613_QE382.10297.10297.3	Phenyx	21.32	TRUE	126.128	127.125	127.131	128.128	128.134	129.131	129.138	130.135	130.141	131.138	106981	109864	91174.9	86102.8	87091.9	97482.5	144148	96822	93042.1	107396
P00734	1	1	1	LAVTTHGLPCLAWASAQAK	TMTsixplex_Nterm::::::::::Cys_CAM:::::::::TMTsixplex_K:	4	2452.37	2452.37	9148826	50.95	20160613_QE382.10298.10298.4	Phenyx	13.87	TRUE	126.128	127.125	127.131	128.128	128.134	129.131	129.138	130.135	130.141	131.138	135777	93188	98232.5	98380	110290	103596	151466	124888	111626	116821
P00734	1	1	1	LTDNMFCAGYKPDEGK	TMTsixplex_Nterm:::::::Cys_CAM::::TMTsixplex_K:::::TMTsixplex_K:	3	2532.3	2532.3	6981239	45.93	20160613_QE372.8958.8958.3	Phenyx	21.73	TRUE	126.128	127.125	127.131	128.128	128.134	129.131	129.138	130.135	130.141	131.138	50962.3	27294.3	36331.8	31892.9	39589.6	36436.8	47732.6	50159.3	36409.3	36156.9
P00734	1	1	1	LVEGSDAELGMSPWQVMLFR	TMTsixplex_Nterm:::::::::::::::::::::	2	2493.26	2493.26	457601	65.93	20160613_QE371.15897.15897.2	Phenyx	13.21	TRUE	126.128	127.125	127.131		128.134	129.131	129.138	130.135	130.141	131.138	2779.78	3437.89	1397.87		2737.34	9140.86	9011.04	7542.91	3614.68	8790.5
P00734	1	1	1	NPDSSTTGPWCYTTDPTVR	TMTsixplex_Nterm:::::::::::Cys_CAM:::::::::	2	2383.1	2383.09	2325923	45.23	20160613_QE371.9410.9410.2	Phenyx	20.88	TRUE	126.128	127.125	127.131	128.128	128.135	129.131	129.138	130.135	130.141	131.138	17175.5	5096.01	12889.7	10556	4563.57	11736.6	19680.4	4186.11	13659.3	11559.3
P00734	1	1	1	NPDSSTTGPWCYTTDPTVR	TMTsixplex_Nterm:::::::::::Cys_CAM:::::::::	3	2383.1	2383.09	6100243	45.2	20160613_QE371.9402.9402.3	Phenyx	25.15	TRUE	126.128	127.125	127.131	128.128	128.135	129.132	129.138	130.135	130.142	131.138	23029.5	23550.7	17866.1	21112	25169.7	21308.6	28726.5	11813.9	19946.6	18265.5
P00734	1	1	1	QECSLPVCGQDQVTVAMTPR	TMTsixplex_Nterm:::Cys_CAM:::::Cys_CAM:::::::::::::	3	2504.2	2504.2	5897347	45.15	20160613_QE371.9380.9380.3	Phenyx	23.53	TRUE	126.128	127.125	127.131	128.128	128.135	129.132	129.138	130.135	130.141	131.138	4406.75	13404.2	4031.84	6763.16	8957.38	2983.52	10452.8	3379.58	8854.72	9595.47
P00734	1	1	1	RGDACEGDSGGPFVMK	TMTsixplex_Nterm:::::Cys_CAM:::::::::::TMTsixplex_K:	3	2140.04	2140.05	4497755	37.78	20160613_QE372.6664.6664.3	Phenyx	29.16	TRUE	126.128	127.125	127.131	128.128	128.134	129.131	129.138	130.135	130.141	131.138	36938.6	26811	35934.8	28340.6	36023.8	24487.6	50649.2	34976.1	32240.8	28505.1
P00734	1	1	1	RQECSLPVCGQDQVTVAMTPR	TMTsixplex_Nterm::::Cys_CAM:::::Cys_CAM:::::::::::::	3	2660.3	2660.3	8972943	39.12	20160613_QE376.6977.6977.3	Phenyx	24.7	TRUE	126.128	127.124	127.131	128.128	128.134	129.131	129.138	130.135	130.141	131.138	21289.3	13527.5	20571.5	18296.5	26999.3	17268.5	33583.5	16864.3	16524.7	16155.1
P00734	1	1	1	RQECSLPVCGQDQVTVAMTPR	TMTsixplex_Nterm::::Cys_CAM:::::Cys_CAM:::::::::::::	4	2660.3	2660.3	4816887	39.45	20160613_QE377.7280.7280.4	Phenyx	13.57	TRUE	126.128	127.124		128.128	128.134		129.138	130.135		131.138	2606.88	2818.28		3587.98	3002.08		4045.52	3257.28		2967.82
P00734	1	1	1	RQECSLPVCGQDQVTVAMTPR	TMTsixplex_Nterm::::Cys_CAM:::::Cys_CAM:::::::::Oxidation_M::::	3	2676.3	2676.3	2186274	39.18	20160613_QE376.7000.7000.3	Phenyx	20.31	TRUE	126.128	127.125	127.13				129.138	130.135			2977.53	4094.12	1947.82				1879.09	2124.13
P00734	1	1	1	RQECSLPVCGQDQVTVAMTPR	TMTsixplex_Nterm::::Cys_CAM:::::Cys_CAM:::::::::Oxidation_M::::	3	2676.3	2676.3	2094675	35.57	20160613_QE377.6106.6106.3	Phenyx	19.37	TRUE					128.134		129.138	130.135		131.138					2957.82		2501.92	1832.69		2029.49
P00734	1	1	1	RQECSLPVCGQDQVTVAMTPR	TMTsixplex_Nterm::::Cys_CAM:::::Cys_CAM:::::::::::::	3	2660.3	2660.3	3	39.42	20160613_QE377.7269.7269.3	Phenyx	28.51	TRUE	126.128	127.125	127.131	128.128	128.134	129.132	129.138	130.135	130.141	131.138	86561.1	79074	74473	65469.3	81571	53452.4	85082.5	71916.2	78806.2	61606.1
P00734	1	1	1	RQECSLPVCGQDQVTVAMTPR	TMTsixplex_Nterm::::Cys_CAM:::::Cys_CAM:::::::::::::	3	2660.3	2660.3	158873	39.25	20160613_QE374.7012.7012.3	Phenyx	28.74	TRUE				128.128										2276.01
P00734	1	1	1	RQECSLPVCGQDQVTVAMTPR	TMTsixplex_Nterm::::Cys_CAM:::::Cys_CAM:::::::::::::	3	2660.3	2660.3	4086799	39.13	20160613_QE375.6964.6964.3	Phenyx	26.24	TRUE	126.128	127.124	127.131	128.128	128.134	129.131	129.138	130.134	130.141	131.138	28307.3	17227.8	14427.3	13622.9	20422.2	13433.4	22857.6	15922.7	14601.7	19991.8
P00734	1	1	1	RQECSLPVCGQDQVTVAMTPR	TMTsixplex_Nterm::::Cys_CAM:::::Cys_CAM:::::::::Oxidation_M::::	3	2676.3	2676.3	2419644	39.42	20160613_QE377.7273.7273.3	Phenyx	22.97	TRUE	126.128	127.125	127.131	128.128		129.131	129.138	130.135	130.141	131.138	5495.43	5743.6	3939.53	2462.42		2699.8	7746.17	11366.2	2752.02	2934.92
P00734	1	1	1	RQECSLPVCGQDQVTVAMTPR	TMTsixplex_Nterm::::Cys_CAM:::::Cys_CAM:::::::::Oxidation_M::::	3	2676.3	2676.3	348020	36.27	20160613_QE375.6079.6079.3	Phenyx	11.28	TRUE
P00734	1	1	1	RQECSLPVCGQDQVTVAMTPR	TMTsixplex_Nterm::::Cys_CAM:::::Cys_CAM:::::::::Oxidation_M::::	3	2676.3	2676.3	361919	39.17	20160613_QE375.6978.6978.3	Phenyx	21.1	TRUE	126.127		127.131		128.134		129.138	130.135		131.138	4204.18		2156.29		3172.46		2996.65	1904.02		2948.25
P00734	1	1	1	RQECSLPVCGQDQVTVAMTPR	TMTsixplex_Nterm::::Cys_CAM:::::Cys_CAM:::::::::::::	3	2660.3	2660.3	975016	39.68	20160613_QE378.6615.6615.3	Phenyx	28.7	TRUE	126.128		127.131	128.128	128.135	129.131	129.138		130.141	131.138	4206.02		3080.86	1999.76	4351.46	3547.16	3301.54		4289.29	2136.67
P00734	1	1	1	RQECSLPVCGQDQVTVAMTPR	TMTsixplex_Nterm::::Cys_CAM:::::Cys_CAM:::::::::Oxidation_M::::	3	2676.3	2676.3	2149646	35.37	20160613_QE376.5814.5814.3	Phenyx	19.65	TRUE	126.128						129.138		130.141		3314.78						2922.45		2247.55
P00734	1	1	1	RQECSLPVCGQDQVTVAMTPR	TMTsixplex_Nterm::::Cys_CAM:::::Cys_CAM:::::::::::::	4	2660.3	2660.3	1926056	39.2	20160613_QE376.7002.7002.4	Phenyx	10.01	TRUE							129.137										1801.59
P00734	1	1	1	SEGSSVNLSPPLEQCVPDR	TMTsixplex_Nterm:::::::::::::::Cys_CAM:::::	2	2299.13	2299.13	6881940	44.93	20160613_QE371.9315.9315.2	Phenyx	17.32	TRUE	126.128	127.125	127.131	128.128	128.134	129.132	129.138	130.135	130.141	131.138	28839.1	16189.3	14402.3	20265.3	11438.9	22605.7	30985.2	19388.1	21624.3	19070.2
P00734	1	1	1	SEGSSVNLSPPLEQCVPDR	TMTsixplex_Nterm:::::::::::::::Cys_CAM:::::	3	2299.13	2299.13	4	44.92	20160613_QE371.9309.9309.3	Phenyx	22.93	TRUE	126.128	127.125	127.131	128.128	128.135	129.131	129.138	130.135	130.141	131.138	25100	43375.8	56885.6	39063.6	12485.5	22275.2	44172.6	38546.7	25860.7	50287.5
P00734	1	1	1	SGLECQLWR	TMTsixplex_Nterm:::::Cys_CAM:::::	3	1376.71	1376.71	1061692	43.87	20160613_QE377.8715.8715.3	Phenyx	10.54	TRUE	126.128	127.125	127.131	128.128	128.134	129.132	129.138	130.135	130.141	131.138	10450.5	12736.2	8008.46	10866.4	4197.31	12762.3	12076.9	10646.3	10617.1	11059.8
P00734	1	1	1	SLEDKTER	TMTsixplex_Nterm:::::TMTsixplex_K::::	3	1434.81	1434.81	140732	28.65	20160613_QE372.4166.4166.3	Phenyx	9.66	TRUE	126.128	127.125	127.131	128.128	128.134	129.131	129.138	130.135	130.141	131.138	9403.39	10539.8	15243.1	7347.38	8806.7	12047.5	8965.1	9724	9820.7	11892.6
P00734	1	1	1	SLEDKTER	TMTsixplex_Nterm:::::TMTsixplex_K::::	2	1434.81	1434.81	6166647	28.2	20160613_QE372.4018.4018.2	Phenyx	11.93	TRUE	126.128	127.125	127.131	128.128	128.134	129.131	129.138	130.135	130.141	131.138	144929	89684.7	120128	100142	119827	82828.1	150357	103435	92643	119450
P00734	1	1	1	SLEDKTER	TMTsixplex_Nterm:::::TMTsixplex_K::::	3	1434.81	1434.81	4391524	28.13	20160613_QE372.3997.3997.3	Phenyx	10.63	TRUE	126.128	127.125	127.131	128.128	128.134	129.131	129.137	130.135	130.141	131.138	702053	492107	679674	451345	556093	448202	847948	576437	523337	490259
P00734	1	1	1	SPQELLCGASLLSDR	TMTsixplex_Nterm:::::::Cys_CAM:::::::::	3	1873.98	1873.98	5329698	53.22	20160613_QE371.11970.11970.3	Phenyx	19.2	TRUE	126.128	127.125	127.131	128.128		129.132	129.138	130.135	130.141	131.139	4050.34	3055.05	4387.25	3390.86		5512.5	11575.1	4213.49	4976.22	2815.69
P00734	1	1	1	SPQELLCGASLLSDR	TMTsixplex_Nterm:::::::Cys_CAM:::::::::	2	1873.98	1873.98	2604810	53.2	20160613_QE371.11964.11964.2	Phenyx	19.29	TRUE	126.128	127.125	127.131	128.128	128.134	129.132	129.138	130.135	130.141	131.139	50502	32768.4	37390.2	32287.9	42702.3	36419	48703.4	39041	45066	31312.5
P00734	1	1	1	TATSEYQTFFNPR	TMTsixplex_Nterm::::::::::::::	2	1789.88	1789.88	297460	46.4	20160613_QE378.8359.8359.2	Phenyx	15.27	TRUE	126.128	127.125	127.131	128.128	128.134	129.131	129.138	130.135	130.141	131.138	8033.85	8748.74	9868.25	10816.6	12525.3	11401.5	11652.2	9744.08	4135.77	10689.4
P00734	1	1	1	TATSEYQTFFNPR	TMTsixplex_Nterm::::::::::::::	2	1789.88	1789.88	672211	46.47	20160613_QE377.9506.9506.2	Phenyx	21.4	TRUE	126.128	127.125	127.131	128.128	128.134	129.131	129.137	130.135	130.141	131.138	96530.8	83228.3	85793.6	72994.2	81680.3	80786.3	121597	76514.4	86566.9	80831.8
P00734	1	1	1	TATSEYQTFFNPR	TMTsixplex_Nterm::::::::::::::	3	1789.88	1789.88	1	46.07	20160613_QE376.9163.9163.3	Phenyx	18.6	TRUE	126.128	127.125	127.132	128.128	128.135	129.132	129.138	130.135	130.141	131.138	85113.5	66407.5	43324.8	57880.9	85831.8	73708.6	102221	79554.9	73264.4	78100.7
P00734	1	1	1	TATSEYQTFFNPR	TMTsixplex_Nterm::::::::::::::	3	1789.88	1789.88	1	46.48	20160613_QE377.9512.9512.3	Phenyx	13.92	TRUE	126.128	127.125	127.131	128.128	128.134	129.131	129.138	130.135	130.141	131.138	69163.3	58725	46882.1	50075.5	65662.6	63927	88804.1	65402.2	62117.2	62204.3
P00734	1	1	1	TATSEYQTFFNPR	TMTsixplex_Nterm::::::::::::::	3	1789.88	1789.88	5428830	45.95	20160613_QE375.9061.9061.3	Phenyx	17.63	TRUE	126.127	127.125	127.131	128.128	128.134	129.131	129.138	130.135	130.141	131.138	15254.1	6104.07	13269.9	11872.8	16568.8	17178.6	15299	15210.7	19729.4	20560.9
P00734	1	1	1	TATSEYQTFFNPR	TMTsixplex_Nterm::::::::::::::	2	1789.88	1789.88	2	46.07	20160613_QE376.9161.9161.2	Phenyx	22.71	TRUE	126.128	127.125	127.131	128.128	128.134	129.131	129.138	130.135	130.141	131.138	367179	312864	351427	268024	311361	295086	499295	341497	327089	339730
P00734	1	1	1	TATSEYQTFFNPR	TMTsixplex_Nterm::::::::::::::	2	1789.88	1789.88	3757549	45.92	20160613_QE375.9051.9051.2	Phenyx	22.18	TRUE	126.128	127.125	127.131	128.128	128.134	129.131	129.138	130.135	130.141	131.138	61828.7	42399.2	48245.8	39106.5	49709.2	45084.4	63138.9	57213.2	47560.9	44010.2
P00734	1	1	1	TFGSGEADCGLRPLFEK	TMTsixplex_Nterm:::::::::Cys_CAM::::::::TMTsixplex_K:	2	2341.21	2341.21	8426062	48.03	20160613_QE372.9643.9643.2	Phenyx	11.91	TRUE	126.128	127.125	127.131	128.128	128.135	129.131	129.138	130.135	130.141	131.138	27588.2	14570.9	19087.5	14365.1	18715.9	15612.7	31555.8	22821.4	22600.6	30659.2
P00734	1	1	1	TFGSGEADCGLRPLFEK	TMTsixplex_Nterm:::::::::Cys_CAM::::::::TMTsixplex_K:	3	2341.21	2341.21	3	48	20160613_QE372.9631.9631.3	Phenyx	22.03	TRUE	126.128	127.125	127.131	128.128	128.134	129.131	129.138	130.135	130.141	131.138	1.58969e+07	1.16781e+07	1.13569e+07	1.02417e+07	1.34314e+07	1.13769e+07	1.69323e+07	1.21533e+07	1.08129e+07	1.13013e+07
P00734	1	1	1	VTGWGNLK	TMTsixplex_Nterm::::::::TMTsixplex_K:	2	1331.8	1331.8	2645413	45.48	20160613_QE382.8634.8634.2	Phenyx	9.35	TRUE	126.128	127.125	127.131	128.128	128.134	129.131	129.138	130.135	130.141	131.138	222124	157034	125833	133862	130675	122968	213425	167970	145535	157045
P00734	1	1	1	WYQMGLVSWGEGCDR	TMTsixplex_Nterm:::::::::::::Cys_CAM:::	2	2071.94	2071.95	1516652	57	20160613_QE372.12288.12288.2	Phenyx	20.19	TRUE	126.128	127.125	127.131	128.128	128.135	129.132	129.138	130.135	130.141	131.138	26719.1	18917.5	7625.68	15336.9	18310.3	23395.4	24089.8	23243.7	20127.9	14339.5
P00734	1	1	1	WYQMGLVSWGEGCDR	TMTsixplex_Nterm:::::::::::::Cys_CAM:::	3	2071.94	2071.95	2251830	57	20160613_QE372.12285.12285.3	Phenyx	23.9	TRUE		127.125	127.131	128.128	128.134	129.132	129.138	130.135				2156.25	1991.33	2683.64	2833.37	3798.92	2199.83	2658.7
P00734	1	1	1	WYQMGLVSWGEGCDRDGK	TMTsixplex_Nterm::::Oxidation_M:::::::::Cys_CAM:::::TMTsixplex_K:	3	2617.25	2617.25	1977946	47.75	20160613_QE372.9552.9552.3	Phenyx	14.7	TRUE	126.128	127.125	127.131	128.128	128.134	129.131	129.138	130.135	130.141	131.138	32376.5	29775.9	30662	26957.4	27709	34188	40290.7	36236.8	28039.4	27379.1
P00734	1	1	1	WYQMGLVSWGEGCDRDGK	TMTsixplex_Nterm:::::::::::::Cys_CAM:::::TMTsixplex_K:	3	2601.25	2601.25	6	51.9	20160613_QE372.10724.10724.3	Phenyx	22.69	TRUE	126.128	127.125	127.131	128.128	128.134	129.131	129.138	130.135	130.141	131.138	1.45597e+06	1.04099e+06	1.54496e+06	1.01957e+06	1.31671e+06	1.13112e+06	1.77853e+06	1.09849e+06	1.21412e+06	1.34997e+06
P00734	1	1	1	YGFYTHVFR	TMTsixplex_Nterm::::::::::	3	1417.74	1417.74	1935541	41.7	20160613_QE382.7518.7518.3	Phenyx	12.17	TRUE	126.128	127.125	127.131	128.128	128.134	129.131	129.138	130.135	130.141	131.138	45066.6	46084.9	48415.6	33539.3	52062.6	37182.8	56176.3	46404.4	44940.1	45400.7
P00734	1	1	1	YTACETAR	TMTsixplex_Nterm::::Cys_CAM:::::	2	1199.58	1199.58	1175969	25.63	20160613_QE376.2947.2947.2	Phenyx	14.56	TRUE	126.128	127.125	127.131	128.128	128.135	129.132	129.138	130.135	130.141	131.139	80637.6	47681.6	49315	47246.8	51194.1	40277	68113.8	56884.2	43754	51158.9
P00734	1	1	1	YTACETAR	TMTsixplex_Nterm::::Cys_CAM:::::	2	1199.58	1199.58	228712	25.38	20160613_QE375.3015.3015.2	Phenyx	14.06	TRUE	126.128	127.125	127.131	128.128	128.134	129.131	129.138	130.135	130.141	131.138	111404	68257.2	75629.5	57123.6	72759.4	80513.1	97928.8	80129.6	90281.1	89491.9
P00734	1	1	1	YTACETAR	TMTsixplex_Nterm::::Cys_CAM:::::	2	1199.58	1199.58	827491	25.97	20160613_QE378.3042.3042.2	Phenyx	14.69	TRUE	126.128	127.125	127.132	128.129	128.135	129.132	129.138	130.135	130.141	131.139	39399.7	26509	26175.9	18281.8	27619.9	29561.3	28169.8	34821.3	28771.6	27348
P00734	1	1	1	YTACETAR	TMTsixplex_Nterm::::Cys_CAM:::::	2	1199.58	1199.58	1857596	25.95	20160613_QE377.3219.3219.2	Phenyx	14.07	TRUE	126.128	127.125	127.131	128.128	128.134	129.131	129.138	130.135	130.141	131.139	145310	99593.3	104630	91417	127206	95743.6	139673	108855	114193	110243
P00736	1	1	1	CLPVCGKPVNPVEQR	TMTsixplex_Nterm:Cys_CAM::::Cys_CAM::TMTsixplex_K:::::::::	3	2210.21	2210.21	1084646	39.87	20160613_QE381.6638.6638.3	Phenyx	14.29	TRUE	126.128	127.125	127.131	128.128	128.134	129.132	129.138	130.135	130.141	131.138	17006.7	10652.2	19567.1	14703.7	15291	8327.77	10193.1	17017.7	10807.1	16133.8
P00736	1	1	1	DYFLATCK	TMTsixplex_Nterm:::::::Cys_CAM:TMTsixplex_K:	2	1474.79	1474.79	1	45.22	20160613_QE376.8929.8929.2	Phenyx	13.45	TRUE	126.128	127.125	127.131	128.128	128.134	129.132	129.138	130.135	130.141	131.138	116699	81580.7	97464.1	89485.5	80313.1	69295.9	77691.3	87309.5	52485.9	81517.5
P00736	1	1	1	DYFLATCK	TMTsixplex_Nterm:::::::Cys_CAM:TMTsixplex_K:	2	1474.79	1474.79	1780719	45.23	20160613_QE374.8874.8874.2	Phenyx	11.67	TRUE	126.128	127.125	127.131	128.128	128.134	129.131	129.138	130.135	130.141	131.138	46583.6	36329.7	36705.6	42842.8	40144.5	30539.7	37515.5	44989.7	26738.2	37804.6
P00736	1	1	1	DYFLATCK	TMTsixplex_Nterm:::::::Cys_CAM:TMTsixplex_K:	2	1474.79	1474.79	995796	45.13	20160613_QE375.8838.8838.2	Phenyx	13.61	TRUE	126.128	127.125	127.131	128.128	128.135	129.131	129.138	130.135	130.141	131.138	44079	24592	41628.8	33420.3	31426	28370.2	34821.9	38477.2	25044.1	33398.3
P00736	1	1	1	DYFLATCK	TMTsixplex_Nterm:::::::Cys_CAM:TMTsixplex_K:	2	1474.79	1474.79	4903729	45.33	20160613_QE377.9165.9165.2	Phenyx	13.29	TRUE	126.128	127.125	127.131	128.128	128.135	129.132	129.138	130.135	130.141	131.138	36871.2	31257.8	26523.3	37691.5	22764.7	29050.9	27733.5	40838	19317.7	29208
P00736	1	1	1	ESEQGVYTCTAQGLWK	TMTsixplex_Nterm:::::::::Cys_CAM:::::::TMTsixplex_K:	4	2314.17	2314.17	1336256	46.38	20160613_QE372.9108.9108.4	Phenyx	11.79	TRUE	126.128	127.124	127.131	128.128	128.134	129.131	129.137	130.135	130.141	131.138	4548.51	4263.06	9126.05	8061.16	3150.77	3275.83	7492.46	11600.8	10265.2	3596.51
P00736	1	1	1	ESEQGVYTCTAQGLWK	TMTsixplex_Nterm:::::::::Cys_CAM:::::::TMTsixplex_K:	3	2314.17	2314.17	1957426	46.27	20160613_QE372.9071.9071.3	Phenyx	20.35	TRUE	126.128	127.125	127.131	128.128	128.134	129.131	129.138	130.135	130.141	131.138	23935.9	16121.2	20140.5	15259.5	15151.2	15028.1	15535.9	19004.6	11342.4	18774.9
P00736	1	1	1	ESEQGVYTCTAQGLWK	TMTsixplex_Nterm:::::::::Cys_CAM:::::::TMTsixplex_K:	2	2314.17	2314.17	2259072	46.37	20160613_QE372.9104.9104.2	Phenyx	11.32	TRUE	126.127	127.124	127.131	128.128	128.134	129.131	129.137	130.134	130.141	131.138	14599.4	10661.8	10357.2	13090.6	11019.7	13309.6	9126.56	16215.8	5188.28	12482.5
P00736	1	1	1	FCGQLGSPLGNPPGK	TMTsixplex_Nterm::Cys_CAM:::::::::::::TMTsixplex_K:	3	1986.08	1986.08	6899136	48.23	20160613_QE382.9467.9467.3	Phenyx	22.09	TRUE	126.128	127.125	127.131	128.128	128.134	129.131	129.138	130.135	130.141	131.138	98774.2	82417.7	54647.9	100879	66533.5	88714.2	72375.3	108805	59121.3	77387.5
P00736	1	1	1	FCGQLGSPLGNPPGKK	TMTsixplex_Nterm::Cys_CAM:::::::::::::TMTsixplex_K:TMTsixplex_K:	3	2343.33	2343.33	1	43.4	20160613_QE382.7976.7976.3	Phenyx	23.81	TRUE	126.128	127.125	127.131	128.128	128.134	129.131	129.138	130.135	130.141	131.138	97049.5	74196.8	116086	106879	93915.3	85780.6	97545.7	111026	64585.2	99503.2
P00736	1	1	1	GFLAYYQAVDLDECASR	TMTsixplex_Nterm::::::::::::::Cys_CAM::::	3	2206.06	2206.06	1	56.25	20160613_QE371.12949.12949.3	Phenyx	24.21	TRUE	126.128	127.125		128.128	128.134	129.131	129.138	130.135		131.138	8011.21	3911.5		5607.46	4701.23	3889.18	4757.48	7869.53		6743.37
P00736	1	1	1	GFLAYYQAVDLDECASR	TMTsixplex_Nterm::::::::::::::Cys_CAM::::	2	2206.06	2206.06	5748389	56.25	20160613_QE371.12953.12953.2	Phenyx	18.63	TRUE	126.128	127.125	127.131	128.128	128.134	129.131	129.138	130.135	130.141	131.138	36011.1	26538.7	30278.2	34796.8	23297.7	27856.4	30289.8	41620.3	25597.4	26777.4
P00736	1	1	1	GLTLHLK	TMTsixplex_Nterm:::::::TMTsixplex_K:	3	1238.81	1238.81	1710319	40.35	20160613_QE382.7069.7069.3	Phenyx	10.31	TRUE	126.127	127.124	127.131	128.128	128.134	129.131	129.137	130.134	130.14	131.138	88256.1	68361.4	91790	69963.9	62425.2	48711.3	78123.4	91264.7	46574.6	61131
P00736	1	1	1	KEMEEED	TMTsixplex_Nterm:TMTsixplex_K:::::::	2	1366.67	1366.67	3592771	30.9	20160613_QE371.4907.4907.2	Phenyx	11	TRUE	126.128	127.125	127.131	128.128	128.134	129.131	129.138	130.135	130.141	131.138	89962.9	74567.4	97272.9	96106.7	70573	70306.3	71097.2	102244	53022.9	95998.4
P00736	1	1	1	LFGEVTSPLFPK	TMTsixplex_Nterm::::::::::::TMTsixplex_K:	2	1792.05	1792.05	748682	59.57	20160613_QE376.13542.13542.2	Phenyx	11.67	TRUE	126.128	127.125	127.131	128.128	128.135	129.132	129.138	130.135	130.141	131.138	26696.8	13815.6	7781.3	25323.9	18134.4	14444.9	16989.8	25855.3	8663.12	12844.7
P00736	1	1	1	LFGEVTSPLFPK	TMTsixplex_Nterm::::::::::::TMTsixplex_K:	3	1792.05	1792.05	226003	59.7	20160613_QE377.13743.13743.3	Phenyx	11.16	TRUE	126.128	127.125	127.131	128.128	128.134	129.131	129.138	130.135		131.138	8947.95	3993.24	3607.27	6145.24	3271.62	3380.28	3258.49	11774.7		3488.6
P00736	1	1	1	LFGEVTSPLFPK	TMTsixplex_Nterm::::::::::::TMTsixplex_K:	3	1792.05	1792.05	1718404	59.55	20160613_QE376.13537.13537.3	Phenyx	13.46	TRUE	126.128	127.125	127.131	128.128	128.134	129.132	129.138	130.135	130.141	131.138	17676.1	9368.44	8622.76	15151.1	4452.05	15457.2	7784.04	15252.8	9664.83	14671.3
P00736	1	1	1	LKDCGQPR	TMTsixplex_Nterm::TMTsixplex_K::Cys_CAM:::::	3	1430.81	1430.81	720771	26.4	20160613_QE382.3035.3035.3	Phenyx	9.61	TRUE	126.128	127.125	127.131	128.128	128.134	129.132	129.138	130.135	130.141	131.139	144528	131056	120482	150901	111465	116027	122711	131762	78917.4	117929
P00736	1	1	1	LPVANPQACENWLR	TMTsixplex_Nterm:::::::::Cys_CAM::::::	3	1895.99	1895.99	9287784	50.23	20160613_QE376.10511.10511.3	Phenyx	19.94	TRUE				128.128	128.135	129.131			130.141					14164	8650.3	3875.51			4964.07
P00736	1	1	1	LPVANPQACENWLR	TMTsixplex_Nterm:::::::::Cys_CAM::::::	3	1895.99	1895.99	554986	50.18	20160613_QE375.10386.10386.3	Phenyx	10.84	TRUE	126.128	127.125			128.134		129.138	130.135	130.141	131.138	2712.81	3310.78			3616.48		12185.4	3596.1	9489.06	1958.68
P00736	1	1	1	LPVANPQACENWLR	TMTsixplex_Nterm:::::::::Cys_CAM::::::	2	1895.99	1895.99	4522012	50.15	20160613_QE376.10486.10486.2	Phenyx	21.12	TRUE	126.128	127.125	127.131	128.128	128.134	129.131	129.138	130.135	130.141	131.138	49560.7	41017.9	52818.9	41297.6	40666.3	51718.5	48214.7	43841.2	33702.8	43604.3
P00736	1	1	1	LPVANPQACENWLR	TMTsixplex_Nterm:::::::::Cys_CAM::::::	2	1895.99	1895.99	1	50.57	20160613_QE377.10823.10823.2	Phenyx	19.54	TRUE	126.128	127.125	127.131	128.128	128.135	129.131	129.138	130.135	130.141	131.138	88439.8	48554.1	69905.5	55503.2	56355.9	46758.8	62212.6	72792.4	49336	73519.2
P00736	1	1	1	LPVANPQACENWLR	TMTsixplex_Nterm:::::::::Cys_CAM::::::	3	1895.99	1895.99	1	50.57	20160613_QE377.10822.10822.3	Phenyx	19.74	TRUE	126.128	127.125	127.131	128.128	128.135	129.131	129.138	130.135	130.141	131.138	34256.2	16644.6	41129	29867.9	38692.9	34246.6	41565.6	30168.9	65364.4	28509.9
P00736	1	1	1	LQYYCHEPYYK	TMTsixplex_Nterm:::::Cys_CAM::::::TMTsixplex_K:	3	2021.01	2021.01	94092	38.83	20160613_QE380.6007.6007.3	Phenyx	13.67	TRUE			127.131	128.128	128.134		129.138	130.135					7792.92	1964.87	3834.99		3170.31	3969.47
P00736	1	1	1	LQYYCHEPYYK	TMTsixplex_Nterm:::::Cys_CAM::::::TMTsixplex_K:	3	2021.01	2021.01	1792628	39.07	20160613_QE379.6730.6730.3	Phenyx	17.78	TRUE	126.128	127.125	127.131	128.128	128.134	129.131	129.138	130.135	130.141	131.138	122661	105338	100359	118693	102340	93696.2	108513	127111	62286.4	109116
P00736	1	1	1	LVFQQFDLEPSEGCFYDYVK	TMTsixplex_Nterm::::::::::::::Cys_CAM::::::TMTsixplex_K:	4	2941.46	2941.46	1669201	63.85	20160613_QE371.15244.15244.4	Phenyx	12.63	TRUE		127.125	127.13	128.128	128.134	129.131	129.138	130.134		131.138		2873.06	3271.29	2840.2	3428.98	8740.93	8671.25	1880.2		2818.95
P00736	1	1	1	LVFQQFDLEPSEGCFYDYVK	TMTsixplex_Nterm::::::::::::::Cys_CAM::::::TMTsixplex_K:	3	2941.46	2941.46	1	63.83	20160613_QE371.15239.15239.3	Phenyx	21.76	TRUE	126.128	127.125	127.131	128.128	128.134	129.131	129.138	130.135	130.141	131.138	140726	109686	134155	119558	93994	101460	115266	145606	77280.2	128286
P00736	1	1	1	MDVFSQNMFCAGHPSLK	TMTsixplex_Nterm::::::::::Cys_CAM:::::::TMTsixplex_K:	3	2426.2	2426.19	100685	51.6	20160613_QE379.10189.10189.3	Phenyx	11.04	TRUE		127.125	127.131					130.135				4128.38	1802.48					2606.5
P00736	1	1	1	NLGEFCGK	TMTsixplex_Nterm::::::Cys_CAM::TMTsixplex_K:	2	1381.74	1381.74	3	40.15	20160613_QE376.7307.7307.2	Phenyx	13.06	TRUE	126.128	127.125	127.131	128.128	128.134	129.132	129.138	130.135	130.14	131.138	121963	136325	133796	162389	142514	98528.9	110617	181652	33450.8	137987
P00736	1	1	1	NLGEFCGK	TMTsixplex_Nterm::::::Cys_CAM::TMTsixplex_K:	2	1381.74	1381.74	1295520	40.25	20160613_QE375.7309.7309.2	Phenyx	12.03	TRUE	126.128	127.124	127.131	128.128	128.134	129.131	129.137	130.135	130.141	131.138	53658.4	45228.2	47337	44633.3	35827.2	37975.2	51804.3	50068.3	24773	44105.5
P00736	1	1	1	PVNPVEQR	TMTsixplex_Nterm:::::::::	2	1166.66	1166.66	3089957	31.92	20160613_QE377.4959.4959.2	Phenyx	10.55	TRUE	126.128	127.125	127.131	128.128	128.134	129.131	129.138	130.135	130.141	131.138	103667	75826.2	53954.4	92526.9	58094.2	73111.7	70815	95357.9	52639.8	93365.6
P00736	1	1	1	PYPNNFETTTVLTVPTGYR	TMTsixplex_Nterm::::::::::::::::::::	3	2398.24	2398.24	427366	52.33	20160613_QE377.11412.11412.3	Phenyx	19.72	TRUE				128.128										2205.55
P00736	1	1	1	PYPNNFETTTVLTVPTGYR	TMTsixplex_Nterm::::::::::::::::::::	3	2398.24	2398.24	1049870	51.97	20160613_QE376.11081.11081.3	Phenyx	18.06	TRUE	126.128	127.124		128.128					130.141	131.138	2601.08	3650.83		3247.83					2679.09	2002.06
P00736	1	1	1	QDACQGDSGGVFAVR	TMTsixplex_Nterm::::Cys_CAM::::::::::::	2	1794.85	1794.85	2295298	39.38	20160613_QE371.7506.7506.2	Phenyx	14.41	TRUE	126.128	127.125	127.132	128.128	128.135	129.132	129.138	130.135	130.141	131.139	29439	24633.2	17943.9	24712	15690.8	19904.4	24151.3	20169	13460.2	18837.3
P00736	1	1	1	QGYQLLEGNQVLHSFTAVCQDDGTWHR	TMTsixplex_Nterm:::::::::::::::::::Cys_CAM:::::::::	4	3387.63	3387.63	828101	49.67	20160613_QE374.10230.10230.4	Phenyx	27.47	TRUE	126.128	127.125	127.131	128.128	128.134	129.131	129.137	130.135	130.141	131.138	27709.6	18977.6	31386.7	25677.7	27690.5	14918.5	33394.7	32220	20649.8	25474.5
P00736	1	1	1	TLDEFTLLQNLQPQYQFR	TMTsixplex_Nterm:::::::::::::::::::	2	2482.31	2482.31	1263663	61.87	20160613_QE371.14609.14609.2	Phenyx	11.95	TRUE		127.125	127.131	128.128	128.135		129.138	130.135	130.141	131.138		2009.05	8614.05	6169.9	3992.42		2542.4	7659.47	3825.91	3482.65
P00736	1	1	1	TLDEFTLLQNLQPQYQFR	TMTsixplex_Nterm:::::::::::::::::::	4	2482.31	2482.31	804114	61.83	20160613_QE371.14600.14600.4	Phenyx	10.67	TRUE				128.128		129.131								1753.73		2015.31
P00736	1	1	1	TLDEFTLLQNLQPQYQFR	TMTsixplex_Nterm:::::::::::::::::::	3	2482.31	2482.3	244070	61.77	20160613_QE371.14578.14578.3	Phenyx	15.8	TRUE	126.128		127.131	128.128	128.134	129.131					2685.84		2004.45	3069.3	4173.17	2566.39
P00736	1	1	1	VLNYVDWLK	TMTsixplex_Nterm:::::::::TMTsixplex_K:	2	1606.95	1606.95	3193650	58.28	20160613_QE376.13136.13136.2	Phenyx	9.41	TRUE	126.128	127.125	127.131	128.128	128.134	129.131	129.138	130.135	130.141	131.138	106881	91276.4	56015.4	97607.8	62975.1	60853.3	80171.1	112280	45570.4	79358.7
P00736	1	1	1	VLNYVDWLK	TMTsixplex_Nterm:::::::::TMTsixplex_K:	3	1606.95	1606.95	4938802	58.35	20160613_QE376.13156.13156.3	Phenyx	10	TRUE	126.128	127.125	127.131	128.128	128.134	129.131	129.138	130.135	130.141	131.138	152577	119795	85401.6	123013	74638.6	84483.4	99206.5	133156	77831.1	110842
P00736	1	1	1	VLNYVDWLK	TMTsixplex_Nterm:::::::::TMTsixplex_K:	3	1606.95	1606.95	1120622	58.58	20160613_QE377.13385.13385.3	Phenyx	9.49	TRUE	126.128	127.125	127.131	128.128	128.134	129.131	129.138	130.135	130.141	131.138	15462.5	11593.7	11324.9	15300	13266.2	10720.5	12107.6	19889.6	5107.23	12674.7
P00736	1	1	1	VLNYVDWLK	TMTsixplex_Nterm:::::::::TMTsixplex_K:	3	1606.95	1606.95	805843	58.33	20160613_QE375.12940.12940.3	Phenyx	9.79	TRUE	126.128	127.125	127.131	128.128	128.134	129.131	129.138	130.135	130.141	131.138	14934.4	10834.1	2876.27	3666.5	4239.75	7616.01	7247.69	10084.6	4401.78	11400.9
P00736	1	1	1	VSVHPDYR	TMTsixplex_Nterm:::::::::	3	1200.64	1200.64	1	28.73	20160613_QE379.3878.3878.3	Phenyx	13.08	TRUE	126.128	127.125	127.131	128.128	128.134	129.132	129.138	130.135	130.141	131.138	236957	184990	144071	204847	151138	145483	122702	267559	131132	183679
P00736	1	1	1	VSVHPDYR	TMTsixplex_Nterm:::::::::	3	1200.64	1200.64	126342	28.38	20160613_QE380.3462.3462.3	Phenyx	12.71	TRUE	126.127	127.125	127.131	128.128	128.134		129.138	130.135	130.141	131.138	2229.97	1203.77	7248.09	8764.28	3609.11		7154.87	4414.15	2734.44	4338.78
P00736;Q9NZP8	2	2	2	WLLTAAHTLYPK	TMTsixplex_Nterm::::::::::::TMTsixplex_K:	3	1871.11	1871.11	441759	51.63	20160613_QE382.10520.10520.3	Phenyx	14.38	TRUE	126.128	127.125	127.131	128.128	128.134	129.132	129.138	130.135	130.141	131.138	11177	13345.1	9897.01	17859.1	14373.8	14710.4	12833	21220	10896.1	13328.6
P00736;Q9NZP8	2	2	2	WLLTAAHTLYPK	TMTsixplex_Nterm::::::::::::TMTsixplex_K:	4	1871.11	1871.11	335977	51.7	20160613_QE382.10546.10546.4	Phenyx	15.64	TRUE	126.128	127.125	127.131	128.128	128.134	129.132	129.138	130.135	130.141	131.138	31692	33605.9	23401.9	37941.2	19834.9	27845.2	21041.3	48726.8	21806.6	33150.6
P00738	1	1	1	FTDHLK	TMTsixplex_Nterm::::::TMTsixplex_K:	3	1217.72	1217.72	867275	35.28	20160613_QE381.5511.5511.3	Phenyx	10.86	TRUE	126.128	127.125	127.131	128.128	128.134	129.131	129.138	130.135	130.141	131.138	127930	73667.3	36802.7	59941	64451.2	6643.87	49635.1	149285	47970.1	65257
P00738	1	1	1	FTDHLK	TMTsixplex_Nterm::::::TMTsixplex_K:	3	1217.72	1217.72	217441	39.52	20160613_QE379.6861.6861.3	Phenyx	9.85	TRUE	126.128	127.125	127.131	128.128	128.135	129.131	129.138	130.135	130.141	131.138	3689.99	2950.12	1880.19	3649.96	2359	1812.23	7806.85	21472.5	3277.56	2678.29
P00738	1	1	1	FTDHLK	TMTsixplex_Nterm::::::TMTsixplex_K:	3	1217.72	1217.72	2261405	36.35	20160613_QE379.5928.5928.3	Phenyx	10.74	TRUE	126.128	127.125	127.131	128.128	128.134	129.131	129.138	130.135	130.141	131.138	85871.6	71173	30305.7	81259.7	45016.8		49188.6	133130	37035.5	93065.7
P00738	1	1	1	FTDHLK	TMTsixplex_Nterm::::::TMTsixplex_K:	3	1217.72	1217.72	1190120	35.32	20160613_QE379.5641.5641.3	Phenyx	14.55	TRUE	126.128	127.125	127.131	128.128	128.134	129.131	129.138	130.135	130.141	131.138	197934	151222	61451.5	101061	91993.6	1254.05	114915	242462	75577.2	123764
P00738	1	1	1	FTDHLK	TMTsixplex_Nterm::::::TMTsixplex_K:	2	1217.72	1217.72	6515672	35.37	20160613_QE379.5654.5654.2	Phenyx	10.66	TRUE	126.128	127.125	127.132	128.129	128.135	129.132	129.138	130.135	130.142	131.138	479570	349425	163679	253624	268107	20709.9	233953	603542	187236	295328
P00738	1	1	1	FTDHLK	TMTsixplex_Nterm::::::TMTsixplex_K:	3	1217.72	1217.72	1	35.83	20160613_QE379.5775.5775.3	Phenyx	11.91	TRUE	126.128	127.124	127.131	128.128	128.134	129.131	129.138	130.135	130.141	131.138	983899	703230	337242	496565	601051		456639	1.23882e+06	372287	692158
P00738	1	1	1	HYEGSTVPEK	TMTsixplex_Nterm::::::::::TMTsixplex_K:	2	1603.86	1603.86	2535830	28.65	20160613_QE374.3863.3863.2	Phenyx	14.84	TRUE	126.128	127.125	127.131	128.128	128.135	129.132	129.138	130.135	130.141	131.139	192485	119783	43821.6	85232.9	99913		88754.8	238783	85412.8	110810
P00738	1	1	1	HYEGSTVPEK	TMTsixplex_Nterm::::::::::TMTsixplex_K:	3	1603.86	1603.86	442329	29.12	20160613_QE374.3997.3997.3	Phenyx	15.74	TRUE	126.128	127.125	127.131	128.128	128.135	129.132	129.138	130.135	130.141	131.138	14922	13528.8	4028.39	7281.77	4652.17	2349.47	13381.2	17629.9	5407.77	9347.3
P00738	1	1	1	HYEGSTVPEK	TMTsixplex_Nterm::::::::::TMTsixplex_K:	3	1603.86	1603.86	1	28.6	20160613_QE374.3845.3845.3	Phenyx	17.83	TRUE	126.128	127.125	127.131	128.128	128.134	129.132	129.138	130.135	130.141	131.138	822157	523014	249947	402065	422472	48568.6	435420	1.06729e+06	309166	487267
P00738	1	1	1	HYEGSTVPEK	TMTsixplex_Nterm::::::::::TMTsixplex_K:	3	1603.86	1603.86	2562894	28.88	20160613_QE378.3748.3748.3	Phenyx	17.18	TRUE	126.128	127.125	127.131	128.128	128.134	129.131	129.138	130.135	130.141	131.138	100457	69379.8	19541.3	41504.4	46233.6	6740.42	49648.7	114540	36149.7	61075.7
P00738	1	1	1	HYEGSTVPEK	TMTsixplex_Nterm::::::::::TMTsixplex_K:	4	1603.86	1603.86	187852	28.9	20160613_QE378.3757.3757.4	Phenyx	11.48	TRUE	126.128	127.125	127.131	128.128	128.134		129.138	130.135	130.141	131.138	14279	6617.38	1594.75	9405.72	4836.8		3706.8	17702.4	3437.83	13114.7
P00738	1	1	1	HYEGSTVPEK	TMTsixplex_Nterm::::::::::TMTsixplex_K:	4	1603.86	1603.86	1061546	28.6	20160613_QE374.3847.3847.4	Phenyx	13.99	TRUE	126.128	127.125	127.131	128.128	128.134	129.132	129.138	130.135	130.141	131.139	116722	72890.2	24152.3	51483.2	62563.1	8680.59	52558	143207	40119.2	75143.7
P00738	1	1	1	HYEGSTVPEKK	TMTsixplex_Nterm::::::::::TMTsixplex_K:TMTsixplex_K:	4	1961.12	1961.12	271266	27.72	20160613_QE381.3537.3537.4	Phenyx	13.78	TRUE	126.128	127.125	127.131	128.128	128.134	129.132	129.138	130.135	130.141	131.138	128540	85848.1	45492	75684.4	68036.1	10820.8	67851	173241	50572.6	96997.7
P00738	1	1	1	HYEGSTVPEKK	TMTsixplex_Nterm::::::::::TMTsixplex_K:TMTsixplex_K:	4	1961.12	1961.12	4	27.57	20160613_QE378.3459.3459.4	Phenyx	14.74	TRUE	126.128	127.125	127.131	128.128	128.135	129.132	129.138	130.135	130.141	131.138	3.22559e+06	2.29717e+06	1.31582e+06	1.69238e+06	2.06353e+06	172810	1.90073e+06	3.98446e+06	1.35896e+06	1.99397e+06
P00738	1	1	1	HYEGSTVPEKK	TMTsixplex_Nterm::::::::::TMTsixplex_K:TMTsixplex_K:	4	1961.12	1961.12	1	28.08	20160613_QE378.3557.3557.4	Phenyx	14.91	TRUE	126.128	127.125	127.131	128.128	128.134	129.132	129.138	130.135	130.141	131.138	847724	532862	358376	387102	520147	59474	442664	1.06031e+06	445260	562371
P00738	1	1	1	HYEGSTVPEKK	TMTsixplex_Nterm::::::::::TMTsixplex_K:TMTsixplex_K:	3	1961.12	1961.12	2271115	28.05	20160613_QE378.3550.3550.3	Phenyx	17.11	TRUE	126.128	127.125	127.131	128.128	128.134	129.131	129.138	130.135	130.141	131.138	78608.2	43389.7	36255.4	41574.4	52110.2	6810.55	38375.9	93897	39655.1	50323.8
P00738	1	1	1	HYEGSTVPEKK	TMTsixplex_Nterm::::::::::TMTsixplex_K:TMTsixplex_K:	4	1961.12	1961.12	8808226	27.8	20160613_QE382.3394.3394.4	Phenyx	12.73	TRUE	126.128	127.125	127.131	128.128	128.135	129.132	129.138	130.135	130.141	131.139	686953	527605	303237	399986	499991	34184.7	443153	1.10215e+06	335242	624506
P00738	1	1	1	HYEGSTVPEKK	TMTsixplex_Nterm::::::::::TMTsixplex_K:TMTsixplex_K:	3	1961.12	1961.12	591039	28.13	20160613_QE379.3712.3712.3	Phenyx	13.25	TRUE	126.128	127.125	127.131	128.128	128.135	129.131	129.138	130.135	130.141	131.139	57806.1	44258.6	26812	30171.8	40877.9		27946	86868.9	24268.8	45534.7
P00738	1	1	1	HYEGSTVPEKK	TMTsixplex_Nterm::::::::::TMTsixplex_K:TMTsixplex_K:	4	1961.12	1961.12	1850442	27.58	20160613_QE380.3293.3293.4	Phenyx	14.05	TRUE	126.128	127.125	127.131	128.128	128.135	129.132	129.138	130.135	130.141	131.138	304109	219222	115785	154994	180958	16420.8	159825	436955	138692	201887
P00738	1	1	1	HYEGSTVPEKK	TMTsixplex_Nterm::::::::::TMTsixplex_K:TMTsixplex_K:	5	1961.12	1961.12	2261917	27.85	20160613_QE378.3517.3517.5	Phenyx	10.14	TRUE	126.128	127.125	127.131	128.128	128.135	129.132	129.138	130.135	130.141	131.138	254946	167668	106041	144406	173174	22052.3	152085	325214	111843	192311
P00738	1	1	1	HYEGSTVPEKK	TMTsixplex_Nterm::::::::::TMTsixplex_K:TMTsixplex_K:	4	1961.12	1961.12	2228281	28.1	20160613_QE379.3704.3704.4	Phenyx	14.84	TRUE	126.128	127.125	127.131	128.128	128.135	129.132	129.138	130.135	130.141	131.139	317010	208960	111451	154600	175598	25519.2	156395	401828	135014	182344
P00738	1	1	1	HYEGSTVPEKK	TMTsixplex_Nterm::::::::::TMTsixplex_K:TMTsixplex_K:	4	1961.12	1961.12	617944	28.85	20160613_QE378.3738.3738.4	Phenyx	11.71	TRUE	126.128	127.125	127.131	128.128	128.134	129.131	129.138	130.135	130.141	131.138	50920.5	25204.7	29392.8	34812.4	28262.4	8600.74	24737.2	60944.1	29270.6	51057.6
P00738	1	1	1	HYEGSTVPEKK	TMTsixplex_Nterm::::::::::TMTsixplex_K:TMTsixplex_K:	3	1961.12	1961.12	568456	27.62	20160613_QE380.3303.3303.3	Phenyx	15.39	TRUE	126.128	127.125	127.131	128.128	128.134	129.131	129.138	130.135	130.141	131.138	78046.2	41791.6	28738.3	45407.6	40828.6	5679.37	42725.1	91502.2	33716.7	63898.5
P00738	1	1	1	HYEGSTVPEKK	TMTsixplex_Nterm::::::::::TMTsixplex_K:TMTsixplex_K:	4	1961.12	1961.12	378486	28.62	20160613_QE379.3846.3846.4	Phenyx	12.83	TRUE	126.128	127.125	127.131	128.128	128.134	129.132	129.138	130.135	130.141	131.138	62810.2	40475.1	33346.2	45410.5	45666.8	21151.4	38985.8	80596.5	37338.4	50850.8
P00738	1	1	1	HYEGSTVPEKK	TMTsixplex_Nterm::::::::::TMTsixplex_K:TMTsixplex_K:	3	1961.12	1961.12	1140860	27.8	20160613_QE381.3557.3557.3	Phenyx	17.42	TRUE	126.128	127.125	127.131	128.128	128.134	129.131	129.138	130.135	130.141	131.138	88440.5	60123.1	24413.5	45989.6	42337.1	925.953	53702.9	106027	44536.6	72528.5
P00738	1	1	1	HYEGSTVPEKK	TMTsixplex_Nterm::::::::::TMTsixplex_K:TMTsixplex_K:	3	1961.12	1961.12	325123	27.53	20160613_QE378.3448.3448.3	Phenyx	11.19	TRUE	126.128	127.125	127.131	128.128	128.135	129.131	129.138	130.135	130.141	131.138	47951.3	29771.2	21856.6	21735.8	36905.4	598.675	29535	70501.7	29372.3	34594.1
P00738	1	1	1	LPECEADDGCPKPPELAHGYVEHSVR	TMTsixplex_Nterm::::Cys_CAM::::::Cys_CAM::TMTsixplex_K:::::::::::::::	5	3419.66	3419.66	1	38.08	20160613_QE372.6740.6740.5	Phenyx	18.19	TRUE		127.125	127.131	128.128	128.134	129.131	129.138		130.141	131.138		1.07635e+06	213103	684637	692708	137619	562425		291480	845429
P00738	1	1	1	LPECEADDGCPKPPELAHGYVEHSVR	TMTsixplex_Nterm::::Cys_CAM::::::Cys_CAM::TMTsixplex_K:::::::::::::::	4	3419.66	3419.66	1	38.02	20160613_QE372.6723.6723.4	Phenyx	19.74	TRUE		127.125	127.131	128.128	128.134	129.131	129.138		130.141	131.138		136630	26525.7	102196	105015	20144.2	82066.1		29097.8	126180
P00738	1	1	1	LRTEGDGVYTLNNEK	TMTsixplex_Nterm:::::::::::::::TMTsixplex_K:	2	2166.17	2166.17	5261465	38.37	20160613_QE372.6804.6804.2	Phenyx	13.24	TRUE	126.128	127.125	127.131	128.128	128.134	129.131	129.138		130.141	131.138	74014.4	54348.4	65633.9	50387.8	85353.8	10096.5	48353		45449.1	64229.6
P00738	1	1	1	LRTEGDGVYTLNNEK	TMTsixplex_Nterm:::::::::::::::TMTsixplex_K:	4	2166.17	2166.17	1	38.37	20160613_QE372.6803.6803.4	Phenyx	13.59	TRUE	126.128	127.125	127.131	128.128	128.135	129.132	129.138	130.134	130.141	131.138	302467	214101	190854	198203	349026	40593.6	218016	6386.87	180783	259493
P00738	1	1	1	NPANPVQ	TMTsixplex_Nterm::::::::	2	967.53	967.53	627800	33.47	20160613_QE380.4681.4681.2	Phenyx	9.6	TRUE	126.128	127.125	127.131	128.129	128.135	129.132	129.138	130.135	130.141	131.138	15843.5	9419.54	9434.49	11613.1	14101.2	20295.2	11513.4	17422.2	10699.6	11645.2
P00738	1	1	1	NPANPVQ	TMTsixplex_Nterm::::::::	2	967.53	967.53	428561	33.45	20160613_QE378.4971.4971.2	Phenyx	10.67	TRUE	126.128	127.125	127.131	128.128	128.135	129.132	129.138	130.135	130.141	131.138	20564.9	17672.9	12985	15514.4	18245	19775.6	19322	26861.9	18790.9	20156
P00738	1	1	1	NPANPVQ	TMTsixplex_Nterm::::::::	2	967.53	967.53	684784	32.93	20160613_QE373.4878.4878.2	Phenyx	14.26	TRUE	126.128	127.125	127.131	128.128	128.135		129.138	130.135	130.141	131.138	4325.95	5087.46	1889.06	2432.88	3479.03		2576.67	10471.2	3866.69	3017.68
P00738	1	1	1	NPANPVQ	TMTsixplex_Nterm::::::::	2	967.53	967.53	557217	34.82	20160613_QE377.5893.5893.2	Phenyx	9.84	TRUE	126.128	127.125	127.131	128.128	128.134	129.132	129.137	130.135	130.142	131.138	5020.45	3898.45	1933.43	7512.62	4891.11	3861.29	2497.14	7040.06	2070.95	2762.27
P00738	1	1	1	NPANPVQ	TMTsixplex_Nterm::::::::	2	967.53	967.53	1023248	33.62	20160613_QE375.5271.5271.2	Phenyx	9.85	TRUE	126.128	127.124	127.131	128.128	128.134	129.131	129.138	130.134	130.141	131.138	96897.9	60431.8	42743.5	33725.1	89564	29577.2	24601.7	55685.4	50710.1	37562.1
P00738	1	1	1	NPANPVQ	TMTsixplex_Nterm::::::::	2	967.53	967.53	593993	33.63	20160613_QE379.5162.5162.2	Phenyx	14	TRUE	126.128	127.125	127.131	128.128	128.134	129.131	129.138	130.135	130.14	131.138	4472.38	4690.44	3643.06	3949.73	4171.7	4370.21	3808.37	8748.14	1819.73	10165.9
P00738	1	1	1	NPANPVQ	TMTsixplex_Nterm::::::::	2	967.53	967.53	187303	34.48	20160613_QE374.5572.5572.2	Phenyx	12.1	TRUE		127.125	127.131	128.128	128.134			130.135	130.141	131.138		4877.2	2121.53	3622.45	3533.39			2902.94	3391.74	4276.78
P00738	1	1	1	NPANPVQ	TMTsixplex_Nterm::::::::	2	967.53	967.53	468687	34.8	20160613_QE375.5651.5651.2	Phenyx	10.15	TRUE	126.128		127.131	128.128	128.134	129.132	129.138	130.135	130.141	131.138	2158.53		2239.12	8439.29	2156.62	8572.42	1943.04	3107.36	2377.51	10711.2
P00738	1	1	1	NPANPVQ	TMTsixplex_Nterm::::::::	2	967.53	967.53	1249053	33.02	20160613_QE375.5104.5104.2	Phenyx	14.43	TRUE	126.128	127.124	127.131	128.128	128.134	129.131	129.137	130.134	130.141	131.138	24750.6	14738.4	8509.71	12698.8	9776.34	3743.28	10886.1	23086.9	10459.2	12283.8
P00738	1	1	1	NPANPVQ	TMTsixplex_Nterm::::::::	2	967.53	967.53	486255	33.5	20160613_QE373.5005.5005.2	Phenyx	14.35	TRUE	126.128	127.125	127.131	128.128	128.135	129.131	129.138	130.135	130.141	131.138	3128.81	4001.09	3075.49	2391.36	2675.6	2561.61	6439.04	8158.44	2470.07	3052.52
P00738	1	1	1	NPANPVQ	TMTsixplex_Nterm::::::::	2	967.53	967.53	6540451	33	20160613_QE376.5061.5061.2	Phenyx	11.37	TRUE	126.128	127.125	127.131	128.128	128.134	129.131	129.138	130.135	130.141	131.138	174285	125538	103420	114038	81650.9	120479	123590	198181	125133	136414
P00738	1	1	1	NPANPVQ	TMTsixplex_Nterm::::::::	2	967.53	967.53	4020349	32.98	20160613_QE374.5145.5145.2	Phenyx	12.26	TRUE	126.128	127.125	127.131	128.128	128.135	129.132	129.138	130.135	130.141	131.138	138720	102440	39223	47824.4	78025.4	7343.45	66326.4	183873	60531	76561.5
P00738	1	1	1	NPANPVQ	TMTsixplex_Nterm::::::::	2	967.53	967.53	1046669	33.52	20160613_QE374.5284.5284.2	Phenyx	14.98	TRUE	126.127	127.124	127.131	128.128			129.137	130.134	130.141	131.138	5458.58	3479.06	3271.02	3462.83			3716.81	9136.82	4020.08	3049.08
P00738	1	1	1	NPANPVQ	TMTsixplex_Nterm::::::::	2	967.53	967.53	6540100	33.37	20160613_QE372.5547.5547.2	Phenyx	10.3	TRUE	126.128	127.125	127.131	128.128	128.135	129.131	129.138	130.135	130.141	131.138	54615.7	44634.2	19077.8	19860.3	34534.2	2723.46	23549.8	73143.3	19131.9	36722.5
P00738	1	1	1	NPANPVQ	TMTsixplex_Nterm::::::::	2	967.53	967.53	151425	34.17	20160613_QE375.5450.5450.2	Phenyx	11.64	TRUE	126.128	127.124	127.131	128.128	128.134	129.131	129.137	130.135	130.141	131.138	3078.1	4051.97	13421.5	3667.73	12348.1	7481.08	10996.2	7042.38	4492.5	3951.4
P00738	1	1	1	PKNPANPVQ	TMTsixplex_Nterm::TMTsixplex_K::::::::	2	1421.84	1421.84	1535927	32.43	20160613_QE381.4735.4735.2	Phenyx	15.02	TRUE	126.128	127.125	127.131	128.128	128.134		129.138	130.135	130.141	131.138	17928.1	10931.3	9308.8	11101.9	11590.3		13617.7	17590.5	5643.81	16569
P00738	1	1	1	QKVSVNER	TMTsixplex_Nterm::TMTsixplex_K:::::::	3	1416.84	1416.84	670713	24.75	20160613_QE381.2851.2851.3	Phenyx	10.18	TRUE	126.128	127.125	127.131	128.128	128.134	129.131	129.138	130.135	130.141	131.138	65990.5	31660.4	137569	43468.6	57322.2	1259.04	62189.3	78260.2	42110.5	68993.5
P00738	1	1	1	SPVGVQPLLNEHTFCAGMSK	TMTsixplex_Nterm:::::::::::::::Cys_CAM:::Oxidation_M::TMTsixplex_K:	3	2645.37	2645.37	312909	48.07	20160613_QE379.9174.9174.3	Phenyx	17.36	TRUE	126.128	127.125	127.131	128.128	128.134		129.138	130.134	130.141	131.138	10560.4	10625.3	2381.75	7366.88	11125.5		7917.85	16498.7	3762.95	9698.85
P00738	1	1	1	SPVGVQPLLNEHTFCAGMSK	TMTsixplex_Nterm:::::::::::::::Cys_CAM:::Oxidation_M::TMTsixplex_K:	3	2645.37	2645.37	1374272	45.08	20160613_QE381.7993.7993.3	Phenyx	19.46	TRUE	126.128	127.125	127.131	128.128	128.134		129.137	130.135	130.141	131.138	24065.2	16245.6	3737.36	10559.8	12412.1		10052.1	24460.4	10917	14568.7
P00738	1	1	1	SPVGVQPLLNEHTFCAGMSK	TMTsixplex_Nterm:::::::::::::::Cys_CAM:::::TMTsixplex_K:	3	2629.38	2629.38	2688626	46.98	20160613_QE380.8030.8030.3	Phenyx	27.29	TRUE	126.128	127.125	127.131	128.128	128.135	129.132	129.138	130.135	130.141	131.139	111908	79173.8	41271.7	59648.6	71756.7	4591.31	79721.7	161077	49576.7	91224.8
P00738	1	1	1	SPVGVQPLLNEHTFCAGMSK	TMTsixplex_Nterm:::::::::::::::Cys_CAM:::Oxidation_M::TMTsixplex_K:	3	2645.37	2645.37	9917626	44.92	20160613_QE379.8321.8321.3	Phenyx	22.99	TRUE	126.128	127.125	127.131	128.128	128.134	129.131	129.138	130.135	130.141	131.138	427150	299396	158175	239683	295343	19059	244261	611662	184337	342534
P00738	1	1	1	SPVGVQPLLNEHTFCAGMSK	TMTsixplex_Nterm:::::::::::::::Cys_CAM:::Oxidation_M::TMTsixplex_K:	3	2645.37	2645.37	9186096	46	20160613_QE379.8652.8652.3	Phenyx	20.79	TRUE	126.128	127.125	127.131	128.128	128.134	129.131	129.138	130.135	130.141	131.138	149235	108705	57956.4	67040.7	96120.5	4774.74	81376.6	211385	71097.6	120218
P00738	1	1	1	SPVGVQPLLNEHTFCAGMSK	TMTsixplex_Nterm:::::::::::::::Cys_CAM:::Oxidation_M::TMTsixplex_K:	3	2645.37	2645.37	523096	47.03	20160613_QE379.8949.8949.3	Phenyx	14.67	TRUE	126.128	127.125	127.131	128.128	128.134	129.132	129.138	130.135	130.141	131.138	12454.5	8807.72	3039.68	8059.16	8017.84	2551.62	7885.42	17805.9	10667.7	15857.3
P00738	1	1	1	SPVGVQPLLNEHTFCAGMSK	TMTsixplex_Nterm:::::::::::::::Cys_CAM:::::TMTsixplex_K:	3	2629.38	2629.38	395906	47.35	20160613_QE379.9035.9035.3	Phenyx	19.77	TRUE	126.128	127.125	127.131	128.128	128.134		129.138	130.135	130.14	131.138	5033.22	2309.66	7491.06	2333.96	2568.21		1950.08	13366.5	2698.64	7800.24
P00738	1	1	1	SPVGVQPLLNEHTFCAGMSK	TMTsixplex_Nterm:::::::::::::::Cys_CAM:::Oxidation_M::TMTsixplex_K:	4	2645.37	2645.37	4536360	46	20160613_QE379.8653.8653.4	Phenyx	16.54	TRUE	126.128	127.125	127.131	128.128	128.135	129.131	129.138	130.135	130.141	131.138	48817.3	25102.2	19412.1	26296.4	34448.3	8443.85	27658.7	58874.9	23257.6	26549.6
P00738	1	1	1	SPVGVQPLLNEHTFCAGMSK	TMTsixplex_Nterm:::::::::::::::Cys_CAM:::::TMTsixplex_K:	3	2629.38	2629.38	352397	47.87	20160613_QE378.8732.8732.3	Phenyx	19.36	TRUE		127.125	127.131	128.128	128.134	129.131	129.138	130.135	130.141	131.138		1770.18	1854.77	39341.9	2690.43	2733.56	3694.27	10668.1	9435.57	41017.9
P00738	1	1	1	SPVGVQPLLNEHTFCAGMSK	TMTsixplex_Nterm:::::::::::::::Cys_CAM:::::TMTsixplex_K:	2	2629.38	2629.38	2240297	46.85	20160613_QE379.8889.8889.2	Phenyx	21.39	TRUE	126.128	127.125	127.131	128.128	128.134	129.131	129.138	130.135	130.141	131.138	371618	270918	134684	188384	226287	19412	211688	518055	167409	269636
P00738	1	1	1	SPVGVQPLLNEHTFCAGMSK	TMTsixplex_Nterm:::::::::::::::Cys_CAM:::Oxidation_M::TMTsixplex_K:	5	2645.37	2645.37	1055623	45	20160613_QE379.8347.8347.5	Phenyx	9.95	TRUE	126.128	127.125	127.131	128.128	128.134	129.132	129.138	130.135	130.141	131.138	38351.3	18396	14140.9	17724.6	23167	3313.61	16441.9	40247.9	15720.2	20658.9
P00738	1	1	1	SPVGVQPLLNEHTFCAGMSK	TMTsixplex_Nterm:::::::::::::::Cys_CAM:::Oxidation_M::TMTsixplex_K:	3	2645.37	2645.37	184379	44.18	20160613_QE380.7357.7357.3	Phenyx	15.14	TRUE	126.128	127.125	127.131	128.128	128.135	129.131	129.138	130.135	130.141	131.138	15458.6	13305	6923.82	8943.54	3846.05	1871.25	10360.9	21339	4957.97	10695.9
P00738	1	1	1	SPVGVQPLLNEHTFCAGMSK	TMTsixplex_Nterm:::::::::::::::Cys_CAM:::::TMTsixplex_K:	3	2629.38	2629.38	972266	46.25	20160613_QE379.8721.8721.3	Phenyx	23.03	TRUE	126.128	127.125	127.131	128.128	128.134	129.131	129.138	130.135	130.141	131.138	17583.9	19199.5	6869.67	16277.6	9265.9	1915.59	13782.7	31596.5	5251.93	17747.3
P00738	1	1	1	SPVGVQPLLNEHTFCAGMSK	TMTsixplex_Nterm:::::::::::::::Cys_CAM:::Oxidation_M::TMTsixplex_K:	3	2645.37	2645.37	9562993	45.47	20160613_QE379.8491.8491.3	Phenyx	23.43	TRUE	126.128	127.125	127.131	128.128	128.134	129.131	129.138	130.135	130.141	131.138	159592	112121	54692.4	75751	106330	8211.93	76721.6	215073	69296.1	120552
P00738	1	1	1	SPVGVQPLLNEHTFCAGMSK	TMTsixplex_Nterm:::::::::::::::Cys_CAM:::Oxidation_M::TMTsixplex_K:	3	2645.37	2645.37	233167	46.82	20160613_QE381.8473.8473.3	Phenyx	10.85	TRUE	126.128			128.128			129.138	130.135	130.142	131.138	4959.04			2167.15			2994.01	2330.58	1910.78	2963.28
P00738	1	1	1	SPVGVQPLLNEHTFCAGMSK	TMTsixplex_Nterm:::::::::::::::Cys_CAM:::::TMTsixplex_K:	3	2629.38	2629.37	3	46.83	20160613_QE379.8879.8879.3	Phenyx	27.1	TRUE	126.128	127.125	127.131	128.128	128.134	129.132	129.138	130.135	130.141	131.138	1.87055e+07	1.3129e+07	6.95334e+06	9.75847e+06	1.16285e+07	708241	1.01296e+07	2.3928e+07	8.33439e+06	1.31885e+07
P00738	1	1	1	SPVGVQPLLNEHTFCAGMSK	TMTsixplex_Nterm:::::::::::::::Cys_CAM:::::TMTsixplex_K:	3	2629.38	2629.38	115051	47.85	20160613_QE379.9132.9132.3	Phenyx	10.73	TRUE		127.125	127.131					130.134		131.138		2983.54	2071.99					3371.69		1940.8
P00738	1	1	1	SPVGVQPLLNEHTFCAGMSK	TMTsixplex_Nterm:::::::::::::::Cys_CAM:::Oxidation_M::TMTsixplex_K:	4	2645.37	2645.37	5158949	45.47	20160613_QE379.8492.8492.4	Phenyx	17.08	TRUE	126.128	127.125	127.131	128.128	128.134	129.131	129.138	130.135	130.141	131.138	42995.4	32475.3	18538.2	28781.1	35368.5	2413.32	21015.6	69244.9	20437.1	31275.7
P00738	1	1	1	SPVGVQPLLNEHTFCAGMSK	TMTsixplex_Nterm:::::::::::::::Cys_CAM:::::TMTsixplex_K:	4	2629.38	2629.38	9576564	47.3	20160613_QE381.8592.8592.4	Phenyx	18.63	TRUE	126.128	127.125	127.131	128.128	128.134	129.131	129.138	130.135	130.141	131.138	388603	250625	136354	219008	214252	48246.6	216077	458707	167768	267251
P00738	1	1	1	SPVGVQPLLNEHTFCAGMSK	TMTsixplex_Nterm:::::::::::::::Cys_CAM:::Oxidation_M::TMTsixplex_K:	3	2645.37	2645.37	4089813	44.57	20160613_QE381.7858.7858.3	Phenyx	21.72	TRUE	126.128	127.125	127.131	128.128	128.134	129.131	129.138	130.135	130.141	131.138	92569.2	62637.6	33616.3	44113.1	52155.6	7226.96	50956.6	107768	35184.5	73670.5
P00738	1	1	1	SPVGVQPLLNEHTFCAGMSK	TMTsixplex_Nterm:::::::::::::::Cys_CAM:::Oxidation_M::TMTsixplex_K:	4	2645.37	2645.37	2988676	46.52	20160613_QE379.8794.8794.4	Phenyx	15.95	TRUE	126.128	127.125	127.131	128.128	128.134	129.131	129.138	130.134	130.141	131.138	30128.3	22337.4	16531.5	17004.3	19763.5	2411.87	17257.8	44054.2	18002.7	33400
P00738	1	1	1	SPVGVQPLLNEHTFCAGMSK	TMTsixplex_Nterm:::::::::::::::Cys_CAM:::::TMTsixplex_K:	3	2629.38	2629.38	3	47.3	20160613_QE381.8591.8591.3	Phenyx	28.8	TRUE	126.128	127.125	127.131	128.128	128.134	129.131	129.138	130.135	130.141	131.138	1.07048e+06	761297	343139	534753	644390	49685.5	565196	1.28586e+06	442296	817797
P00738	1	1	1	SPVGVQPLLNEHTFCAGMSK	TMTsixplex_Nterm:::::::::::::::Cys_CAM:::Oxidation_M::TMTsixplex_K:	4	2645.37	2645.37	5664334	44.93	20160613_QE379.8322.8322.4	Phenyx	16.88	TRUE	126.128	127.125	127.131	128.128	128.134	129.131	129.138	130.135	130.141	131.138	129098	93490.8	49824.4	72586.4	102580	9933.87	87024.3	222673	71615.6	111329
P00738	1	1	1	SPVGVQPLLNEHTFCAGMSK	TMTsixplex_Nterm:::::::::::::::Cys_CAM:::::TMTsixplex_K:	4	2629.38	2629.38	1	46.83	20160613_QE379.8880.8880.4	Phenyx	17.83	TRUE	126.128	127.125	127.131	128.128	128.134	129.131	129.138	130.135	130.141	131.138	7.92618e+06	5.4781e+06	3.33657e+06	4.45738e+06	5.44945e+06	436334	4.20534e+06	1.11949e+07	3.96506e+06	6.4434e+06
P00738	1	1	1	SPVGVQPLLNEHTFCAGMSK	TMTsixplex_Nterm:::::::::::::::Cys_CAM:::Oxidation_M::TMTsixplex_K:	4	2645.37	2645.37	9357862	42.33	20160613_QE379.7666.7666.4	Phenyx	9.39	TRUE	126.128	127.125	127.131	128.128	128.134	129.131	129.138	130.135	130.141	131.138	49019.9	42778.1	20914	33943.2	37921.3	8556.89	33614.4	71979.5	27062	48007.5
P00738	1	1	1	SPVGVQPLLNEHTFCAGMSK	TMTsixplex_Nterm:::::::::::::::Cys_CAM:::Oxidation_M::TMTsixplex_K:	3	2645.37	2645.37	5165045	46.52	20160613_QE379.8793.8793.3	Phenyx	22.83	TRUE	126.128	127.125	127.131	128.128	128.134	129.131	129.138	130.135	130.141	131.138	100669	74247.7	36894.2	43463	62975.8	4258.74	59511.1	134461	47992.1	80428.6
P00738	1	1	1	SPVGVQPLLNEHTFCAGMSK	TMTsixplex_Nterm:::::::::::::::Cys_CAM:::Oxidation_M::TMTsixplex_K:	4	2645.37	2645.37	537274	44.22	20160613_QE380.7363.7363.4	Phenyx	14.66	TRUE	126.128	127.125	127.131	128.128	128.135	129.131	129.138	130.135	130.141	131.138	16724.8	10655.4	3781.38	3332.8	9732.71	1591.66	10416.3	19059.6	4796.96	7687.22
P00738	1	1	1	SPVGVQPLLNEHTFCAGMSK	TMTsixplex_Nterm:::::::::::::::Cys_CAM:::Oxidation_M::TMTsixplex_K:	3	2645.37	2645.37	451261	45.62	20160613_QE381.8143.8143.3	Phenyx	14.5	TRUE	126.128	127.125		128.128			129.138	130.135	130.141	131.138	4423.85	3631.76		3183.32			1638.25	8092	4501.92	7967.79
P00738	1	1	1	TEGDGVYTLNNEK	TMTsixplex_Nterm:::::::::::::TMTsixplex_K:	4	1896.98	1896.98	4132475	39.78	20160613_QE371.7619.7619.4	Phenyx	12.91	TRUE	126.128	127.125	127.131	128.128	128.134	129.132	129.138	130.135	130.141	131.138	167257	139605	57455.1	81754.4	129850	34430.5	87724.6	15308.6	81923.1	112329
P00738	1	1	1	TEGDGVYTLNNEK	TMTsixplex_Nterm:::::::::::::TMTsixplex_K:	2	1896.98	1896.98	2	39.7	20160613_QE371.7592.7592.2	Phenyx	19.78	TRUE	126.128	127.125	127.131	128.128	128.134	129.131	129.138	130.135	130.141	131.138	8.02603e+06	5.51899e+06	2.11925e+06	4.42817e+06	6.51525e+06	684099	3.92341e+06	116930	3.47783e+06	4.86386e+06
P00738	1	1	1	TEGDGVYTLNNEK	TMTsixplex_Nterm:::::::::::::TMTsixplex_K:	3	1896.98	1896.98	4	39.7	20160613_QE371.7591.7591.3	Phenyx	18.76	TRUE	126.128	127.125	127.131	128.128	128.135		129.138		130.141	131.138	5.26176e+06	2.98627e+06	1.59388e+06	2.12537e+06	3.41835e+06		2.71081e+06		1.44798e+06	3.21298e+06
P00738	1	1	1	VDSGNDVTDLADDGCPKPPELAHGYVEHSVR	TMTsixplex_Nterm:::::::::::::::Cys_CAM::TMTsixplex_K:::::::::::::::	5	3806.86	3806.86	1	41.02	20160613_QE371.8020.8020.5	Phenyx	17.97	TRUE	126.128	127.124		128.128	128.134		129.138	130.135		131.138	21088.6	4344.11		11363.3	6588.41		6438.31	18576.3		19735.8
P00738	1	1	1	VDSGNDVTDLADDGCPKPPELAHGYVEHSVR	TMTsixplex_Nterm:::::::::::::::Cys_CAM::TMTsixplex_K:::::::::::::::	6	3806.86	3806.86	2	40.58	20160613_QE371.7889.7889.6	Phenyx	15.82	TRUE	126.128	127.125	127.131	128.128	128.134		129.138	130.135	130.141	131.138	95329.9	17383.7	47512.8	64041.5	70632.8		52973	90979.3	62062.8	61114.7
P00738	1	1	1	VDSGNDVTDLADDGCPKPPELAHGYVEHSVR	TMTsixplex_Nterm:::::::::::::::Cys_CAM::TMTsixplex_K:::::::::::::::	3	3806.86	3806.86	1	40.67	20160613_QE371.7910.7910.3	Phenyx	27.39	TRUE	126.128	127.125	127.131	128.128	128.134	129.131	129.138	130.135	130.141	131.138	48039.7	20709.5	24760.9	31180.8	34825.1	8578.37	27912.1	63989.1	30041.7	45106.1
P00738	1	1	1	VGYVSGWGR	TMTsixplex_Nterm::::::::::	2	1208.65	1208.65	1525649	43.43	20160613_QE382.7986.7986.2	Phenyx	14.65	TRUE	126.128	127.125	127.131	128.128	128.134	129.132	129.138	130.135	130.141	131.138	62077.3	42830.3	23014.3	27494.6	35662.6	11367.9	28194.3	78501.6	31415.5	42532
P00738	1	1	1	VMPLCLPSKDYAEVGR	TMTsixplex_Nterm::Oxidation_M:::Cys_CAM::::TMTsixplex_K::::::::	3	2308.23	2308.23	3199164	46.53	20160613_QE376.9315.9315.3	Phenyx	9.43	TRUE	126.128	127.125	127.131	128.128	128.134	129.131	129.138	130.135	130.141	131.138	5004.93	4402.66	9796.21	8756.93	5043.27	1739.35	9240.62	13322	4009.6	9234.5
P00738	1	1	1	VMPLCLPSKDYAEVGR	TMTsixplex_Nterm:::::Cys_CAM::::TMTsixplex_K::::::::	2	2292.24	2292.24	1404094	49.05	20160613_QE377.10338.10338.2	Phenyx	12.53	TRUE	126.128		127.131	128.128	128.134		129.138	130.135	130.141	131.138	2342.29		6559.82	3201.59	4737.43		8780.26	7931.04	3946.04	9976.22
P00738	1	1	1	VMPLCLPSKDYAEVGR	TMTsixplex_Nterm:::::Cys_CAM::::TMTsixplex_K::::::::	3	2292.24	2292.24	4262887	49.62	20160613_QE377.10502.10502.3	Phenyx	24.68	TRUE	126.128	127.125	127.131	128.128	128.134	129.131	129.138	130.134	130.141	131.138	44862.2	33474.3	35704.9	32275	37608.1	6198.15	40846.7	74342.6	33918.3	52916.6
P00738	1	1	1	VMPLCLPSKDYAEVGR	TMTsixplex_Nterm:::::Cys_CAM::::TMTsixplex_K::::::::	3	2292.24	2292.24	4	48.73	20160613_QE376.10030.10030.3	Phenyx	19.66	TRUE	126.128	127.125	127.131	128.128	128.134	129.131	129.138	130.135	130.141	131.138	3.04986e+06	2.09942e+06	2.04254e+06	1.82716e+06	2.51733e+06	249558	2.18948e+06	3.92534e+06	1.50165e+06	2.5973e+06
P00738	1	1	1	VMPLCLPSKDYAEVGR	TMTsixplex_Nterm:::::Cys_CAM::::TMTsixplex_K::::::::	3	2292.24	2292.24	1498942	50.25	20160613_QE377.10719.10719.3	Phenyx	18.11	TRUE	126.128	127.125	127.131	128.128	128.135		129.138	130.135	130.141	131.138	15053.2	11845.9	12636.9	7667.17	15799.5		9754	14660.3	4918.05	12828.5
P00738	1	1	1	VMPLCLPSKDYAEVGR	TMTsixplex_Nterm::Oxidation_M:::Cys_CAM::::TMTsixplex_K::::::::	3	2308.23	2308.23	3071302	48.33	20160613_QE376.9910.9910.3	Phenyx	10.43	TRUE	126.128	127.125	127.131	128.129	128.135	129.132	129.138	130.135	130.141	131.138	19218.9	16646.7	12807.7	12527.2	17129.8	2808.87	12421.2	22643.3	15605	16618
P00738	1	1	1	VMPLCLPSKDYAEVGR	TMTsixplex_Nterm::Oxidation_M:::Cys_CAM::::TMTsixplex_K::::::::	3	2308.23	2308.23	3223504	47.3	20160613_QE377.9778.9778.3	Phenyx	13.81	TRUE	126.128	127.125	127.131	128.128	128.134	129.132	129.138	130.135	130.141	131.138	20885	13393.5	10762.8	8634.4	13172.5	1563.16	7316.78	20836.4	3205.05	13072.4
P00738	1	1	1	VMPLCLPSKDYAEVGR	TMTsixplex_Nterm::Oxidation_M:::Cys_CAM::::TMTsixplex_K::::::::	3	2308.23	2308.23	1088471	44.87	20160613_QE376.8811.8811.3	Phenyx	11.55	TRUE	126.128	127.125	127.131	128.128	128.135	129.131	129.138	130.135	130.141	131.138	36844.6	23344.8	22323	22322.5	28601.8	1515.65	29776.2	43084.9	19528.7	30392.2
P00738	1	1	1	VMPLCLPSKDYAEVGR	TMTsixplex_Nterm:::::Cys_CAM::::TMTsixplex_K::::::::	3	2292.24	2292.24	1	48.77	20160613_QE375.9937.9937.3	Phenyx	19.6	TRUE	126.128	127.125	127.131	128.128	128.134	129.132	129.138	130.135	130.141	131.138	191496	101844	98424.3	98355.4	133200	15548.5	122470	205777	92553	127670
P00738	1	1	1	VMPLCLPSKDYAEVGR	TMTsixplex_Nterm::Oxidation_M:::Cys_CAM::::TMTsixplex_K::::::::	3	2308.23	2308.23	5	45.02	20160613_QE377.9058.9058.3	Phenyx	19.81	TRUE	126.128	127.125	127.131	128.128	128.134	129.131	129.138	130.135	130.141	131.138	351537	229403	178610	182070	258008	11790.6	206397	476928	206269	298949
P00738	1	1	1	VMPLCLPSKDYAEVGR	TMTsixplex_Nterm::Oxidation_M:::Cys_CAM::::TMTsixplex_K::::::::	3	2308.23	2308.23	3760615	46.12	20160613_QE377.9397.9397.3	Phenyx	12.22	TRUE	126.128	127.125	127.131	128.128	128.135	129.132	129.138	130.135	130.141	131.138	41550.7	22424.3	29924.4	26793.9	32544.4	876.048	26742	50689	22748.8	44302.7
P00738	1	1	1	VMPLCLPSKDYAEVGR	TMTsixplex_Nterm:::::Cys_CAM::::TMTsixplex_K::::::::	2	2292.24	2292.24	3070867	48.77	20160613_QE376.10037.10037.2	Phenyx	10.91	TRUE	126.128	127.125	127.131	128.128	128.134		129.138	130.135	130.141	131.138	12997.6	4664.56	3420	10421.3	5114.58		4516.94	11956.4	4456.78	8889.01
P00738	1	1	1	VMPLCLPSKDYAEVGR	TMTsixplex_Nterm:::::Cys_CAM::::TMTsixplex_K::::::::	3	2292.24	2292.24	1383082	49.15	20160613_QE381.9073.9073.3	Phenyx	14.32	TRUE	126.128	127.125	127.131	128.128	128.135		129.138	130.135		131.138	4531.29	9033.51	2027.7	3542.47	3646.82		4020.59	3899.83		3966.31
P00738	1	1	1	VMPLCLPSKDYAEVGR	TMTsixplex_Nterm:::::Cys_CAM::::TMTsixplex_K::::::::	3	2292.24	2292.24	1648177	49.92	20160613_QE376.10403.10403.3	Phenyx	11	TRUE	126.128			128.128	128.134		129.138	130.135	130.141	131.138	2704.51			2404.33	3403.1		2774.95	7416.79	3684.25	3561.99
P00738	1	1	1	VMPLCLPSKDYAEVGR	TMTsixplex_Nterm::Oxidation_M:::Cys_CAM::::TMTsixplex_K::::::::	3	2308.23	2308.23	1933650	48.47	20160613_QE377.10170.10170.3	Phenyx	9.98	TRUE	126.128	127.125	127.131	128.128	128.134		129.138	130.135	130.141	131.138	17026.9	11567.7	12820.9	10662.2	12383.3		11229.5	26470.5	5045.82	16281
P00738	1	1	1	VMPLCLPSKDYAEVGR	TMTsixplex_Nterm::Oxidation_M:::Cys_CAM::::TMTsixplex_K::::::::	3	2308.23	2308.23	5681289	49.02	20160613_QE377.10329.10329.3	Phenyx	12.85	TRUE	126.128	127.125	127.131	128.128	128.134	129.131	129.138	130.135	130.141	131.138	96881	66622.5	63209.9	44846.3	74971.9	5076.81	68432.3	115803	62319.8	85591.2
P00738	1	1	1	VMPLCLPSKDYAEVGR	TMTsixplex_Nterm::Oxidation_M:::Cys_CAM::::TMTsixplex_K::::::::	3	2308.23	2308.23	4795264	46.68	20160613_QE377.9578.9578.3	Phenyx	17.12	TRUE	126.128	127.125	127.131	128.128	128.135	129.131	129.138	130.135	130.141	131.138	45934.2	24319.6	25416.1	26833.7	27018.1	2353.45	24358	67410.3	24948	45766.4
P00738	1	1	1	VMPLCLPSKDYAEVGR	TMTsixplex_Nterm:::::Cys_CAM::::TMTsixplex_K::::::::	3	2292.24	2292.24	3	49.07	20160613_QE377.10342.10342.3	Phenyx	21.27	TRUE	126.128	127.125	127.131	128.128	128.134	129.132	129.138	130.135	130.141	131.139	9.63013e+06	7.52635e+06	6.90865e+06	5.77619e+06	8.21048e+06	1.68608e+06	7.83097e+06	1.27568e+07	6.15958e+06	8.61672e+06
P00738	1	1	1	VMPLCLPSKDYAEVGR	TMTsixplex_Nterm::Oxidation_M:::Cys_CAM::::TMTsixplex_K::::::::	3	2308.23	2308.23	2119513	47.82	20160613_QE376.9744.9744.3	Phenyx	10.96	TRUE	126.128	127.125	127.131	128.128	128.135	129.131	129.138	130.135	130.141	131.138	13620.4	3105.44	3933.6	7653.46	4776.57	1611.47	10052.6	10845.1	8914.79	9594.83
P00738	1	1	1	VTSLQDWVQK	TMTsixplex_Nterm::::::::::TMTsixplex_K:	2	1660.96	1660.96	1543245	51.13	20160613_QE379.10056.10056.2	Phenyx	13.23	TRUE	126.128	127.125	127.131	128.128	128.134	129.131	129.138	130.135	130.141	131.138	68232.3	48026	20870.9	29067	43679.3	5260.85	29931.3	93836.1	31717.9	54198.7
P00738	1	1	1	VTSLQDWVQK	TMTsixplex_Nterm::::::::::TMTsixplex_K:	3	1660.96	1660.95	582796	50.97	20160613_QE381.9527.9527.3	Phenyx	13.54	TRUE	126.128	127.125	127.131	128.129	128.134	129.132	129.138	130.135	130.141	131.138	43459.6	22941.4	11603.3	17416.4	27975.1	2442	18378.5	52247.5	20207.8	36292.5
P00738	1	1	1	VTSLQDWVQK	TMTsixplex_Nterm::::::::::TMTsixplex_K:	2	1660.96	1660.96	8092544	50.47	20160613_QE376.10592.10592.2	Phenyx	14.66	TRUE	126.128	127.125	127.131	128.128	128.134	129.131	129.138	130.135	130.141	131.138	309023	167990	82387.9	158108	156705	16201.2	156961	328785	117231	179661
P00738	1	1	1	VTSLQDWVQK	TMTsixplex_Nterm::::::::::TMTsixplex_K:	3	1660.96	1660.95	433587	48.6	20160613_QE377.10212.10212.3	Phenyx	13.85	TRUE	126.128	127.125	127.131	128.128	128.134		129.138	130.135	130.141	131.138	5430.02	4430.62	2828.76	6792.06	4103.72		3693.36	13866.6	3358.49	7248.45
P00738	1	1	1	VTSLQDWVQK	TMTsixplex_Nterm::::::::::TMTsixplex_K:	3	1660.96	1660.95	341536	51.7	20160613_QE376.10994.10994.3	Phenyx	11.12	TRUE	126.128	127.125	127.131	128.128	128.134	129.131	129.138	130.135	130.141	131.138	14219.3	2764.95	3645.27	5233.39	10898.2	1957.24	8553.49	12765.4	5188.44	12999.2
P00738	1	1	1	VTSLQDWVQK	TMTsixplex_Nterm::::::::::TMTsixplex_K:	3	1660.96	1660.95	96384	47.82	20160613_QE373.8821.8821.3	Phenyx	10.31	TRUE	126.127						129.137	130.134			4109.9						1769.37	3015.35
P00738	1	1	1	VTSLQDWVQK	TMTsixplex_Nterm::::::::::TMTsixplex_K:	2	1660.96	1660.95	2028531	51	20160613_QE381.9536.9536.2	Phenyx	12.89	TRUE	126.128	127.125	127.131	128.128	128.134	129.131	129.138	130.135	130.141	131.138	89915.1	82775.5	26315.5	48641	51446.3	4321.55	49857.6	118570	39121.7	80025.8
P00738	1	1	1	VTSLQDWVQK	TMTsixplex_Nterm::::::::::TMTsixplex_K:	3	1660.96	1660.95	1787215	50.45	20160613_QE375.10475.10475.3	Phenyx	16.94	TRUE	126.128	127.125	127.131	128.128	128.134	129.132	129.138	130.135	130.141	131.138	151428	108057	56147.2	89140	93847.8	11542.4	80228.4	180607	57423.3	91008
P00738	1	1	1	VTSLQDWVQK	TMTsixplex_Nterm::::::::::TMTsixplex_K:	2	1660.96	1660.95	729614	48.17	20160613_QE375.9745.9745.2	Phenyx	14.82	TRUE	126.128	127.125	127.131	128.128	128.134	129.131	129.138	130.135	130.141	131.138	19440	21533.3	3729.27	13022.6	12815.1	1480.56	11741.6	28713.3	14503.8	23889.7
P00738	1	1	1	VTSLQDWVQK	TMTsixplex_Nterm::::::::::TMTsixplex_K:	3	1660.96	1660.95	618545	50.57	20160613_QE374.10522.10522.3	Phenyx	16.6	TRUE	126.128	127.125	127.131	128.128	128.134	129.132	129.138	130.135	130.141	131.138	174900	102382	69714.1	87676.8	107129	13172.3	87498.5	222711	76762.2	120213
P00738	1	1	1	VTSLQDWVQK	TMTsixplex_Nterm::::::::::TMTsixplex_K:	3	1660.96	1660.95	6335537	48.1	20160613_QE376.9838.9838.3	Phenyx	13.58	TRUE	126.128	127.125	127.131	128.128	128.135	129.131	129.138	130.135	130.141	131.138	121089	70206.9	38863.5	64803.2	60469.2	1325.44	48882.5	141464	47410.7	73881.9
P00738	1	1	1	VTSLQDWVQK	TMTsixplex_Nterm::::::::::TMTsixplex_K:	3	1660.96	1660.95	794168	50.93	20160613_QE378.9542.9542.3	Phenyx	15.82	TRUE	126.128	127.125	127.131	128.128	128.134	129.131	129.138	130.135	130.141	131.139	190421	142460	66659.2	114381	101390	6918.95	96346.4	245319	68857.5	113866
P00738	1	1	1	VTSLQDWVQK	TMTsixplex_Nterm::::::::::TMTsixplex_K:	3	1660.96	1660.95	196789	51.42	20160613_QE377.11108.11108.3	Phenyx	10.77	TRUE	126.128	127.124	127.131	128.128			129.138	130.135		131.138	3877.42	3429.1	1976.21	2287.57			3279.04	7067.88		3566.31
P00738	1	1	1	VTSLQDWVQK	TMTsixplex_Nterm::::::::::TMTsixplex_K:	2	1660.96	1660.96	409136	49.3	20160613_QE375.10108.10108.2	Phenyx	12.29	TRUE	126.128	127.125	127.131	128.128	128.134		129.138	130.135	130.141	131.138	11771.5	6323.94	3085.58	8954.89	14139.7		7652.83	11192	9625.82	9450.31
P00738	1	1	1	VTSLQDWVQK	TMTsixplex_Nterm::::::::::TMTsixplex_K:	3	1660.96	1660.95	969418	51	20160613_QE375.10651.10651.3	Phenyx	14.2	TRUE	126.128	127.125	127.131	128.128	128.134	129.131	129.138	130.135	130.141	131.138	18341.1	13634.2	1783.86	9389.53	11036.6	2547.02	8120.24	21793.6	3132.99	11602.3
P00738	1	1	1	VTSLQDWVQK	TMTsixplex_Nterm::::::::::TMTsixplex_K:	2	1660.96	1660.96	3826245	50.98	20160613_QE376.10750.10750.2	Phenyx	13.77	TRUE	126.128	127.125	127.131	128.128	128.135	129.131	129.138	130.135	130.141	131.138	41742.2	26836.4	13558.2	18101.1	27874.2	6514.57	21191.3	56424.3	18587.7	37794
P00738	1	1	1	VTSLQDWVQK	TMTsixplex_Nterm::::::::::TMTsixplex_K:	3	1660.96	1660.95	8	50.82	20160613_QE377.10905.10905.3	Phenyx	16.48	TRUE	126.128	127.125	127.131	128.128	128.134	129.132	129.138	130.135	130.141	131.138	4.32046e+06	2.84365e+06	1.47096e+06	2.3577e+06	2.37661e+06	90755.8	2.3292e+06	5.80504e+06	1.92141e+06	2.77045e+06
P00738	1	1	1	VTSLQDWVQK	TMTsixplex_Nterm::::::::::TMTsixplex_K:	2	1660.96	1660.96	291691	48.4	20160613_QE377.10147.10147.2	Phenyx	10.39	TRUE	126.128	127.125	127.131	128.128	128.134	129.131	129.138	130.135	130.141	131.138	9539.55	3162	8633.17	9552.55	3509.03	2719.11	5186.69	16752.2	3918.24	3624.4
P00738	1	1	1	VTSLQDWVQK	TMTsixplex_Nterm::::::::::TMTsixplex_K:	3	1660.96	1660.95	1352574	51.13	20160613_QE379.10057.10057.3	Phenyx	17.28	TRUE	126.128	127.125	127.131	128.128	128.134	129.131	129.138	130.135	130.141	131.138	65784.9	47454	22826.1	35091.9	38451.9	2185.96	28913.7	75509.4	28700.6	48626.2
P00738	1	1	1	VTSLQDWVQK	TMTsixplex_Nterm::::::::::TMTsixplex_K:	3	1660.96	1660.95	172648	48.07	20160613_QE374.9750.9750.3	Phenyx	15.78	TRUE	126.128	127.125	127.131	128.128	128.135		129.138	130.135	130.141	131.138	25591.1	23676.5	9682.75	10780.8	20275.3		15269.4	42706.3	9602.16	22864.5
P00738	1	1	1	VTSLQDWVQK	TMTsixplex_Nterm::::::::::TMTsixplex_K:	3	1660.96	1660.95	6612172	50.47	20160613_QE376.10593.10593.3	Phenyx	16.7	TRUE	126.128	127.125	127.131	128.128	128.134	129.131	129.138	130.135	130.141	131.138	338478	238016	160293	199091	199578	31217	198011	463550	175250	247069
P00738	1	1	1	VTSLQDWVQK	TMTsixplex_Nterm::::::::::TMTsixplex_K:	2	1660.96	1660.96	865896	51	20160613_QE375.10650.10650.2	Phenyx	11.72	TRUE	126.128	127.125	127.131	128.128	128.134		129.138	130.135	130.141	131.138	17113.3	17174.7	9620.42	12249.5	13401.5		12995.1	26707.3	10078	9887.56
P00738	1	1	1	VTSLQDWVQK	TMTsixplex_Nterm::::::::::TMTsixplex_K:	2	1660.96	1660.96	665287	50.57	20160613_QE374.10521.10521.2	Phenyx	15.08	TRUE	126.128	127.125	127.131	128.128	128.134	129.132	129.138	130.135	130.141	131.138	157930	105007	59745.8	77631	92064.8	4376.62	72770.4	205730	62230.1	87463.7
P00738	1	1	1	VTSLQDWVQK	TMTsixplex_Nterm::::::::::TMTsixplex_K:	2	1660.96	1660.96	1885867	50.45	20160613_QE375.10474.10474.2	Phenyx	14.37	TRUE	126.128	127.125	127.131	128.128	128.134	129.131	129.138	130.135	130.141	131.138	132093	86329.4	52776.8	68361.3	81231.6	5386.73	70112.5	157598	49680.1	86362.1
P00738	1	1	1	VTSLQDWVQK	TMTsixplex_Nterm::::::::::TMTsixplex_K:	3	1660.96	1660.95	2392765	51.05	20160613_QE376.10772.10772.3	Phenyx	16.34	TRUE	126.128	127.125	127.131	128.128	128.134	129.131	129.138	130.135	130.141	131.138	47623.6	35231.2	15277.3	23978.3	25877	1296.21	21610	56426.2	27691.4	37341.6
P00738	1	1	1	VTSLQDWVQK	TMTsixplex_Nterm::::::::::TMTsixplex_K:	3	1660.96	1660.95	773790	48.15	20160613_QE375.9744.9744.3	Phenyx	15.3	TRUE	126.128	127.124	127.131	128.128	128.134	129.131	129.138	130.135	130.141	131.138	27482.5	15224.2	10480.1	15365.4	14843.3	3306.07	13452.3	34827.1	10922.1	14287.2
P00738	1	1	1	VTSLQDWVQK	TMTsixplex_Nterm::::::::::TMTsixplex_K:	2	1660.96	1660.96	5291841	49.18	20160613_QE376.10159.10159.2	Phenyx	12.81	TRUE	126.128	127.125	127.131	128.128	128.135	129.132	129.138	130.135	130.141	131.138	58560.3	46833.5	13624.2	33199.5	30752.9	852.278	39806.4	102502	30273.3	61205.7
P00738	1	1	1	VTSLQDWVQK	TMTsixplex_Nterm::::::::::TMTsixplex_K:	3	1660.96	1660.95	211226	50.68	20160613_QE380.8911.8911.3	Phenyx	11.56	TRUE	126.128	127.125	127.131	128.128	128.135		129.138	130.135	130.141	131.138	15089.2	10281.4	3968.2	9911.59	8821.65		7127.19	19331.7	9669.01	10187.7
P00738	1	1	1	VTSLQDWVQK	TMTsixplex_Nterm::::::::::TMTsixplex_K:	3	1660.96	1660.95	598423	49.35	20160613_QE375.10121.10121.3	Phenyx	10.79	TRUE	126.128	127.125	127.131	128.128	128.134	129.131	129.138	130.135	130.141	131.138	11367.1	11014.3	7309.1	12005.2	14355.2	3475.48	13830.6	26407.4	4785.48	15050.7
P00738	1	1	1	VTSLQDWVQK	TMTsixplex_Nterm::::::::::TMTsixplex_K:	3	1660.96	1660.95	3921013	49.18	20160613_QE376.10163.10163.3	Phenyx	15.08	TRUE	126.128	127.125	127.131	128.128	128.135	129.132	129.138	130.135	130.141	131.138	53738.9	46894.1	15913.4	32209.9	37422.3	8929.86	32334.8	76646.5	24429.7	60676.4
P00738	1	1	1	VTSLQDWVQK	TMTsixplex_Nterm::::::::::TMTsixplex_K:	2	1660.96	1660.95	196917	48.07	20160613_QE374.9748.9748.2	Phenyx	11.88	TRUE	126.128	127.125	127.131	128.128	128.134	129.131	129.138	130.135	130.141	131.138	17853.4	15157.9	7555.7	13313.6	12125.4	691.935	10952.6	33350.9	10070.9	17435.6
P00738	1	1	1	VTSLQDWVQK	TMTsixplex_Nterm::::::::::TMTsixplex_K:	2	1660.96	1660.96	9	50.82	20160613_QE377.10904.10904.2	Phenyx	13.43	TRUE	126.128	127.125	127.131	128.128	128.134	129.131	129.138	130.135	130.141	131.138	4.52092e+06	3.10938e+06	1.25421e+06	2.1729e+06	2.77649e+06	169394	2.25211e+06	6.06258e+06	1.74766e+06	2.90799e+06
P00738	1	1	1	VTSLQDWVQK	TMTsixplex_Nterm::::::::::TMTsixplex_K:	2	1660.96	1660.96	3531515	48.07	20160613_QE376.9823.9823.2	Phenyx	17.04	TRUE	126.128	127.125	127.131	128.128	128.135	129.131	129.138	130.135	130.141	131.138	50275	27620.9	23185	30147.6	34179.6	10985.2	30900.8	68010	25401.4	41262.9
P00738	1	1	1	VTSLQDWVQK	TMTsixplex_Nterm::::::::::TMTsixplex_K:	3	1660.96	1660.95	171621	51.53	20160613_QE375.10821.10821.3	Phenyx	10.73	TRUE	126.127	127.125	127.131	128.128			129.137	130.134		131.138	2781.45	2599.89	3177.76	2497.32			3606.26	12236.9		3828.3
P00738	1	1	1	VTSLQDWVQK	TMTsixplex_Nterm::::::::::TMTsixplex_K:	2	1660.96	1660.95	5045487	50.93	20160613_QE378.9545.9545.2	Phenyx	13.1	TRUE	126.128	127.125	127.131	128.128	128.134	129.131	129.138	130.135	130.141	131.138	275501	186668	118720	152838	180879	28223.7	171333	373933	131925	238378
P00738	1	1	1	VTSLQDWVQK	TMTsixplex_Nterm::::::::::TMTsixplex_K:	2	1660.96	1660.95	287188	51.62	20160613_QE375.10844.10844.2	Phenyx	9.38	TRUE	126.127	127.124	127.131	128.127	128.134		129.137	130.135	130.141	131.137	4302.59	5145.39	7069.91	7001.37	10547.7		6422.48	15869.9	4939.44	9763.64
P00738	1	1	1	VVLHPNYSQVDLGLLK	TMTsixplex_Nterm::::::::::::::::TMTsixplex_K:	4	2252.33	2252.33	757951	49.63	20160613_QE380.8666.8666.4	Phenyx	11.28	TRUE	126.128	127.125	127.131	128.128	128.135	129.131	129.138	130.135	130.141	131.138	17597.9	10178.4	8263.54	7941.21	12056.9	2791.93	13095.2	17325.7	11368.9	12711.3
P00738	1	1	1	VVLHPNYSQVDLGLLK	TMTsixplex_Nterm::::::::::::::::TMTsixplex_K:	3	2252.33	2252.33	504479	49.62	20160613_QE381.9202.9202.3	Phenyx	14.88	TRUE	126.128	127.125	127.13	128.129	128.134		129.138	130.135	130.141	131.138	12149.3	9942.57	1600.62	5371.88	11456.9		8124.06	8015.23	3447.06	9197.9
P00738	1	1	1	VVLHPNYSQVDLGLLK	TMTsixplex_Nterm::::::::::::::::TMTsixplex_K:	3	2252.33	2252.33	683220	49.75	20160613_QE382.9929.9929.3	Phenyx	9.8	TRUE	126.127					129.132		130.135		131.138	3936.5					2203.64		3344.39		1805.81
P00738	1	1	1	VVLHPNYSQVDLGLLK	TMTsixplex_Nterm::::::::::::::::TMTsixplex_K:	4	2252.33	2252.33	1	49.47	20160613_QE378.9156.9156.4	Phenyx	13.53	TRUE	126.128	127.125	127.131	128.128	128.134	129.131	129.138	130.135	130.141	131.138	1.56751e+06	782468	592407	651794	1.02893e+06	56729.2	819070	1.46018e+06	745890	899321
P00738	1	1	1	VVLHPNYSQVDLGLLK	TMTsixplex_Nterm::::::::::::::::TMTsixplex_K:	3	2252.33	2252.33	7	49.47	20160613_QE378.9155.9155.3	Phenyx	22.78	TRUE	126.128	127.125	127.131	128.128	128.134	129.132	129.138	130.135	130.141	131.138	2.56067e+06	1.27232e+06	1.18839e+06	1.35557e+06	1.88541e+06	108497	1.57064e+06	2.7327e+06	1.44623e+06	1.64814e+06
P00738	1	1	1	VVLHPNYSQVDLGLLK	TMTsixplex_Nterm::::::::::::::::TMTsixplex_K:	3	2252.33	2252.33	3720515	49.63	20160613_QE380.8663.8663.3	Phenyx	21.26	TRUE	126.128	127.125	127.131	128.128	128.135	129.132	129.138	130.135	130.141	131.138	69349.8	49761.4	27176.8	37344.6	50332.5	5275.21	47715.8	87809.7	35513.2	52752.2
P00738	1	1	1	VVLHPNYSQVDLGLLK	TMTsixplex_Nterm::::::::::::::::TMTsixplex_K:	4	2252.33	2252.33	257341	49.65	20160613_QE381.9214.9214.4	Phenyx	10.84	TRUE	126.128	127.125	127.131	128.128	128.134	129.132	129.138	130.135	130.142	131.138	13032.5	5235.69	3489.27	8944.59	9381.22	2280.3	10874.8	14089	3909.74	8221.85
P00738	1	1	1	YQCKNYYK	TMTsixplex_Nterm:::Cys_CAM:TMTsixplex_K::::TMTsixplex_K:	3	1853.01	1853.01	5512757	31.72	20160613_QE382.4521.4521.3	Phenyx	9.91	TRUE	126.128	127.125	127.131	128.128	128.134	129.131	129.138	130.135	130.141	131.138	164560	262689	146600	200472	224557	27362	211698	247923	111605	256654
P00738	1	1	1	YVMLPVADQDQCLR	TMTsixplex_Nterm:::Oxidation_M:::::::::Cys_CAM:::	2	1951.97	1951.97	3810827	50.23	20160613_QE371.11054.11054.2	Phenyx	9.88	TRUE	126.128	127.125	127.131	128.128	128.134	129.131	129.138	130.135	130.14	131.138	31918.1	19896.1	14329.9	19622.3	20727.6	12721.4	22284.9	37343.9	24670.6	30295.3
P00738	1	1	1	YVMLPVADQDQCLR	TMTsixplex_Nterm::::::::::::Cys_CAM:::	3	1935.98	1935.97	4631018	52.13	20160613_QE371.11616.11616.3	Phenyx	15.89	TRUE	126.128	127.125	127.131	128.128	128.135	129.131	129.137	130.135	130.141	131.138	3470.75	10984.6	3335.21	3660.15	2676.35	8179.07	9026.89	2621.07	4881.34	8057.49
P00738	1	1	1	YVMLPVADQDQCLR	TMTsixplex_Nterm:::Oxidation_M:::::::::Cys_CAM:::	2	1951.97	1951.97	6651357	46.95	20160613_QE371.9986.9986.2	Phenyx	21.67	TRUE	126.128	127.125	127.13	128.127	128.134	129.131	129.138	130.134	130.14	131.137	115875	67950.9	31033.9	45777.8	67781.8	9533.43	54760.5	128080	50421.4	67596.4
P00738	1	1	1	YVMLPVADQDQCLR	TMTsixplex_Nterm:::Oxidation_M:::::::::Cys_CAM:::	2	1951.97	1951.97	3069834	49.17	20160613_QE371.10702.10702.2	Phenyx	18.74	TRUE	126.128	127.125	127.131	128.128	128.134	129.131	129.138	130.135	130.141	131.138	35657.6	24706.9	12904.9	18761.9	24801.1	3038.76	18544.8	47463.1	14114.3	25328.2
P00738	1	1	1	YVMLPVADQDQCLR	TMTsixplex_Nterm::::::::::::Cys_CAM:::	3	1935.98	1935.97	3329727	51.13	20160613_QE371.11355.11355.3	Phenyx	15.83	TRUE		127.125			128.135	129.131						2721.05			2431.79	3493.28
P00738	1	1	1	YVMLPVADQDQCLR	TMTsixplex_Nterm:::Oxidation_M:::::::::Cys_CAM:::	3	1951.97	1951.97	1	48.2	20160613_QE371.10389.10389.3	Phenyx	15.08	TRUE	126.128	127.125	127.131	128.128	128.135	129.132	129.138	130.135	130.142	131.139	12510.9	13574.4	10550.3	10244.1	11308.7	5651.72	5280.76	17518.1	3829.95	10425.5
P00738	1	1	1	YVMLPVADQDQCLR	TMTsixplex_Nterm:::Oxidation_M:::::::::Cys_CAM:::	3	1951.97	1951.97	8387884	48.75	20160613_QE371.10571.10571.3	Phenyx	18.18	TRUE	126.128	127.125	127.131	128.128	128.134	129.132	129.138	130.135	130.141	131.138	21767.7	14138.9	14084.2	18786.2	13585.1	15931.5	18260.4	25040.8	21580	24885.6
P00738	1	1	1	YVMLPVADQDQCLR	TMTsixplex_Nterm:::Oxidation_M:::::::::Cys_CAM:::	3	1951.97	1951.97	4572389	49.82	20160613_QE371.10922.10922.3	Phenyx	18.05	TRUE	126.128	127.125	127.131		128.135		129.138	130.135	130.142		5199.95	2405.47	2109.73		3265.13		2270.67	2421.24	4898.98
P00738	1	1	1	YVMLPVADQDQCLR	TMTsixplex_Nterm:::Oxidation_M:::::::::Cys_CAM:::	2	1951.97	1951.97	1	47.48	20160613_QE371.10155.10155.2	Phenyx	21.18	TRUE	126.129	127.126		128.129					130.141		74749.9	55237.3		44564					30263.3
P00738	1	1	1	YVMLPVADQDQCLR	TMTsixplex_Nterm:::Oxidation_M:::::::::Cys_CAM:::	2	1951.97	1951.97	4215833	48.62	20160613_QE371.10529.10529.2	Phenyx	14.89	TRUE	126.128	127.125	127.131	128.128	128.135	129.131	129.138	130.135	130.141	131.138	45116	22956.9	17805.7	22185.9	29147.9	12479	23471.3	44426.9	22885.1	28375.8
P00738	1	1	1	YVMLPVADQDQCLR	TMTsixplex_Nterm::::::::::::Cys_CAM:::	2	1935.98	1935.98	8	50.6	20160613_QE371.11177.11177.2	Phenyx	17.9	TRUE	126.128	127.125	127.131	128.128	128.134	129.131	129.138	130.135	130.141	131.138	1.43917e+06	974991	411191	550698	765389		703189	1.60258e+06	420789	811612
P00738	1	1	1	YVMLPVADQDQCLR	TMTsixplex_Nterm:::Oxidation_M:::::::::Cys_CAM:::	3	1951.97	1951.97	7352767	49.28	20160613_QE371.10744.10744.3	Phenyx	19.81	TRUE		127.125	127.131		128.135	129.131	129.138	130.135		131.138		4359.89	3941.86		3928.81	3172.69	2839.38	4665.43		4077.92
P00738	1	1	1	YVMLPVADQDQCLR	TMTsixplex_Nterm:::Oxidation_M:::::::::Cys_CAM:::	3	1951.97	1951.97	2	47.48	20160613_QE371.10149.10149.3	Phenyx	18.04	TRUE								130.135		131.138								6939.03		7731.36
P00738	1	1	1	YVMLPVADQDQCLR	TMTsixplex_Nterm:::Oxidation_M:::::::::Cys_CAM:::	3	1951.97	1951.97	1	46.95	20160613_QE371.9984.9984.3	Phenyx	20.36	TRUE	126.128				128.135		129.138	130.135	130.141		9016.86				8471.56		7570.34	27144.7	8727.48
P00738	1	1	1	YVMLPVADQDQCLR	TMTsixplex_Nterm:::Oxidation_M:::::::::Cys_CAM:::	2	1951.97	1951.97	5526277	48.07	20160613_QE371.10347.10347.2	Phenyx	19.16	TRUE	126.128	127.125	127.131	128.128	128.135	129.132	129.138	130.135	130.141	131.138	48495.1	31841.8	19130.9	30177.5	25559.9	12461.6	23936.3	54608.8	20992	28546.6
P00738	1	1	1	YVMLPVADQDQCLR	TMTsixplex_Nterm:::Oxidation_M:::::::::Cys_CAM:::	2	1951.97	1951.97	3545117	49.67	20160613_QE371.10876.10876.2	Phenyx	19.74	TRUE	126.128	127.125	127.131	128.128	128.134	129.131	129.138	130.135	130.141	131.138	37721.5	31883.6	12824.5	22702.4	34366.5	8271.06	22328.3	50109	10799.6	24012
P00738	1	1	1	YVMLPVADQDQCLR	TMTsixplex_Nterm:::Oxidation_M:::::::::Cys_CAM:::	3	1951.97	1951.97	7194143	50.33	20160613_QE371.11090.11090.3	Phenyx	17.42	TRUE	126.127	127.125	127.131	128.128	128.134	129.132	129.138	130.135	130.141	131.138	17544	13627.9	18609.7	15172.4	11728.8	19298	15722	16771.2	18936.5	13396.4
P00738	1	1	1	YVMLPVADQDQCLR	TMTsixplex_Nterm::::::::::::Cys_CAM:::	2	1935.98	1935.97	3279323	52.08	20160613_QE371.11604.11604.2	Phenyx	16.14	TRUE	126.128	127.125	127.131	128.128	128.134	129.131	129.138	130.135	130.141	131.138	42726.3	37609.5	30153.6	36007.9	39805.7	35331.1	33444.5	51946.6	40164	38462.3
P00738	1	1	1	YVMLPVADQDQCLR	TMTsixplex_Nterm::::::::::::Cys_CAM:::	3	1935.98	1935.97	6541120	50.53	20160613_QE371.11160.11160.3	Phenyx	20.99	TRUE	126.128	127.125	127.131	128.128	128.134	129.132	129.138	130.135	130.141	131.138	16509.2	11701.2	3761.6	8389.8	4709.96	2793.67	15052.1	17599.8	5174.24	9427.63
P00738	1	1	1	YVMLPVADQDQCLR	TMTsixplex_Nterm:::Oxidation_M:::::::::Cys_CAM:::	2	1951.97	1951.97	1545860	50.77	20160613_QE371.11233.11233.2	Phenyx	15.35	TRUE	126.128	127.125	127.131	128.128	128.134	129.132	129.138	130.135	130.141	131.138	106930	106709	60460.7	96693.8	87925.7	31920.6	91405.6	230617	80595.7	106089
P00738;P00739	2	2	2	AVGDKLPECEAVCGK	TMTsixplex_Nterm:::::TMTsixplex_K::::Cys_CAM::::Cys_CAM::TMTsixplex_K:	3	2319.25	2319.25	1	39.27	20160613_QE372.7053.7053.3	Phenyx	18.49	TRUE	126.128	127.124	127.131	128.128	128.134	129.131	129.137	130.134	130.141	131.138	504820	353699	117682	261684	241509	34824.8	228692	615700	185527	295374
P00738;P00739	2	2	2	DLAPTLTLYVGK	TMTsixplex_Nterm::::::::::::TMTsixplex_K:	3	1748.05	1748.05	322506	55.4	20160613_QE378.10615.10615.3	Phenyx	14.14	TRUE	126.128	127.125	127.131	128.128	128.134		129.138	130.135	130.141	131.138	17618.5	3980.2	4358.25	7732.81	2307.8		13330.3	18580.2	4617.29	9841.86
P00738;P00739	2	2	2	DLAPTLTLYVGK	TMTsixplex_Nterm::::::::::::TMTsixplex_K:	3	1748.05	1748.05	2952951	55.47	20160613_QE377.12403.12403.3	Phenyx	14.71	TRUE	126.128	127.125	127.131	128.128	128.134	129.132	129.138	130.135	130.141	131.138	117061	74562.6	29839	62905.8	68794.3	6534.5	68336.7	157324	46108.5	70942.8
P00738;P00739	2	2	2	DLAPTLTLYVGK	TMTsixplex_Nterm::::::::::::TMTsixplex_K:	2	1748.05	1748.05	67833	54.9	20160613_QE373.10687.10687.2	Phenyx	10.03	TRUE	126.128	127.125	127.131	128.128	128.134		129.138	130.135	130.141	131.138	11928	3617.72	1667.5	7951.7	5038.52		5817.51	12308.5	5666.89	3668.39
P00738;P00739	2	2	2	DLAPTLTLYVGK	TMTsixplex_Nterm::::::::::::TMTsixplex_K:	2	1748.05	1748.05	732616	55.68	20160613_QE376.12287.12287.2	Phenyx	13.09	TRUE	126.128	127.125	127.131	128.128	128.135	129.131	129.138	130.135	130.141	131.138	12211.1	3453.64	9892.47	7456.72	9730.45	1983.22	10080.5	18753.3	2928.52	15482.4
P00738;P00739	2	2	2	DLAPTLTLYVGK	TMTsixplex_Nterm::::::::::::TMTsixplex_K:	3	1748.05	1748.05	1150908	55.68	20160613_QE376.12286.12286.3	Phenyx	13.29	TRUE	126.128	127.124	127.131	128.128	128.135	129.131	129.138	130.135	130.141	131.138	17295.6	10546.3	16288.1	7904.43	15214	2172.05	14488.4	21379.4	14940.1	11140.7
P00738;P00739	2	2	2	DLAPTLTLYVGK	TMTsixplex_Nterm::::::::::::TMTsixplex_K:	3	1748.05	1748.05	799218	55.07	20160613_QE375.11957.11957.3	Phenyx	15.52	TRUE	126.128	127.125	127.131	128.128	128.134	129.132	129.138	130.135	130.141	131.138	106939	47746.2	23890.7	48426.4	58242.7	4933.74	48589.8	132682	41075.6	65612.9
P00738;P00739	2	2	2	DLAPTLTLYVGK	TMTsixplex_Nterm::::::::::::TMTsixplex_K:	2	1748.05	1748.05	239555	55.4	20160613_QE378.10618.10618.2	Phenyx	14.1	TRUE	126.128	127.125	127.131	128.128	128.134	129.132	129.138	130.135	130.141	131.138	17177.6	8784.66	2884.8	11426.6	10905.4	1344.19	10793.3	26376.7	11668.2	19353.2
P00738;P00739	2	2	2	DLAPTLTLYVGK	TMTsixplex_Nterm::::::::::::TMTsixplex_K:	2	1748.05	1748.05	1965130	55.13	20160613_QE374.11957.11957.2	Phenyx	15.12	TRUE	126.128	127.125	127.131	128.128	128.134	129.131	129.138	130.135	130.141	131.138	171536	104623	28034.6	68477.2	83107.3	5048.56	73936.3	190991	56114.2	83607.9
P00738;P00739	2	2	2	DLAPTLTLYVGK	TMTsixplex_Nterm::::::::::::TMTsixplex_K:	3	1748.05	1748.05	2196304	55.15	20160613_QE372.11728.11728.3	Phenyx	15.5	TRUE	126.128	127.124	127.131	128.128	128.134		129.138	130.135	130.141	131.138	25160.6	11575.7	2507.95	9404.16	17507.6		11350.9	27365.6	9351.95	8882.32
P00738;P00739	2	2	2	DLAPTLTLYVGK	TMTsixplex_Nterm::::::::::::TMTsixplex_K:	2	1748.05	1748.05	1684354	55.13	20160613_QE376.12108.12108.2	Phenyx	15.58	TRUE	126.128	127.125	127.131	128.128	128.134	129.132	129.138	130.135	130.141	131.138	94147.3	67622.7	24586.3	53774.9	57521.6	7568.08	50233.1	114123	32253.6	51906.6
P00738;P00739	2	2	2	DLAPTLTLYVGK	TMTsixplex_Nterm::::::::::::TMTsixplex_K:	3	1748.05	1748.05	545231	55.78	20160613_QE379.11299.11299.3	Phenyx	13.82	TRUE	126.128	127.125	127.131	128.128	128.135	129.132	129.138	130.135	130.141	131.138	23454.3	18511.2	3398.03	15978.5	20942	1613.17	12689.7	41153.4	15692.1	16246.8
P00738;P00739	2	2	2	DLAPTLTLYVGK	TMTsixplex_Nterm::::::::::::TMTsixplex_K:	2	1748.05	1748.05	473117	55.08	20160613_QE375.11960.11960.2	Phenyx	15.17	TRUE	126.128	127.125	127.131	128.128	128.134	129.131	129.138	130.135	130.141	131.138	110387	60614.5	22372.7	49719.6	54121.8	3055.17	48561.5	138433	33652.5	58320.3
P00738;P00739	2	2	2	DLAPTLTLYVGK	TMTsixplex_Nterm::::::::::::TMTsixplex_K:	3	1748.05	1748.05	1	55.17	20160613_QE376.12117.12117.3	Phenyx	17.13	TRUE	126.128	127.125	127.131	128.128	128.134	129.132	129.138	130.135	130.141	131.138	200470	128025	57708.2	96027.1	122433	16658.9	93079.9	258056	88438.2	129405
P00738;P00739	2	2	2	DLAPTLTLYVGK	TMTsixplex_Nterm::::::::::::TMTsixplex_K:	3	1748.05	1748.05	638129	56.72	20160613_QE376.12629.12629.3	Phenyx	11.77	TRUE	126.128	127.125	127.131		128.134		129.138	130.135		131.138	2158.12	5086.2	2324.08		3795.93		1702.33	8828.22		4004.7
P00738;P00739	2	2	2	DLAPTLTLYVGK	TMTsixplex_Nterm::::::::::::TMTsixplex_K:	2	1748.05	1748.05	1744036	55.47	20160613_QE377.12404.12404.2	Phenyx	15.44	TRUE	126.128	127.125	127.131	128.128	128.134	129.131	129.138	130.135	130.141	131.138	156603	108821	45407	76900.9	99232.8	7649.8	83062.6	205320	60969.8	97970.7
P00738;P00739	2	2	2	DLAPTLTLYVGK	TMTsixplex_Nterm::::::::::::TMTsixplex_K:	3	1748.05	1748.05	3611544	55.13	20160613_QE374.11956.11956.3	Phenyx	16.24	TRUE	126.128	127.125	127.131	128.128	128.134	129.131	129.138	130.135	130.141	131.138	166578	110557	43152.4	82726.5	99720.9	1882.8	84910.2	208947	62482.4	90979.4
P00738;P00739	2	2	2	DLAPTLTLYVGK	TMTsixplex_Nterm::::::::::::TMTsixplex_K:	2	1748.05	1748.05	304968	56.65	20160613_QE375.12453.12453.2	Phenyx	11.49	TRUE	126.128	127.125	127.131	128.128	128.135	129.131	129.138	130.135	130.141	131.138	10479.2	9016.38	2717.18	6732.62	3806.38	2151.44	3931	14153.5	11548.9	8907.81
P00738;P00739	2	2	2	DLAPTLTLYVGK	TMTsixplex_Nterm::::::::::::TMTsixplex_K:	2	1748.05	1748.05	252761	55.6	20160613_QE381.10601.10601.2	Phenyx	9.6	TRUE	126.128	127.125	127.131	128.128	128.135	129.132	129.138	130.135	130.142	131.138	11527.1	16051.8	7382.91	10553	4025.64	3238.69	4291.36	17624.9	2282.07	8985.97
P00738;P00739	2	2	2	DLAPTLTLYVGK	TMTsixplex_Nterm::::::::::::TMTsixplex_K:	3	1748.05	1748.05	153247	55.48	20160613_QE380.9921.9921.3	Phenyx	12.74	TRUE	126.128	127.125		128.128	128.134			130.135		131.138	4817.83	4939.72		2389.3	2332.06			7739.4		4365.53
P00738;P00739	2	2	2	DLAPTLTLYVGK	TMTsixplex_Nterm::::::::::::TMTsixplex_K:	3	1748.05	1748.05	542535	55.68	20160613_QE374.12126.12126.3	Phenyx	13.97	TRUE	126.128	127.125		128.128	128.134	129.132	129.138	130.135	130.141	131.138	5721.74	12822.8		7131.29	4287.45	1990.49	7753.51	12711.4	5225.32	3130.79
P00738;P00739	2	2	2	DLAPTLTLYVGK	TMTsixplex_Nterm::::::::::::TMTsixplex_K:	2	1748.05	1748.05	8393149	55.15	20160613_QE372.11732.11732.2	Phenyx	16.43	TRUE	126.128	127.125	127.131	128.128	128.134	129.131	129.137	130.134	130.141	131.138	128541	85193.7	34820	71008	81874.6	8168.44	67325.9	181479	58267.3	81209.8
P00738;P00739	2	2	2	DLAPTLTLYVGK	TMTsixplex_Nterm::::::::::::TMTsixplex_K:	3	1748.05	1748.05	206353	54.5	20160613_QE375.11775.11775.3	Phenyx	12.39	TRUE		127.125		128.128			129.138	130.135				3036.56		1930.55			2241.61	2616.55
P00738;P00739	2	2	2	DLAPTLTLYVGK	TMTsixplex_Nterm::::::::::::TMTsixplex_K:	3	1748.05	1748.05	614404	55.57	20160613_QE381.10595.10595.3	Phenyx	14	TRUE	126.128	127.125	127.131	128.128	128.134	129.131	129.138	130.135	130.141	131.138	16704.7	4861.09	7654.45	10031.5	10651.4	1468.66	12787.6	22394.5	5327.13	13078.5
P00738;P00739	2	2	2	DLAPTLTLYVGK	TMTsixplex_Nterm::::::::::::TMTsixplex_K:	3	1748.05	1748.05	618604	54.93	20160613_QE373.10694.10694.3	Phenyx	16.4	TRUE	126.128	127.124	127.131	128.128	128.134		129.138	130.135	130.141	131.138	25595.8	10934.2	3292.81	11295.7	15734.1		8702.23	27019.5	10696.8	10047.7
P00738;P00739	2	2	2	DLAPTLTLYVGK	TMTsixplex_Nterm::::::::::::TMTsixplex_K:	3	1748.05	1748.05	585024	55.62	20160613_QE375.12127.12127.3	Phenyx	14.69	TRUE	126.128	127.125		128.128	128.134		129.138	130.135	130.141	131.138	20212.1	9062.05		8408.68	14147.1		9095.55	19042.4	3072.73	11681.1
P00738;P00739	2	2	2	DLAPTLTLYVGK	TMTsixplex_Nterm::::::::::::TMTsixplex_K:	3	1748.05	1748.05	185532	56.02	20160613_QE377.12582.12582.3	Phenyx	12.1	TRUE		127.125		128.128	128.134			130.135				3299.53		1532.4	3008.29			2284.84
P00738;P00739	2	2	2	DLAPTLTLYVGKK	TMTsixplex_Nterm::::::::::::TMTsixplex_K:TMTsixplex_K:	3	2105.31	2105.31	394086	50.38	20160613_QE381.9387.9387.3	Phenyx	14.11	TRUE		127.125	127.131	128.128	128.135	129.131	129.138	130.135	130.141	131.138		6859	10729.8	20047.9	4143.08	4272.89	3474.02	6612.36	8505.53	19297.8
P00738;P00739	2	2	2	DLAPTLTLYVGKK	TMTsixplex_Nterm::::::::::::TMTsixplex_K:TMTsixplex_K:	4	2105.31	2105.31	3519941	49.67	20160613_QE381.9218.9218.4	Phenyx	16.63	TRUE	126.128	127.125	127.131	128.128	128.134	129.131	129.138	130.135	130.141	131.138	247172	146328	550373	182543	269474	24600	247542	334669	172235	287126
P00738;P00739	2	2	2	DLAPTLTLYVGKK	TMTsixplex_Nterm::::::::::::TMTsixplex_K:TMTsixplex_K:	3	2105.31	2105.31	541328	50.92	20160613_QE381.9513.9513.3	Phenyx	15.36	TRUE	126.128	127.125	127.131	128.128	128.135	129.132	129.138	130.135	130.141	131.138	10061.6	8713.38	21979.9	12416.1	17313.8	2665.83	9366.09	16731.7	9179.56	13538.5
P00738;P00739	2	2	2	DLAPTLTLYVGKK	TMTsixplex_Nterm::::::::::::TMTsixplex_K:TMTsixplex_K:	2	2105.31	2105.31	9134793	49.7	20160613_QE381.9224.9224.2	Phenyx	11.44	TRUE	126.128	127.125	127.131	128.128	128.135		129.138	130.135	130.141	131.138	2134.55	3005.94	11249.4	2453.24	5123.42		2210.51	9087.4	2609.13	12445.9
P00738;P00739	2	2	2	DLAPTLTLYVGKK	TMTsixplex_Nterm::::::::::::TMTsixplex_K:TMTsixplex_K:	3	2105.31	2105.31	2	49.83	20160613_QE381.9254.9254.3	Phenyx	22.94	TRUE	126.128	127.125	127.131	128.128	128.135	129.132	129.138	130.135	130.141	131.139	4.97558e+06	2.65388e+06	1.05137e+07	3.30547e+06	7.65336e+06	523294	5.34467e+06	6.77814e+06	3.95093e+06	6.95708e+06
P00738;P00739	2	2	2	GSFPWQAK	TMTsixplex_Nterm::::::::TMTsixplex_K:	2	1377.78	1377.78	1242846	46	20160613_QE382.8795.8795.2	Phenyx	10.98	TRUE	126.128	127.125	127.131	128.128	128.134	129.131	129.138	130.135	130.141	131.138	89134.5	57031.1	28957.1	44561.5	52513.1	3592.14	44134.4	123474	30436.2	40816.7
P00738;P00739	2	2	2	GSFPWQAK	TMTsixplex_Nterm::::::::TMTsixplex_K:	3	1377.78	1377.78	1838833	46.03	20160613_QE382.8807.8807.3	Phenyx	14.87	TRUE	126.128	127.125	127.131	128.128	128.134	129.131	129.138	130.135	130.141	131.138	136193	74912.2	45363.6	62858.8	76725.7		61273.5	155915	53393.5	78251.3
P00738;P00739	2	2	2	LLGGHLDAK	TMTsixplex_Nterm:::::::::TMTsixplex_K:	3	1380.85	1380.85	1	38.77	20160613_QE379.6646.6646.3	Phenyx	10.5	TRUE	126.128	127.124	127.131	128.128	128.134	129.131	129.137	130.134	130.141	131.138	1.02477e+06	731661	295772	474962	623323	46044.3	504079	1.40034e+06	533296	796867
P00738;P00739	2	2	2	LLGGHLDAK	TMTsixplex_Nterm:::::::::TMTsixplex_K:	3	1380.85	1380.85	1304556	39.8	20160613_QE379.6943.6943.3	Phenyx	10.3	TRUE	126.128	127.125	127.131	128.128	128.134	129.131	129.138	130.135	130.141	131.138	94093.7	66617.1	23250.2	41994.5	54744.5	7847.62	48032	105755	29328.4	66070.8
P00738;P00739	2	2	2	LLGGHLDAK	TMTsixplex_Nterm:::::::::TMTsixplex_K:	3	1380.85	1380.85	1769304	39.15	20160613_QE378.6486.6486.3	Phenyx	10.53	TRUE		127.125	127.131	128.128	128.134	129.132	129.138	130.135	130.141	131.138			1619.41	252439	25580	11367.2	42875.4	56445.2	42460.5	239097
P00738;P00739	2	2	2	LLGGHLDAK	TMTsixplex_Nterm:::::::::TMTsixplex_K:	3	1380.85	1380.85	1247149	38.35	20160613_QE378.6261.6261.3	Phenyx	9.36	TRUE	126.128	127.125	127.131	128.128	128.134	129.131	129.138	130.135	130.141	131.138	131225	90894.8	36191.8	57355.1	85466		68120.9	158193	64907.7	76516
P00738;P00739	2	2	2	LPECEAVCGK	TMTsixplex_Nterm::::Cys_CAM::::Cys_CAM::TMTsixplex_K:	2	1619.84	1619.84	2354591	40.4	20160613_QE372.7374.7374.2	Phenyx	13.16	TRUE	126.128	127.125	127.131	128.128	128.134	129.132	129.138	130.135	130.141	131.138	60228.4	57831.4	20710.3	35328.3	31172.7	18003	27948.1	69244	28033.7	38371.9
P00738;P00739	2	2	2	LPECEAVCGK	TMTsixplex_Nterm::::Cys_CAM::::Cys_CAM::TMTsixplex_K:	3	1619.84	1619.84	1759382	40.42	20160613_QE372.7377.7377.3	Phenyx	17.83	TRUE	126.128	127.125	127.131	128.128	128.135	129.131	129.138	130.135	130.141	131.138	71597.7	54283.9	3326.34	37617.2	27925	11634.3	20550.7	84697.9	24422.4	33370.8
P00738;P00739	2	2	2	LPECEAVCGKPK	TMTsixplex_Nterm::::Cys_CAM::::Cys_CAM::TMTsixplex_K::TMTsixplex_K:	4	2074.15	2074.15	6128306	37.67	20160613_QE377.6779.6779.4	Phenyx	11.67	TRUE	126.128	127.125	127.131	128.128	128.134	129.131	129.138	130.135	130.141	131.138	987666	713947	190905	467365	450287	78212.2	438431	1.16831e+06	374010	533982
P00738;P00739	2	2	2	LPECEAVCGKPK	TMTsixplex_Nterm::::Cys_CAM::::Cys_CAM::TMTsixplex_K::TMTsixplex_K:	2	2074.15	2074.15	1040064	37.68	20160613_QE377.6783.6783.2	Phenyx	9.73	TRUE	126.128	127.125	127.131	128.128	128.134	129.131	129.138	130.135	130.141	131.138	25595	17051.9	6718.13	14941.8	15561.6	1008.98	11504.9	41233.7	11237	19524.9
P00738;P00739	2	2	2	LPECEAVCGKPK	TMTsixplex_Nterm::::Cys_CAM::::Cys_CAM::TMTsixplex_K::TMTsixplex_K:	4	2074.15	2074.15	3	37.12	20160613_QE376.6367.6367.4	Phenyx	13.81	TRUE	126.128	127.125	127.131	128.128	128.134	129.132	129.138	130.135	130.141	131.138	1.35005e+06	1.17433e+06	229906	685879	730785	98746.4	627953	1.69376e+06	565223	996080
P00738;P00739	2	2	2	LPECEAVCGKPK	TMTsixplex_Nterm::::Cys_CAM::::Cys_CAM::TMTsixplex_K::TMTsixplex_K:	3	2074.15	2074.15	2	37.12	20160613_QE376.6366.6366.3	Phenyx	13.06	TRUE	126.128	127.125	127.131	128.128	128.135	129.131	129.138	130.135	130.141	131.138	2.27034e+06	1.07217e+06	178057	886965	952157	104049	746357	1.72427e+06	828973	1.15188e+06
P00738;P00739	2	2	2	LRTEGDGVYTLNDK	TMTsixplex_Nterm::::::::::::::TMTsixplex_K:	3	2038.11	2038.11	1	38.88	20160613_QE372.6932.6932.3	Phenyx	13.47	TRUE	126.127	127.125	127.131	128.128	128.134	129.131	129.138	130.135	130.141	131.138		1.30515e+06	787700	897202	495517	47638.4	829624	1.93076e+06	418390	1.14537e+06
P00738;P00739	2	2	2	SCAVAEYGVYVK	TMTsixplex_Nterm::Cys_CAM::::::::::TMTsixplex_K:	3	1802.96	1802.96	1	44.52	20160613_QE375.8634.8634.3	Phenyx	18.91	TRUE	126.128	127.125	127.131	128.128	128.135	129.131	129.138	130.135	130.141	131.138	348154	180258	93609.4	171328	148447	28596.7	148484	386705	147958	209837
P00738;P00739	2	2	2	SCAVAEYGVYVK	TMTsixplex_Nterm::Cys_CAM::::::::::TMTsixplex_K:	2	1802.96	1802.96	4314751	44.48	20160613_QE375.8621.8621.2	Phenyx	15.37	TRUE	126.128	127.125	127.131	128.128	128.134	129.131	129.138	130.135	130.141	131.138	146250	88893.3	46108.7	67602.8	84889	1030.63	70070	177069	51168.2	82373.1
P00738;P00739	2	2	2	SCAVAEYGVYVK	TMTsixplex_Nterm::Cys_CAM::::::::::TMTsixplex_K:	2	1802.96	1802.96	488774	45.47	20160613_QE377.9212.9212.2	Phenyx	14.15	TRUE	126.128	127.125	127.131	128.128	128.134	129.132	129.138	130.135	130.141	131.139	19808.7	12442	6562.72	14526.4	9224.97	1721.46	6959.27	19481.9	4433.14	15147.2
P00738;P00739	2	2	2	SCAVAEYGVYVK	TMTsixplex_Nterm::Cys_CAM::::::::::TMTsixplex_K:	2	1802.96	1802.96	2960527	44.5	20160613_QE376.8706.8706.2	Phenyx	13.61	TRUE	126.128	127.125	127.131	128.128	128.134	129.131	129.138	130.135	130.141	131.138	81878.8	57325.5	33018.1	45078.4	48600.2	7107.09	50822.7	111624	34847.6	75111.7
P00738;P00739	2	2	2	SCAVAEYGVYVK	TMTsixplex_Nterm::Cys_CAM::::::::::TMTsixplex_K:	3	1802.96	1802.96	3	44.57	20160613_QE376.8720.8720.3	Phenyx	25.83	TRUE	126.128	127.125	127.131	128.128	128.135	129.132	129.138	130.135	130.141	131.138	1.56307e+06	1.23279e+06	642409	804058	1.04328e+06	110577	885005	2.09247e+06	678588	1.01907e+06
P00738;P00739	2	2	2	SCAVAEYGVYVK	TMTsixplex_Nterm::Cys_CAM::::::::::TMTsixplex_K:	2	1802.96	1802.96	2141017	45.03	20160613_QE376.8863.8863.2	Phenyx	13.75	TRUE	126.128	127.125	127.131	128.128	128.135	129.131	129.138	130.135	130.141	131.138	45763.2	20596.5	12144.8	19411.2	28197.6	417.264	29871	54548.2	23388	21926.7
P00738;P00739	2	2	2	SCAVAEYGVYVK	TMTsixplex_Nterm::Cys_CAM::::::::::TMTsixplex_K:	2	1802.96	1802.96	2146359	44.73	20160613_QE381.7910.7910.2	Phenyx	14.1	TRUE	126.128	127.125	127.131	128.128	128.134	129.131	129.138	130.135	130.141	131.138	81057.8	50731.5	20787	42525.6	45195		38253.8	95369.8	37841	52093.9
P00738;P00739	2	2	2	SCAVAEYGVYVK	TMTsixplex_Nterm::Cys_CAM::::::::::TMTsixplex_K:	3	1802.96	1802.96	604752	44.87	20160613_QE380.7505.7505.3	Phenyx	15.66	TRUE	126.128	127.125	127.131	128.128	128.135	129.131	129.138	130.135	130.141	131.138	23914.2	24686.3	11890.8	14307.1	10689.8	6919.79	18925.4	43190.8	13413.6	21398.2
P00738;P00739	2	2	2	SCAVAEYGVYVK	TMTsixplex_Nterm::Cys_CAM::::::::::TMTsixplex_K:	2	1802.96	1802.96	487758	44.88	20160613_QE380.7507.7507.2	Phenyx	17.94	TRUE	126.128	127.125	127.131	128.128	128.134		129.138	130.135	130.141	131.138	22023.1	19826.3	11670.9	14692.8	12646.8		10422.7	41401.4	12081.9	24006.8
P00738;P00739	2	2	2	SCAVAEYGVYVK	TMTsixplex_Nterm::Cys_CAM::::::::::TMTsixplex_K:	3	1802.96	1802.97	2	44.95	20160613_QE377.9041.9041.3	Phenyx	23.67	TRUE	126.128	127.125	127.131	128.128	128.134	129.132	129.138	130.135	130.141	131.138	1.98062e+06	1.35029e+06	552907	1.07556e+06	1.07276e+06	85336.4	978697	2.44527e+06	834635	1.204e+06
P00738;P00739	2	2	2	SCAVAEYGVYVK	TMTsixplex_Nterm::Cys_CAM::::::::::TMTsixplex_K:	3	1802.96	1802.96	282434	44.9	20160613_QE378.7982.7982.3	Phenyx	15.89	TRUE	126.128	127.125	127.131	128.128	128.134	129.131	129.138	130.135	130.141	131.138	19287.4	26164.7	21736	15549.9	19024.8	13008.6	14479.7	24596.8	13992.2	15461.5
P00738;P00739	2	2	2	SCAVAEYGVYVK	TMTsixplex_Nterm::Cys_CAM::::::::::TMTsixplex_K:	2	1802.96	1802.96	6867044	44.93	20160613_QE377.9035.9035.2	Phenyx	16.25	TRUE	126.128	127.125	127.131	128.128	128.134	129.132	129.138	130.135	130.141	131.138	750863	498322	210787	359115	385746	17869	382843	943587	289958	450286
P00738;P00739	2	2	2	SCAVAEYGVYVK	TMTsixplex_Nterm::Cys_CAM::::::::::TMTsixplex_K:	3	1802.96	1802.96	1435246	44.72	20160613_QE381.7908.7908.3	Phenyx	19.83	TRUE	126.128	127.125	127.131	128.128	128.135	129.131	129.138	130.135	130.141	131.138	57310.8	37196.6	18231.9	30393.5	31577.5	5611.01	27275	64477.7	23065.1	37528.5
P00738;P00739	2	2	2	TEGDGVYTLNDK	TMTsixplex_Nterm::::::::::::TMTsixplex_K:	2	1768.92	1768.92	1441413	41.35	20160613_QE371.8128.8128.2	Phenyx	10.45	TRUE	126.128	127.125	127.131	128.128	128.134	129.132	129.138	130.135	130.141	131.138	9924.22	24307.1	17091.4	24921.1	15552	17643	18593.3	46377.4	19055.8	24602.2
P00738;P00739	2	2	2	TEGDGVYTLNDK	TMTsixplex_Nterm::::::::::::TMTsixplex_K:	2	1768.92	1768.93	3376258	40.8	20160613_QE371.7948.7948.2	Phenyx	15.44	TRUE	126.128	127.125	127.131	128.128	128.134	129.132	129.138	130.135	130.141	131.138		298605	101411	231325	117043	38271.4	199332	493958	91661.9	282176
P00738;P00739	2	2	2	TEGDGVYTLNDK	TMTsixplex_Nterm::::::::::::TMTsixplex_K:	3	1768.92	1768.93	5	40.85	20160613_QE371.7964.7964.3	Phenyx	18.6	TRUE		127.125	127.131	128.128	128.134	129.131	129.138	130.135	130.141	131.138		914992	292411	625357	255110	10549.9	593862	1.5157e+06	226139	693743
P00738;P00739	2	2	2	TEGDGVYTLNDKK	TMTsixplex_Nterm::::::::::::TMTsixplex_K:TMTsixplex_K:	2	2126.18	2126.18	5182968	37.67	20160613_QE372.6629.6629.2	Phenyx	13.03	TRUE		127.125	127.131	128.128	128.134	129.131	129.138	130.135	130.141	131.138		34423.4	15387.5	27490.1	17216	2066.31	19362.9	66261.3	13491.4	45264.9
P00738;P00739	2	2	2	TEGDGVYTLNDKK	TMTsixplex_Nterm::::::::::::TMTsixplex_K:TMTsixplex_K:	3	2126.18	2126.18	2	37.52	20160613_QE372.6584.6584.3	Phenyx	17.43	TRUE	126.128	127.125	127.131	128.128	128.134	129.131	129.138	130.135	130.141	131.138	11757.8	6.1134e+06	2.43596e+06	4.41632e+06	2.65651e+06	639865	4.31791e+06	1.03517e+07	1.58537e+06	4.6356e+06
P00738;P00739	2	2	2	VMPLCLPSK	TMTsixplex_Nterm::Oxidation_M:::Cys_CAM::::TMTsixplex_K:	3	1517.87	1517.87	3229323	47.03	20160613_QE382.9107.9107.3	Phenyx	11.24	TRUE	126.128	127.125	127.131	128.128	128.134	129.131	129.138	130.135	130.141	131.138	179052	136015	47350.4	81771.9	78805.3	14217.5	84565	206975	74808.5	116886
P00738;P00739	2	2	2	VMPLCLPSK	TMTsixplex_Nterm::Oxidation_M:::Cys_CAM::::TMTsixplex_K:	2	1517.87	1517.87	3482419	50.85	20160613_QE382.10268.10268.2	Phenyx	12.02	TRUE	126.128	127.125	127.131	128.128	128.135	129.132	129.138	130.135	130.141	131.138	48676.3	48788.6	11117.5	29978.7	33798	1367.08	36689.7	80711.2	23800.1	44415.2
P00738;P00739	2	2	2	VMPLCLPSK	TMTsixplex_Nterm:::::Cys_CAM::::TMTsixplex_K:	3	1501.88	1501.88	454368	52.32	20160613_QE382.10736.10736.3	Phenyx	10.89	TRUE	126.128	127.125	127.131	128.128	128.134	129.131	129.138	130.135	130.141	131.138	30115.8	19024.6	7389.71	15980	10937.6	1622.79	8267.44	26930.1	9408.61	11968.5
P00738;P00739	2	2	2	VMPLCLPSK	TMTsixplex_Nterm::Oxidation_M:::Cys_CAM::::TMTsixplex_K:	2	1517.87	1517.87	5126900	49.78	20160613_QE382.9941.9941.2	Phenyx	12.16	TRUE	126.128	127.125	127.131	128.128	128.135	129.131	129.138	130.135	130.141	131.138	62842	39563.7	8151.18	30470.2	32479.4		29636.8	89878.4	26624.8	38762.9
P00738;P00739	2	2	2	VMPLCLPSK	TMTsixplex_Nterm::Oxidation_M:::Cys_CAM::::TMTsixplex_K:	3	1517.87	1517.87	3194289	51.73	20160613_QE382.10554.10554.3	Phenyx	12.07	TRUE	126.128	127.124	127.131	128.128	128.134	129.131	129.138	130.135	130.141	131.138	137195	93336.2	32949.4	71760.8	79582.1	11258.7	67761.2	181089	53903.2	103905
P00738;P00739	2	2	2	VMPLCLPSK	TMTsixplex_Nterm::Oxidation_M:::Cys_CAM::::TMTsixplex_K:	2	1517.87	1517.87	8500786	51.85	20160613_QE382.10593.10593.2	Phenyx	11.03	TRUE
P00738;P00739	2	2	2	VMPLCLPSK	TMTsixplex_Nterm::Oxidation_M:::Cys_CAM::::TMTsixplex_K:	3	1517.87	1517.87	6595368	48.05	20160613_QE382.9404.9404.3	Phenyx	12.28	TRUE	126.128	127.124	127.131	128.128	128.134	129.131	129.138	130.134	130.141	131.138	291263	231285	61528.6	139850	176075	5059.21	130748	378179	98278.8	200688
P00738;P00739	2	2	2	VMPLCLPSK	TMTsixplex_Nterm::Oxidation_M:::Cys_CAM::::TMTsixplex_K:	2	1517.87	1517.87	4052132	51.35	20160613_QE382.10430.10430.2	Phenyx	13.15	TRUE	126.128	127.125	127.131	128.128	128.134	129.131	129.138	130.135	130.141	131.138	74343.7	53523.5	15365.6	39333	39731.1	1254.62	31476	101523	21940.4	47700.8
P00738;P00739	2	2	2	VMPLCLPSK	TMTsixplex_Nterm::Oxidation_M:::Cys_CAM::::TMTsixplex_K:	2	1517.87	1517.87	9138424	48.5	20160613_QE382.9556.9556.2	Phenyx	11.87	TRUE	126.128	127.125	127.131	128.129	128.135	129.131	129.138	130.135	130.141	131.138	104123	59807.7	28645.1	51688.9	52504.9	14544.1	50411.7	123521	45325.5	75873.6
P00738;P00739	2	2	2	VMPLCLPSK	TMTsixplex_Nterm::Oxidation_M:::Cys_CAM::::TMTsixplex_K:	2	1517.87	1517.87	4055954	47.43	20160613_QE382.9220.9220.2	Phenyx	10.62	TRUE	126.128	127.125	127.131	128.128	128.135		129.138	130.135	130.141	131.138	26430.4	20552.6	3267.66	17418.5	17683.2		14145.7	41456.4	10352.1	21567.8
P00738;P00739	2	2	2	VMPLCLPSK	TMTsixplex_Nterm::Oxidation_M:::Cys_CAM::::TMTsixplex_K:	2	1517.87	1517.87	5390846	46.37	20160613_QE382.8890.8890.2	Phenyx	12.5	TRUE	126.128	127.125	127.131	128.128	128.134	129.131	129.138	130.135	130.141	131.138	140052	88236.3	29469.2	69710	68241.2	7020.32	64231.8	178882	43695.2	91438.4
P00738;P00739	2	2	2	VMPLCLPSK	TMTsixplex_Nterm::Oxidation_M:::Cys_CAM::::TMTsixplex_K:	3	1517.87	1517.87	4608413	51.23	20160613_QE382.10391.10391.3	Phenyx	10.4	TRUE	126.128	127.125	127.131	128.128	128.134	129.131	129.138	130.135	130.141	131.138	207229	199512	70558.6	134878	151518	80708.3	124945	312424	108122	167115
P00738;P00739	2	2	2	VMPLCLPSK	TMTsixplex_Nterm::Oxidation_M:::Cys_CAM::::TMTsixplex_K:	2	1517.87	1517.87	1	47.95	20160613_QE382.9377.9377.2	Phenyx	12.18	TRUE	126.128	127.125	127.131	128.128	128.135	129.131	129.138	130.135	130.141	131.138	161162	122785	35430.6	95461.5	80389.1	1487.81	77506.5	281861	92923.6	118385
P00738;P00739	2	2	2	VMPLCLPSK	TMTsixplex_Nterm::Oxidation_M:::Cys_CAM::::TMTsixplex_K:	3	1517.87	1517.87	2008984	50.12	20160613_QE382.10052.10052.3	Phenyx	12.49	TRUE	126.128	127.125	127.131	128.128	128.134	129.131	129.138	130.134	130.141	131.138	103725	80653.1	19276.3	57710.7	59821.7	4416.27	47389.9	153232	46466.4	62899.2
P00738;P00739	2	2	2	VMPLCLPSK	TMTsixplex_Nterm::Oxidation_M:::Cys_CAM::::TMTsixplex_K:	3	1517.87	1517.87	5246204	48.55	20160613_QE382.9575.9575.3	Phenyx	12.53	TRUE	126.128	127.125	127.131	128.128	128.134	129.131	129.138	130.135	130.141	131.138	200296	150324	55875.5	123950	106443	26963.1	120488	284835	91772.4	168497
P00738;P00739	2	2	2	VMPLCLPSK	TMTsixplex_Nterm::Oxidation_M:::Cys_CAM::::TMTsixplex_K:	3	1517.87	1517.87	4089364	49.6	20160613_QE382.9877.9877.3	Phenyx	13.02	TRUE	126.128	127.124	127.131	128.128	128.134	129.131	129.137	130.135	130.141	131.138	140323	112636	28194.9	70254.4	91713.2	8163.77	78705.1	192789	56899.7	87710.8
P00738;P00739	2	2	2	VMPLCLPSK	TMTsixplex_Nterm:::::Cys_CAM::::TMTsixplex_K:	2	1501.88	1501.88	659993	52.32	20160613_QE382.10735.10735.2	Phenyx	12.47	TRUE	126.127	127.125		128.128	128.134		129.138	130.135	130.141	131.138	14454.9	8392.56		8042.07	8623.66		8831.79	18212.4	5564.9	4230.86
P00738;P00739	2	2	2	VMPLCLPSK	TMTsixplex_Nterm::Oxidation_M:::Cys_CAM::::TMTsixplex_K:	2	1517.87	1517.87	4434565	49.17	20160613_QE382.9759.9759.2	Phenyx	11.75	TRUE	126.128	127.125	127.131	128.128	128.134	129.131	129.138	130.135	130.141	131.138	69104.5	51116.7	16905.5	38777.9	34244.1	1303.88	34441.1	92878.9	24137.8	49146.8
P00738;P00739	2	2	2	VMPLCLPSK	TMTsixplex_Nterm::Oxidation_M:::Cys_CAM::::TMTsixplex_K:	3	1517.87	1517.87	1699223	47.53	20160613_QE382.9243.9243.3	Phenyx	11.96	TRUE	126.128	127.125	127.131	128.128	128.135	129.132	129.138	130.135	130.141	131.138	58300.9	48304.6	19334.4	40100	31243.1	12417.5	33719.2	75171.1	32839.9	47265.3
P00738;P00739	2	2	2	VMPLCLPSK	TMTsixplex_Nterm::Oxidation_M:::Cys_CAM::::TMTsixplex_K:	3	1517.87	1517.87	2858983	50.67	20160613_QE382.10215.10215.3	Phenyx	9.71	TRUE	126.128	127.125	127.131	128.128	128.134	129.131	129.138	130.135	130.141	131.139	129499	143009	63527.4	89868.5	117112	52844.9	92578.9	203415	75426.8	122163
P00738;P00739	2	2	2	VMPLCLPSK	TMTsixplex_Nterm::Oxidation_M:::Cys_CAM::::TMTsixplex_K:	2	1517.87	1517.87	3513580	50.32	20160613_QE382.10114.10114.2	Phenyx	11.68	TRUE	126.128	127.125	127.131	128.128	128.134	129.131	129.138	130.135	130.141	131.138	67126.7	59249.3	18454.3	39178.7	37691.1	3918.29	33432.4	106132	27241.5	34554.4
P00738;P00739	2	2	2	VMPLCLPSK	TMTsixplex_Nterm::Oxidation_M:::Cys_CAM::::TMTsixplex_K:	3	1517.87	1517.87	4242162	49.08	20160613_QE382.9728.9728.3	Phenyx	12.68	TRUE	126.128	127.125	127.131	128.128	128.134	129.132	129.138	130.135	130.141	131.138	177385	115717	37066.2	88857.8	90449		77145.8	264677	74781.6	132071
P00738;P00739	2	2	2	VMPLCLPSK	TMTsixplex_Nterm::Oxidation_M:::Cys_CAM::::TMTsixplex_K:	3	1517.87	1517.87	1	46.4	20160613_QE382.8899.8899.3	Phenyx	11.53	TRUE	126.128	127.125	127.131	128.128	128.134	129.131	129.138	130.135	130.141	131.138	799779	554663	195118	423277	346453	29059.7	354044	1.12525e+06	303856	486482
P00739	1	1	1	SPVGVQPLLNEHTFCVGMSK	TMTsixplex_Nterm:::::::::::::::Cys_CAM:::::TMTsixplex_K:	3	2657.41	2657.41	198805	49.23	20160613_QE381.9102.9102.3	Phenyx	10.23	TRUE	126.128	127.125		128.128	128.135	129.131	129.138	130.135			3661.94	2919		1567.69	4548.65	1855.73	2159.06	2715.5
P00739	1	1	1	SPVGVQPLLNEHTFCVGMSK	TMTsixplex_Nterm:::::::::::::::Cys_CAM:::Oxidation_M::TMTsixplex_K:	4	2673.4	2673.4	522739	47.98	20160613_QE379.9154.9154.4	Phenyx	11.95	TRUE	126.128	127.125	127.131	128.128	128.134		129.138	130.135		131.138	13614.4	4248.18	2546.03	3330.78	4893.3		7157.21	14279.1		3709.1
P00739	1	1	1	SPVGVQPLLNEHTFCVGMSK	TMTsixplex_Nterm:::::::::::::::Cys_CAM:::Oxidation_M::TMTsixplex_K:	3	2673.4	2673.4	100488	47.95	20160613_QE379.9150.9150.3	Phenyx	11.56	TRUE	126.127			128.128			129.138	130.134		131.138	2457.63			2761.67			2696.1	7861.4		3755.86
P00739	1	1	1	SPVGVQPLLNEHTFCVGMSK	TMTsixplex_Nterm:::::::::::::::Cys_CAM:::::TMTsixplex_K:	4	2657.41	2657.41	5597299	49.33	20160613_QE379.9546.9546.4	Phenyx	18.38	TRUE	126.128	127.125	127.131	128.128	128.134	129.132	129.138	130.135	130.141	131.139	95633.1	58427.2	31417.4	38686	66947.9	20201.2	75035	125694	62841.6	59217.9
P00739	1	1	1	VGYVSGWGQSDNFK	TMTsixplex_Nterm::::::::::::::TMTsixplex_K:	2	2001.04	2001.04	4026420	49.02	20160613_QE377.10331.10331.2	Phenyx	13.89	TRUE	126.128	127.125	127.131	128.128	128.135	129.131	129.138	130.135	130.141	131.138	26593.5	18592.7	8291.75	12145.4	22878.9	2672.96	17628.1	47207.7	23774	17729.2
P00739	1	1	1	VGYVSGWGQSDNFK	TMTsixplex_Nterm::::::::::::::TMTsixplex_K:	3	2001.04	2001.04	1	48.6	20160613_QE376.9998.9998.3	Phenyx	17.92	TRUE	126.128	127.125	127.131	128.128	128.135	129.131	129.138	130.135	130.141	131.138	86170.6	45232.3	6609.07	28604.7	60266.1	17304.6	73057.8	108291	50529.4	38269.1
P00739	1	1	1	VGYVSGWGQSDNFK	TMTsixplex_Nterm::::::::::::::TMTsixplex_K:	2	2001.04	2001.04	1268590	48.6	20160613_QE375.9885.9885.2	Phenyx	13.88	TRUE	126.128	127.125	127.131	128.128	128.135	129.132	129.138	130.135	130.141	131.138	45793.7	30080.3	17995.8	20530.5	36387.5	15063.5	33503.5	66124.3	33067.3	27249.2
P00739	1	1	1	VGYVSGWGQSDNFK	TMTsixplex_Nterm::::::::::::::TMTsixplex_K:	2	2001.04	2001.04	5774900	48.6	20160613_QE376.10000.10000.2	Phenyx	18.55	TRUE	126.128	127.125	127.131	128.128	128.134	129.131	129.138	130.135	130.141	131.138	133753	74279.1	52908.7	41384.7	85782.1	25139	118455	197075	92395.6	79065.3
P00739	1	1	1	VVLHPNYHQVDLGLLK	TMTsixplex_Nterm::::::::::::::::TMTsixplex_K:	4	2302.36	2302.36	4500580	44.8	20160613_QE379.8285.8285.4	Phenyx	12.88	TRUE	126.128	127.125	127.131	128.128	128.134	129.131	129.138	130.135	130.141	131.138	325302	196440	109735	110782	214272	58560.4	252922	458698	188511	181682
P00739	1	1	1	VVLHPNYHQVDLGLLK	TMTsixplex_Nterm::::::::::::::::TMTsixplex_K:	3	2302.36	2302.36	3048427	44.85	20160613_QE379.8300.8300.3	Phenyx	17.87	TRUE	126.128	127.125	127.131	128.129	128.135	129.132	129.138	130.135	130.141	131.138	34440.2	19389.4	10148.3	12403.4	26705.2	13254.6	34582.6	54269.4	27533.7	28828
P00740	1	1	1	FTLYNNMFCAGFHEGGR	TMTsixplex_Nterm:::::::::Cys_CAM:::::::::	3	2249.04	2249.03	6090086	51.28	20160613_QE379.10100.10100.3	Phenyx	24.75	TRUE	126.128	127.125	127.131	128.128	128.135	129.132	129.138	130.135	130.141	131.138	4363.64	2756.33	7563.17	6876.69	3418.44	9813.62	4572.83	11005.9	10431.3	12159.6
P00740	1	1	1	FTLYNNMFCAGFHEGGR	TMTsixplex_Nterm:::::::Oxidation_M::Cys_CAM:::::::::	3	2265.03	2265.03	168535	47.9	20160613_QE379.9140.9140.3	Phenyx	17.61	TRUE
P00740	1	1	1	LLPHHNYNAALNK	TMTsixplex_Nterm:::::::::::::TMTsixplex_K:	4	1962.12	1962.12	7649788	32.67	20160613_QE382.4782.4782.4	Phenyx	9.51	TRUE	126.128	127.125	127.131	128.128	128.134	129.131	129.138	130.135	130.141	131.138	290226	310782	257563	262137	228734	309222	254083	262274	248341	303751
P00740	1	1	1	LTVVAGEHNLEETEHTEQK	TMTsixplex_Nterm:::::::::::::::::::TMTsixplex_K:	4	2621.37	2621.37	1292796	35.77	20160613_QE372.6162.6162.4	Phenyx	21.04	TRUE	126.128	127.125	127.131	128.128	128.134	129.131	129.138	130.135	130.141	131.138	46163.4	30487.3	24750	26003.8	19631.6	40928	29196.2	39421.2	32938.3	34528
P00740	1	1	1	LTVVAGEHNLEETEHTEQKR	TMTsixplex_Nterm:::::::::::::::::::TMTsixplex_K::	4	2777.47	2777.47	503313	32.35	20160613_QE373.4715.4715.4	Phenyx	13.8	TRUE	126.128	127.125	127.132	128.128	128.134	129.132	129.138	130.135	130.142	131.138	4333.71	2975.66	4074.89	6305.92	3438.95	2981.08	3314.35	3749.9	3499.25	8675.83
P00740	1	1	1	SCEPAVPFPCGR	TMTsixplex_Nterm::Cys_CAM::::::::Cys_CAM:::	2	1604.76	1604.76	2720836	42.02	20160613_QE377.8121.8121.2	Phenyx	14.63	TRUE	126.128	127.125	127.132	128.128	128.135	129.132	129.138	130.135	130.141	131.139	12676.8	18728.5	20880.4	16799.7	17621.6	16278	16939.7	16127.4	21334.4	23504.2
P00740	1	1	1	SCEPAVPFPCGR	TMTsixplex_Nterm::Cys_CAM::::::::Cys_CAM:::	2	1604.76	1604.76	187340	41.88	20160613_QE378.7198.7198.2	Phenyx	10.91	TRUE			127.131	128.128	128.134	129.131	129.138	130.135	130.141				3973.95	2708.5	2511.14	3987.55	2758.17	3299.32	2399.31
P00740	1	1	1	VVCSCTEGYR	TMTsixplex_Nterm:::Cys_CAM::Cys_CAM::::::	2	1458.68	1458.68	2702530	32.17	20160613_QE377.5040.5040.2	Phenyx	19.68	TRUE	126.128	127.125	127.131	128.128	128.135	129.132	129.138	130.135	130.141	131.138	36599.3	20403.3	18261.5	22123.6	16198.8	28569.6	23943.7	27865.8	25271.3	29296.5
P00740	1	1	1	VVCSCTEGYR	TMTsixplex_Nterm:::Cys_CAM::Cys_CAM::::::	2	1458.68	1458.68	2881283	31.92	20160613_QE376.4706.4706.2	Phenyx	19.82	TRUE	126.128	127.125	127.131	128.128	128.134	129.132	129.138	130.135	130.141	131.138	63408.4	57310.8	34247.8	43515.1	31153.8	58342.5	56400.3	50040.6	60111.9	62354.1
P00740	1	1	1	VVCSCTEGYR	TMTsixplex_Nterm:::Cys_CAM::Cys_CAM::::::	2	1458.68	1458.68	940094	31.88	20160613_QE375.4747.4747.2	Phenyx	11.8	TRUE	126.128	127.125	127.131	128.128		129.131	129.138	130.135		131.138	11299.7	2552.71	2276.61	6859.48		3426.94	3598.46	2346.45		3691.47
P00742	1	1	1	ACLPTGPYPCGK	TMTsixplex_Nterm::Cys_CAM::::::::Cys_CAM::TMTsixplex_K:	3	1777.93	1777.93	6125240	42.75	20160613_QE382.7834.7834.3	Phenyx	16.98	TRUE	126.128	127.125	127.131	128.128	128.134	129.131	129.138	130.135	130.141	131.138	70871.7	68235	56385	65462.7	66113.7	68112.2	76654.8	77449.3	70813.1	71775.9
P00742	1	1	1	ACLPTGPYPCGK	TMTsixplex_Nterm::Cys_CAM::::::::Cys_CAM::TMTsixplex_K:	2	1777.93	1777.92	1008150	42.72	20160613_QE382.7824.7824.2	Phenyx	15.41	TRUE	126.128	127.125	127.131	128.128	128.135	129.131	129.138	130.135	130.141	131.138	28033.6	29757.5	35731.5	38062.8	24240.6	28050.4	40487.5	33349.7	19233.9	35743.6
P00742	1	1	1	FKDTYFVTGLVSWGEGCAR	TMTsixplex_Nterm::TMTsixplex_K:::::::::::::::Cys_CAM:::	4	2650.36	2650.36	332514	55.4	20160613_QE376.12194.12194.4	Phenyx	12.89	TRUE
P00742	1	1	1	FKDTYFVTGLVSWGEGCAR	TMTsixplex_Nterm::TMTsixplex_K:::::::::::::::Cys_CAM:::	3	2650.36	2650.36	163093	55.43	20160613_QE375.12070.12070.3	Phenyx	11	TRUE				128.128				130.135		131.138				1850.77				1523.86		2120.96
P00742	1	1	1	FKDTYFVTGLVSWGEGCAR	TMTsixplex_Nterm::TMTsixplex_K:::::::::::::::Cys_CAM:::	3	2650.36	2650.36	1717297	55.37	20160613_QE376.12182.12182.3	Phenyx	33.53	TRUE	126.127	127.125	127.131	128.128	128.134	129.132	129.138	130.134	130.141	131.138	14873.9	20168.8	21215	20980.6	15142.5	19682.7	27145.9	18691.8	15522	16291.1
P00742	1	1	1	LVGGQECK	TMTsixplex_Nterm:::::::Cys_CAM:TMTsixplex_K:	2	1347.76	1347.76	739189	33.78	20160613_QE375.5330.5330.2	Phenyx	10.68	TRUE	126.128	127.125	127.131	128.128	128.134	129.132	129.138	130.135	130.141	131.138	22907.9	20906.6	13820.3	19373.8	13452.3	15985.6	18123.4	15894.5	21431.6	17442.7
P00742	1	1	1	LVGGQECK	TMTsixplex_Nterm:::::::Cys_CAM:TMTsixplex_K:	2	1347.76	1347.76	9759906	33.78	20160613_QE376.5296.5296.2	Phenyx	13.14	TRUE	126.128	127.125	127.131	128.128	128.135	129.131	129.138	130.135	130.141	131.138	75928.3	74518.4	52918.5	73405.1	68453.7	72894.6	94612.5	93518.4	76705.4	80870.3
P00742	1	1	1	LVGGQECK	TMTsixplex_Nterm:::::::Cys_CAM:TMTsixplex_K:	2	1347.76	1347.76	4888432	34.17	20160613_QE377.5673.5673.2	Phenyx	9.64	TRUE	126.128	127.125	127.131	128.128	128.134	129.131	129.138	130.135	130.141	131.138	58406.3	62043.4	32844.4	58361.5	42353.3	42930.5	63582.5	60553.8	54621.7	53762
P00742	1	1	1	LVGGQECK	TMTsixplex_Nterm:::::::Cys_CAM:TMTsixplex_K:	3	1347.76	1347.76	918437	33.8	20160613_QE376.5302.5302.3	Phenyx	11.37	TRUE	126.128	127.125	127.131	128.128	128.134	129.132	129.138	130.135	130.141	131.138	24857.4	20125.5	13329.7	18445.3	13798.3	16461	21715.5	22928	20044.5	18643.3
P00742	1	1	1	NTEQEEGGEAVHEVEVVLK	TMTsixplex_Nterm:::::::::::::::::::TMTsixplex_K:	4	2553.33	2553.33	1815206	44.58	20160613_QE371.9193.9193.4	Phenyx	10.46	TRUE	126.128	127.125	127.131	128.128	128.134	129.131	129.138	130.135	130.141	131.138	2602.43	2916.53	3431.8	7879.94	4350.64	7455.38	8818.96	12574.7	4682.31	8560.62
P00742	1	1	1	YKDGDQCETSPCQNQGK	TMTsixplex_Nterm::TMTsixplex_K:::::Cys_CAM:::::Cys_CAM:::::TMTsixplex_K:	4	2701.3	2701.3	8856065	29.85	20160613_QE372.4536.4536.4	Phenyx	15.94	TRUE	126.128	127.125	127.131	128.128	128.134	129.131	129.138	130.135	130.141	131.138	150782	152339	181954	158899	155958	151317	226644	174680	169754	166530
P00742	1	1	1	YKDGDQCETSPCQNQGK	TMTsixplex_Nterm::TMTsixplex_K:::::Cys_CAM:::::Cys_CAM:::::TMTsixplex_K:	5	2701.3	2701.3	630336	29.92	20160613_QE372.4557.4557.5	Phenyx	10.76	TRUE	126.128	127.125	127.131	128.128	128.135	129.132	129.138	130.135	130.141	131.138	4176.52	15201.7	10737	16538.9	12355.8	11074	11951.3	16526.7	16895.1	9924.01
P00746	1	1	1	RPDSLQHVLLPVLDR	TMTsixplex_Nterm::::::::::::::::	4	1986.16	1986.16	258336	46.58	20160613_QE379.8810.8810.4	Phenyx	10.46	TRUE		127.124	127.131	128.128		129.131	129.137		130.141	131.138		2874.63	2063.28	2844.49		4617.94	2211.4		2890.71	3009.54
P00746	1	1	1	VDRDVAPGTLCDVAGWGLVNHAGR	TMTsixplex_Nterm:::::::::::Cys_CAM::::::::::::::	4	2763.41	2763.41	4059682	46.25	20160613_QE374.9201.9201.4	Phenyx	20.28	TRUE	126.128	127.125	127.131	128.128	128.134	129.131	129.138	130.135	130.141	131.138	3044.43	3767.95	9850.22	9276.12	5447.96	8506.42	20472	12396.4	13200.8	10094.9
P00746	1	1	1	VQVLLGAHSLSQPEPSKR	TMTsixplex_Nterm:::::::::::::::::TMTsixplex_K::	4	2403.4	2403.4	5604563	40.33	20160613_QE382.7063.7063.4	Phenyx	21.19	TRUE	126.128	127.125	127.131	128.128	128.135	129.132	129.138	130.135	130.141	131.138	29459.6	30191.8	27041	34771.4	30646.3	37357.4	53736.8	27196.4	40520.6	27273.3
P00747	1	1	1	ATTVTGTPCQDWAAQEPHR	TMTsixplex_Nterm:::::::::Cys_CAM:::::::::::	4	2354.13	2354.13	7708058	35.9	20160613_QE375.5957.5957.4	Phenyx	16	TRUE	126.128	127.125	127.131	128.128	128.135	129.132	129.138	130.135	130.141	131.138	87560.4	31089.2	61079.4	74908.8	53159.5	74072.7	78361.2	65196.7	60965.1	42665.2
P00747	1	1	1	ATTVTGTPCQDWAAQEPHR	TMTsixplex_Nterm:::::::::Cys_CAM:::::::::::	3	2354.13	2354.13	803307	36.6	20160613_QE378.5815.5815.3	Phenyx	19.72	TRUE	126.128		127.131	128.128		129.131		130.135	130.141	131.138	4120.35		2524.38	6498.2		3521.58		7192.57	4568.43	2067.51
P00747	1	1	1	ATTVTGTPCQDWAAQEPHR	TMTsixplex_Nterm:::::::::Cys_CAM:::::::::::	3	2354.13	2354.13	308332	36.42	20160613_QE375.6119.6119.3	Phenyx	15.44	TRUE				128.128		129.132			130.141					1570.23		1820.23			2445.95
P00747	1	1	1	ATTVTGTPCQDWAAQEPHR	TMTsixplex_Nterm:::::::::Cys_CAM:::::::::::	3	2354.13	2354.13	5	35.9	20160613_QE375.5953.5953.3	Phenyx	22.85	TRUE	126.128	127.125	127.131	128.128	128.135	129.132	129.138	130.135	130.141	131.138	125769	42705.1	138533	140989	178185	149700	148938	180770	110037	114052
P00747	1	1	1	ATTVTGTPCQDWAAQEPHR	TMTsixplex_Nterm:::::::::Cys_CAM:::::::::::	3	2354.13	2354.13	159576	36.58	20160613_QE379.5997.5997.3	Phenyx	16.89	TRUE			127.131										1782.57
P00747	1	1	1	CTTPPPSSGPTYQCLK	TMTsixplex_Nterm:Cys_CAM:::::::::::::Cys_CAM::TMTsixplex_K:	3	2251.14	2251.14	3811786	39.18	20160613_QE382.6721.6721.3	Phenyx	18.74	TRUE	126.128	127.125	127.131	128.128	128.135	129.132	129.138	130.135	130.141	131.138	13272.6	3987.11	17093.6	16419.6	17003.7	18015.7	23615.1	17859.1	4331.26	12404
P00747	1	1	1	CTTPPPSSGPTYQCLK	TMTsixplex_Nterm:Cys_CAM:::::::::::::Cys_CAM::TMTsixplex_K:	2	2251.14	2251.14	2994075	39.3	20160613_QE382.6752.6752.2	Phenyx	15.19	TRUE	126.128	127.125	127.131	128.128	128.134	129.132	129.138	130.135	130.141	131.138	12707.2	11596.5	18883.9	20261.4	17634	21153.7	19930.6	19436.2	9114.68	14104.6
P00747	1	1	1	EAQLPVLENK	TMTsixplex_Nterm::::::::::TMTsixplex_K:	2	1597.94	1597.94	1	44.48	20160613_QE372.8548.8548.2	Phenyx	10.17	TRUE	126.128	127.124	127.131	128.128	128.134	129.131	129.137	130.134	130.141	131.138	196903	119604	172966	186600	161790	195770	189717	206457	125833	114199
P00747	1	1	1	EAQLPVLENK	TMTsixplex_Nterm::::::::::TMTsixplex_K:	3	1597.94	1597.94	1	44.48	20160613_QE372.8547.8547.3	Phenyx	11.7	TRUE	126.128	127.124	127.131	128.128	128.134	129.131	129.137	130.134	130.141	131.138	272856	151554	297058	247042	219242	235178	284941	312986	199678	154052
P00747	1	1	1	EPLDDYVNTQGASLFSVTK	TMTsixplex_Nterm:::::::::::::::::::TMTsixplex_K:	4	2541.34	2541.34	1962567	57.32	20160613_QE371.13298.13298.4	Phenyx	12.47	TRUE	126.128	127.125	127.131	128.128	128.135	129.132	129.138	130.135	130.141	131.138	19223.1	13826.1	18158.3	18955.9	16847	22682.1	20036.4	23563.2	16336	12748.7
P00747	1	1	1	EPLDDYVNTQGASLFSVTK	TMTsixplex_Nterm:::::::::::::::::::TMTsixplex_K:	3	2541.34	2541.34	1	57.32	20160613_QE371.13293.13293.3	Phenyx	22.26	TRUE	126.128	127.125	127.131	128.128	128.134	129.131	129.138	130.135	130.141	131.138	130387	60823.1	99759.4	132126	127998	127179	138516	159379	100158	101356
P00747	1	1	1	EPLDDYVNTQGASLFSVTK	TMTsixplex_Nterm:::::::::::::::::::TMTsixplex_K:	2	2541.34	2541.34	1853957	57.32	20160613_QE371.13299.13299.2	Phenyx	17.89	TRUE	126.128	127.125	127.131	128.128	128.134	129.132	129.138	130.135	130.141	131.138	21034.5	4366.79	16750.9	19219.4	21327.7	24400.1	18730.3	18394.7	16743	15352.6
P00747	1	1	1	EPLDDYVNTQGASLFSVTKK	TMTsixplex_Nterm:::::::::::::::::::TMTsixplex_K:TMTsixplex_K:	3	2898.6	2898.59	2689697	52.18	20160613_QE372.10814.10814.3	Phenyx	24	TRUE	126.128		127.131	128.128	128.135	129.132	129.138	130.135	130.141	131.138	5258.65		76913	17438.4	21098.8	13931.7	19915.9	13339.5	16012.6	10787.5
P00747	1	1	1	FVTWLEGVMR	TMTsixplex_Nterm:::::::::Oxidation_M::	2	1481.79	1481.79	708458	61.62	20160613_QE377.14287.14287.2	Phenyx	14.08	TRUE	126.128	127.125	127.131	128.128	128.134	129.131	129.138	130.135	130.141	131.138	10349.5	2169.62	9981.33	7291.57	3507.05	8162.11	4322.02	7750.72	2359.57	3556.82
P00747	1	1	1	FVTWLEGVMR	TMTsixplex_Nterm:::::::::::	2	1465.8	1465.79	1330708	61.53	20160613_QE375.13812.13812.2	Phenyx	16.85	TRUE	126.128	127.125	127.131	128.128	128.134	129.131	129.138	130.135	130.141	131.138	13639.9	3585.64	11231.4	10716.9	5006.66	11684.5	11109.1	11662.6	9267.56	8234.57
P00747	1	1	1	FVTWLEGVMR	TMTsixplex_Nterm:::::::::::	2	1465.8	1465.79	1031310	61.57	20160613_QE376.14122.14122.2	Phenyx	20.72	TRUE	126.128	127.125	127.131	128.128	128.134	129.131	129.138	130.135	130.141	131.138	15820.2	2879.71	14996.8	18986.8	14743.1	20514.3	15618.9	24438.5	12107.7	10490
P00747	1	1	1	FVTWLEGVMR	TMTsixplex_Nterm:::::::::::	3	1465.8	1465.79	345514	61.62	20160613_QE377.14288.14288.3	Phenyx	15.05	TRUE			127.131	128.128	128.134	129.131	129.138	130.135	130.141	131.138			3065.19	3311.56	4795.45	8149.96	2966.22	10048.9	3182.91	7545.52
P00747	1	1	1	FVTWLEGVMR	TMTsixplex_Nterm:::::::::::	2	1465.8	1465.79	7551664	61.6	20160613_QE377.14284.14284.2	Phenyx	21.62	TRUE	126.128	127.125	127.131	128.128	128.134	129.131	129.138	130.135	130.141	131.138	106188	52453.8	108857	100040	86616.3	104267	118397	118276	88562.8	70558.5
P00747	1	1	1	FVTWLEGVMR	TMTsixplex_Nterm:::::::::Oxidation_M::	2	1481.79	1481.79	1414067	55.2	20160613_QE376.12125.12125.2	Phenyx	14.1	TRUE	126.128	127.124		128.128	128.134	129.131	129.138	130.135	130.141	131.138	10309.1	2390.49		7815.36	4556.84	3319.9	10230.5	10167.3	10026	3617.63
P00747	1	1	1	FVTWLEGVMR	TMTsixplex_Nterm:::::::::Oxidation_M::	2	1481.79	1481.79	2007308	55.52	20160613_QE377.12421.12421.2	Phenyx	16.29	TRUE	126.128	127.125	127.131	128.128	128.135	129.132	129.138	130.135	130.141	131.138	15646.3	7989.1	15113.4	13389.5	16549.7	14636.3	17107.4	17114.6	12919.2	12793.8
P00747	1	1	1	FVTWLEGVMR	TMTsixplex_Nterm:::::::::Oxidation_M::	3	1481.79	1481.79	501882	55.55	20160613_QE377.12431.12431.3	Phenyx	18.45	TRUE		127.125		128.128	128.135							2314.39		2120.65	3249.28
P00747	1	1	1	FVTWLEGVMR	TMTsixplex_Nterm:::::::::Oxidation_M::	3	1481.79	1481.79	353061	55.2	20160613_QE376.12130.12130.3	Phenyx	17.45	TRUE									130.141										2654.67
P00747	1	1	1	HSLFTPETNPR	TMTsixplex_Nterm::::::::::::	3	1526.8	1526.8	169264	31.82	20160613_QE380.4271.4271.3	Phenyx	19.96	TRUE	126.128	127.125	127.131	128.128	128.134	129.132	129.138	130.135		131.139	2492.8	2129.96	1839.49	2146.32	2059.59	1753.53	2088.35	2102.48		1892.05
P00747	1	1	1	HSLFTPETNPR	TMTsixplex_Nterm::::::::::::	2	1526.8	1526.8	2945092	31.93	20160613_QE379.4708.4708.2	Phenyx	21.74	TRUE	126.128	127.125	127.131	128.128	128.134	129.132	129.138	130.135	130.141	131.139	83447.4	63915.1	71624.9	81547.3	71241.6	86400.9	87322.9	83272.9	60861.3	49362.3
P00747	1	1	1	HSLFTPETNPR	TMTsixplex_Nterm::::::::::::	3	1526.8	1526.8	239663	31.87	20160613_QE378.4532.4532.3	Phenyx	17.73	TRUE	126.128	127.125	127.131	128.128	128.135	129.132	129.138	130.135	130.141	131.138	5536.01	3651.34	3990	8843.64	4863.85	3370.17	12778.1	10579.1	3500.16	8968.92
P00747	1	1	1	HSLFTPETNPR	TMTsixplex_Nterm::::::::::::	3	1526.8	1526.8	9964805	31.9	20160613_QE379.4700.4700.3	Phenyx	17.48	TRUE	126.128	127.125	127.131	128.128	128.134	129.132	129.138	130.135	130.141	131.138	694650	585349	839255	693393	587499	796942	735646	722625	635892	554541
P00747	1	1	1	KQLGAGSLEECAAK	TMTsixplex_Nterm:TMTsixplex_K::::::::::Cys_CAM:::TMTsixplex_K:	3	2148.22	2148.22	1	36.02	20160613_QE377.6254.6254.3	Phenyx	21.34	TRUE	126.128	127.125	127.131	128.128	128.135	129.132	129.138	130.135	130.141	131.138	62396.3	52000.3	57726.4	90890.1	92103.2	75473.5	78653.4	89390.3	85290.6	57232.1
P00747	1	1	1	KQLGAGSLEECAAK	TMTsixplex_Nterm:TMTsixplex_K::::::::::Cys_CAM:::TMTsixplex_K:	3	2148.22	2148.22	1	35.7	20160613_QE376.5916.5916.3	Phenyx	26	TRUE	126.128	127.125	127.131	128.128	128.135	129.132	129.138	130.135	130.141	131.138	135253	60923.5	100329	110590	105407	143617	123092	130438	89965.4	89488.9
P00747	1	1	1	KVYLSECK	TMTsixplex_Nterm:TMTsixplex_K::::::Cys_CAM:TMTsixplex_K:	3	1713.01	1713.01	6817617	35.65	20160613_QE381.5592.5592.3	Phenyx	10.86	TRUE	126.128	127.125	127.131	128.128	128.134	129.131	129.138	130.135	130.141	131.138	791548	500835	764097	692216	570381	720448	729417	729057	441529	454029
P00747	1	1	1	LFLEPTR	TMTsixplex_Nterm::::::::	2	1103.65	1103.65	1751295	47	20160613_QE376.9469.9469.2	Phenyx	10.98	TRUE	126.128	127.125	127.131	128.128	128.134	129.131	129.138	130.135	130.141	131.138	296863	203411	157471	267492	192872	289795	251338	292197	209111	161311
P00747	1	1	1	LFLEPTR	TMTsixplex_Nterm::::::::	2	1103.65	1103.65	2334446	47.03	20160613_QE375.9389.9389.2	Phenyx	10.48	TRUE	126.128	127.125	127.131	128.128	128.134	129.131	129.138	130.135	130.141	131.138	56434.4	35268.5	36340.8	57263.7	46483.7	45536.5	50480.1	56976.9	40676.8	34793.9
P00747	1	1	1	LFLEPTR	TMTsixplex_Nterm::::::::	2	1103.65	1103.65	54053	47.58	20160613_QE380.8174.8174.2	Phenyx	10.21	TRUE				128.128			129.138	130.135	130.141					2676.72			2043.55	3259.65	2349.67
P00747	1	1	1	LSSPAVLTDK	TMTsixplex_Nterm::::::::::TMTsixplex_K:	3	1487.9	1487.9	1	43.53	20160613_QE376.8408.8408.3	Phenyx	16.8	TRUE	126.128	127.125	127.131	128.128	128.134	129.131	129.138	130.135	130.141	131.138	335548	187685	299053	274855	283211	300745	306246	314412	244063	203056
P00747	1	1	1	LSSPAVLTDK	TMTsixplex_Nterm::::::::::TMTsixplex_K:	3	1487.9	1487.9	268808	43.37	20160613_QE375.8288.8288.3	Phenyx	9.47	TRUE	126.128	127.124	127.131	128.128	128.134	129.131	129.138	130.135	130.141	131.138	12849.1	3923.47	10065.1	12158.2	4982.3	8909.03	8113.83	10138	9807.58	4529.52
P00747	1	1	1	LSSPAVLTDK	TMTsixplex_Nterm::::::::::TMTsixplex_K:	2	1487.9	1487.9	9	43.52	20160613_QE376.8406.8406.2	Phenyx	10.72	TRUE	126.128	127.125	127.131	128.128	128.135	129.132	129.138	130.135	130.141	131.138	424956	375742	369577	468403	481525	510064	494241	498052	441636	214324
P00747	1	1	1	LSSPAVLTDK	TMTsixplex_Nterm::::::::::TMTsixplex_K:	3	1487.9	1487.9	4510991	43.88	20160613_QE377.8719.8719.3	Phenyx	14.44	TRUE	126.128	127.125	127.131	128.128	128.134	129.131	129.138	130.135	130.141	131.138	140416	89366.2	115135	131137	115663	121141	115068	154468	94886.2	82518.8
P00747	1	1	1	LSSPAVLTDK	TMTsixplex_Nterm::::::::::TMTsixplex_K:	2	1487.9	1487.9	4	43.92	20160613_QE377.8733.8733.2	Phenyx	9.82	TRUE	126.128	127.125	127.131	128.129	128.135	129.132	129.138	130.135	130.141	131.138	166275	143136	150569	155079	213442	211937	176567	176498	144520	144301
P00747	1	1	1	NLDENYCR	TMTsixplex_Nterm:::::::Cys_CAM::	2	1311.61	1311.61	7	31.45	20160613_QE371.5089.5089.2	Phenyx	14.15	TRUE	126.128	127.125	127.131	128.128	128.134	129.131	129.138	130.135	130.141	131.138	2.26776e+06	1.61428e+06	2.07958e+06	2.14129e+06	1.82894e+06	2.23559e+06	1.96558e+06	2.59883e+06	1.65901e+06	1.40714e+06
P00747	1	1	1	NPDADKGPWCFTTDPSVR	TMTsixplex_Nterm::::::TMTsixplex_K::::Cys_CAM:::::::::	3	2520.25	2520.25	1	44.8	20160613_QE371.9267.9267.3	Phenyx	19.65	TRUE	126.128	127.125	127.131	128.128	128.134	129.131	129.138	130.135	130.141	131.138	1.29688e+06	818990	1.22324e+06	1.23361e+06	1.17867e+06	1.33212e+06	1.25971e+06	1.22352e+06	1.03878e+06	868448
P00747	1	1	1	NPDADKGPWCFTTDPSVR	TMTsixplex_Nterm::::::TMTsixplex_K::::Cys_CAM:::::::::	4	2520.25	2520.25	2602863	44.82	20160613_QE371.9275.9275.4	Phenyx	11.07	TRUE	126.128	127.125	127.131	128.128	128.134	129.132	129.138	130.135	130.141	131.138	11029.7	12648.4	12106	15487.7	15905.7	16849.8	10583.8	17611.3	15481.2	12341.1
P00747	1	1	1	NPDGDVGGPWCYTTNPR	TMTsixplex_Nterm:::::::::::Cys_CAM:::::::	3	2133.97	2133.97	1	44.15	20160613_QE371.9052.9052.3	Phenyx	27.05	TRUE	126.127	127.124	127.131	128.128	128.134	129.131	129.138	130.134	130.141	131.138	17758	17798.1	21558.8	16849.3	18381.6	25748.7	16727.3	17951.8	15788.6	15412.9
P00747	1	1	1	NPDGDVGGPWCYTTNPR	TMTsixplex_Nterm:::::::::::Cys_CAM:::::::	2	2133.97	2133.97	5190860	44.17	20160613_QE371.9056.9056.2	Phenyx	25.81	TRUE	126.128	127.124	127.131	128.128	128.134	129.131	129.137	130.134	130.141	131.138	66066	32710.7	62382	65624.6	62628.4	72385.6	59570.7	75531.6	40813.4	52682.5
P00747	1	1	1	NPDNDPQGPWCYTTDPEKR	TMTsixplex_Nterm:::::::::::Cys_CAM:::::::TMTsixplex_K::	3	2747.3	2747.3	4	40.85	20160613_QE371.7965.7965.3	Phenyx	23.42	TRUE	126.128	127.125	127.131	128.128	128.134	129.131	129.138	130.135	130.141	131.138	456167	279523	362554	380624	376025	428758	417791	493070	335232	308016
P00747	1	1	1	QLGAGSLEECAAK	TMTsixplex_Nterm::::::::::Cys_CAM:::TMTsixplex_K:	3	1790.96	1790.96	9329083	39.77	20160613_QE372.7203.7203.3	Phenyx	20.52	TRUE	126.128	127.125	127.131	128.128	128.134	129.132	129.138	130.135	130.141	131.138	199470	136796	131097	197124	144389	185975	206839	195782	143095	116328
P00747	1	1	1	QLGAGSLEECAAK	TMTsixplex_Nterm::::::::::Cys_CAM:::TMTsixplex_K:	2	1790.96	1790.96	2041852	39.75	20160613_QE372.7200.7200.2	Phenyx	16.82	TRUE	126.128	127.125	127.131	128.128	128.134	129.131	129.138	130.135	130.141	131.138	161531	81743.1	100987	132603	117469	133248	139580	153061	103125	79904.4
P00747	1	1	1	QLGAGSLEECAAKCEEDEEFTCR	TMTsixplex_Nterm::::::::::Cys_CAM:::TMTsixplex_K:Cys_CAM::::::::Cys_CAM::	3	3146.44	3146.44	1932561	42.9	20160613_QE371.8646.8646.3	Phenyx	36.14	TRUE	126.128	127.125	127.131	128.128	128.134	129.131	129.138	130.135	130.141	131.138	49377	31119.2	210484	74616.5	93693	74353.5	101490	77291.5	78467.9	57350.1
P00747	1	1	1	QLGAGSLEECAAKCEEDEEFTCR	TMTsixplex_Nterm::::::::::Cys_CAM:::TMTsixplex_K:Cys_CAM::::::::Cys_CAM::	4	3146.44	3146.44	1	42.93	20160613_QE371.8653.8653.4	Phenyx	26.71	TRUE	126.128	127.125	127.131	128.128	128.135	129.132	129.138	130.135	130.141	131.138	18268.9	10723.5	54915.2	20795.7	22505.8	19325.2	30629.3	30218.3	25512.8	21439.3
P00747	1	1	1	RATTVTGTPCQDWAAQEPHR	TMTsixplex_Nterm::::::::::Cys_CAM:::::::::::	4	2510.23	2510.23	4138384	31.22	20160613_QE379.4518.4518.4	Phenyx	16.78	TRUE	126.128	127.125	127.132	128.128	128.135	129.132	129.138	130.135	130.141	131.139	13137	1701.44	24957.4	12193.5	16066	16304.8	14103.7	14905	7305.47	11974.5
P00747	1	1	1	RWELCDLPR	TMTsixplex_Nterm:::::Cys_CAM:::::	3	1472.78	1472.78	4208333	40.35	20160613_QE376.7370.7370.3	Phenyx	12.39	TRUE	126.128	127.125	127.131	128.128	128.135	129.132	129.138	130.135	130.141	131.138	24304.5	22241.7	43901.3	38328.6	33735.3	31778.3	33117	39495.6	22758.8	26455.6
P00747	1	1	1	RWELCDLPR	TMTsixplex_Nterm:::::Cys_CAM:::::	3	1472.78	1472.78	6664977	40.78	20160613_QE377.7709.7709.3	Phenyx	12.36	TRUE	126.128	127.125	127.131	128.128	128.134	129.131	129.138	130.135	130.141	131.138	46465.8	42943.5	65201.5	77481.7	57695.9	70568.5	50947.6	71139.7	38597.2	39956.7
P00747	1	1	1	TECFLTGWGETQGTFGAGLLK	TMTsixplex_Nterm:::Cys_CAM::::::::::::::::::TMTsixplex_K:	4	2730.41	2730.41	3	60.25	20160613_QE372.13073.13073.4	Phenyx	15.59	TRUE	126.128	127.125	127.131	128.128	128.135	129.132	129.138	130.135	130.141	131.138	53193.4	38162.7	58996.3	63444.9	54601.6	82133.4	61729.1	75204.2	58849.6	43911.7
P00747	1	1	1	TECFLTGWGETQGTFGAGLLK	TMTsixplex_Nterm:::Cys_CAM::::::::::::::::::TMTsixplex_K:	2	2730.41	2730.41	3871117	60.22	20160613_QE372.13063.13063.2	Phenyx	29.43	TRUE	126.128	127.125	127.131	128.128	128.134	129.131	129.138	130.135	130.141	131.138	368833	228495	297490	362725	341468	392521	362763	433469	279436	235709
P00747	1	1	1	TECFLTGWGETQGTFGAGLLK	TMTsixplex_Nterm:::Cys_CAM::::::::::::::::::TMTsixplex_K:	3	2730.41	2730.41	9680262	60.18	20160613_QE372.13057.13057.3	Phenyx	28.11	TRUE	126.128	127.125	127.131	128.128	128.134	129.131	129.138	130.135	130.141	131.138	318437	212130	297364	329171	338756	347906	334171	397043	266462	227037
P00747	1	1	1	TECFLTGWGETQGTFGAGLLK	TMTsixplex_Nterm:::Cys_CAM::::::::::::::::::TMTsixplex_K:	3	2730.41	2730.41	687495	60.27	20160613_QE373.12011.12011.3	Phenyx	22.77	TRUE	126.128	127.124	127.131	128.128	128.134	129.131	129.137	130.135	130.141	131.138	7282.86	4482.97	3859.57	11714.4	8261.22	12208.9	11358.3	13848.4	9313.93	8292.84
P00747	1	1	1	TECFLTGWGETQGTFGAGLLK	TMTsixplex_Nterm:::Cys_CAM::::::::::::::::::TMTsixplex_K:	4	2730.41	2730.41	279565	60.3	20160613_QE373.12019.12019.4	Phenyx	10.2	TRUE			127.131	128.128		129.131	129.138	130.135					1625.53	2291.26		2054.52	3190.22	1661.33
P00747	1	1	1	TPENFPCK	TMTsixplex_Nterm:::::::Cys_CAM:TMTsixplex_K:	3	1449.77	1449.77	2201189	37.52	20160613_QE375.6465.6465.3	Phenyx	12.97	TRUE	126.128	127.125	127.131	128.128	128.135	129.132	129.138	130.135	130.141	131.138	81460.4	41134.1	66952.3	65860.8	57523.9	56928	67702.1	76806.6	51304.3	53992.2
P00747	1	1	1	TPENFPCK	TMTsixplex_Nterm:::::::Cys_CAM:TMTsixplex_K:	2	1449.77	1449.77	4529222	37.52	20160613_QE375.6463.6463.2	Phenyx	9.35	TRUE	126.128	127.125	127.131	128.128	128.134	129.131	129.138	130.135	130.141	131.138	63763	44717.4	64424.9	58939.1	65787.8	58209.7	61245.4	76118.9	44188.1	46847.7
P00747	1	1	1	TPENFPCK	TMTsixplex_Nterm:::::::Cys_CAM:TMTsixplex_K:	2	1449.77	1449.77	5896869	38.05	20160613_QE377.6897.6897.2	Phenyx	11.01	TRUE	126.128	127.125	127.131	128.128	128.134	129.131	129.138	130.135	130.141	131.138	53392.2	41329.5	57480.9	46941.9	46554	78320.4	48375.1	54153.1	43324.7	34358.5
P00747	1	1	1	TPENFPCK	TMTsixplex_Nterm:::::::Cys_CAM:TMTsixplex_K:	3	1449.77	1449.77	2	37.67	20160613_QE376.6536.6536.3	Phenyx	12.44	TRUE	126.128	127.125	127.131	128.128	128.135	129.132	129.138	130.135	130.141	131.138	369998	193667	324083	367272	311631	344302	373348	430691	275675	233683
P00747	1	1	1	TPENYPNAGLTMNYCR	TMTsixplex_Nterm:::::::::::::::Cys_CAM::	2	2128.99	2128.99	5607986	42.65	20160613_QE376.8122.8122.2	Phenyx	20.13	TRUE	126.128	127.125	127.131	128.129	128.134	129.132	129.138	130.135	130.141	131.138	28634.4	13314.5	22684.7	20047.9	22537.6	20866.2	21871	24428.8	11156.1	21881.2
P00747	1	1	1	TPENYPNAGLTMNYCR	TMTsixplex_Nterm:::::::::::::::Cys_CAM::	3	2128.99	2128.99	6969814	43.27	20160613_QE377.8521.8521.3	Phenyx	23.6	TRUE	126.128	127.125	127.131	128.128	128.134	129.132	129.138	130.135	130.141	131.138	13145.9	1788.56	18040.9	12102.3	15437.2	13486.5	14981.3	14196.2	12363.2	4300.72
P00747	1	1	1	TPENYPNAGLTMNYCR	TMTsixplex_Nterm:::::::::::::::Cys_CAM::	3	2128.99	2128.99	4039380	42.62	20160613_QE376.8112.8112.3	Phenyx	23.54	TRUE	126.128	127.125	127.131	128.128	128.135	129.132	129.138	130.135	130.141	131.138	21638.1	22090.9	25806.5	28058.2	23409.9	30617.5	22087.4	33088.5	25239.6	24886.5
P00747	1	1	1	TPENYPNAGLTMNYCR	TMTsixplex_Nterm:::::::::::::::Cys_CAM::	3	2128.99	2128.99	760708	42.98	20160613_QE378.7491.7491.3	Phenyx	19.26	TRUE	126.128	127.125	127.131	128.128	128.134	129.131	129.138	130.135	130.141	131.138	4030.8	2078.26	7250.71	6184.48	8583.01	2994.34	2679.02	4429.46	5049.58	4311.29
P00747	1	1	1	VLLGAHQEVNLEPHVQELEVSR	TMTsixplex_Nterm:::::::::::::::::::::::	4	2724.48	2724.48	9910218	43.08	20160613_QE373.7616.7616.4	Phenyx	19.6	TRUE	126.128	127.125	127.131	128.128	128.135	129.132	129.138	130.135	130.141	131.138	27513.4	20002.4	27791	25262.7	21900.1	31396.4	32086.5	29384.7	26938.1	13400.9
P00747	1	1	1	VLPACLPSPNYVVADR	TMTsixplex_Nterm:::::Cys_CAM::::::::::::	2	1999.08	1999.08	1731085	52.88	20160613_QE376.11390.11390.2	Phenyx	13.77	TRUE	126.128	127.125	127.131	128.128	128.135	129.132	129.138	130.135	130.141	131.138	24194	8696.07	26466.5	25927	20977.8	23198.5	26268.3	33223	21878.7	17772.7
P00747	1	1	1	VLPACLPSPNYVVADR	TMTsixplex_Nterm:::::Cys_CAM::::::::::::	3	1999.08	1999.08	1992135	53.35	20160613_QE377.11746.11746.3	Phenyx	18.62	TRUE	126.128	127.125	127.131	128.128	128.135	129.132	129.138	130.135	130.141	131.138	5556.93	4259.65	19373.7	25409.5	13139.8	25968.5	17126.2	20192.5	21321.6	11784.6
P00747	1	1	1	VLPACLPSPNYVVADR	TMTsixplex_Nterm:::::Cys_CAM::::::::::::	2	1999.08	1999.08	1090530	53.37	20160613_QE377.11750.11750.2	Phenyx	18.18	TRUE	126.128	127.125	127.131	128.128	128.134	129.131	129.138	130.135	130.141	131.138	77941.5	42123.4	52715.4	65404	59392	66334.6	61829.3	78713.8	54441.8	46531.1
P00747	1	1	1	VLPACLPSPNYVVADR	TMTsixplex_Nterm:::::Cys_CAM::::::::::::	3	1999.08	1999.08	582195	52.82	20160613_QE375.11235.11235.3	Phenyx	18.58	TRUE			127.132										1515.45
P00747	1	1	1	VLPACLPSPNYVVADR	TMTsixplex_Nterm:::::Cys_CAM::::::::::::	3	1999.08	1999.08	4356698	52.87	20160613_QE376.11386.11386.3	Phenyx	21.03	TRUE	126.128		127.131	128.128	128.134	129.132	129.138	130.135	130.141	131.138	5458.63		2379.05	8139.21	3827.26	3987.81	4824.55	2272.36	2538.65	3655.97
P00747	1	1	1	VLPACLPSPNYVVADRTECFLTGWGETQGTFGAGLLK	TMTsixplex_Nterm:::::Cys_CAM::::::::::::::Cys_CAM::::::::::::::::::TMTsixplex_K:	4	4482.31	4482.31	3166579	63.08	20160613_QE372.13898.13898.4	Phenyx	17.6	TRUE	126.128	127.125	127.131	128.128	128.135	129.132	129.138	130.135	130.141	131.138	10135.7	7711.46	82421.9	20112.3	29814.5	22222	41150.6	25663.6	25922.2	14765.4
P00747	1	1	1	VLPACLPSPNYVVADRTECFLTGWGETQGTFGAGLLK	TMTsixplex_Nterm:::::Cys_CAM::::::::::::::Cys_CAM::::::::::::::::::TMTsixplex_K:	5	4482.31	4482.31	88152	63.05	20160613_QE372.13888.13888.5	Phenyx	15.62	TRUE	126.127	127.124	127.131	128.128	128.134	129.131	129.137	130.134	130.141	131.138	2682.83	1669.84	33053.2	8332.73	15368	11952.6	11243.9	7833.25	10752.1	7742.57
P00747	1	1	1	VQSTELCAGHLAGGTDSCQGDSGGPLVCFEK	TMTsixplex_Nterm:::::::Cys_CAM:::::::::::Cys_CAM::::::::::Cys_CAM:::TMTsixplex_K:	3	3694.74	3694.74	4411027	47.78	20160613_QE371.10253.10253.3	Phenyx	19.63	TRUE	126.128		127.131	128.128	128.134	129.131	129.138	130.135	130.141		3165.18		2167.85	3580.54	3275.59	3243.77	3225.36	4158.08	3264.45
P00747	1	1	1	VYLSECK	TMTsixplex_Nterm::::::Cys_CAM:TMTsixplex_K:	3	1355.75	1355.75	461851	39.65	20160613_QE376.7148.7148.3	Phenyx	12.49	TRUE	126.128	127.125	127.131	128.128	128.134	129.131	129.138	130.135	130.141	131.138	47901.9	36598	45183.8	40690.5	35242.9	46519.8	38808.6	43841.1	32788	34707.7
P00747	1	1	1	VYLSECK	TMTsixplex_Nterm::::::Cys_CAM:TMTsixplex_K:	2	1355.75	1355.75	5489578	39.6	20160613_QE376.7134.7134.2	Phenyx	9.88	TRUE	126.128	127.125	127.131	128.128	128.134	129.131	129.138	130.135	130.141	131.138	86439.3	60827.1	65802.4	86758.2	59427	75107.1	80420.2	83871.6	64812	50327.9
P00747	1	1	1	VYLSECK	TMTsixplex_Nterm::::::Cys_CAM:TMTsixplex_K:	3	1355.75	1355.75	702973	39.92	20160613_QE377.7436.7436.3	Phenyx	11.84	TRUE	126.128	127.125	127.131	128.128	128.134	129.131	129.138	130.135	130.141	131.138	13749	18141.8	11235.3	16597.1	14645.7	22707.6	14042.5	12190.5	14545.6	9218.92
P00747	1	1	1	WELCDLPR	TMTsixplex_Nterm::::Cys_CAM:::::	3	1316.68	1316.67	1338334	49.25	20160613_QE371.10734.10734.3	Phenyx	11.5	TRUE										131.138										1689.6
P00747	1	1	1	WELCDLPR	TMTsixplex_Nterm::::Cys_CAM:::::	2	1316.68	1316.67	4	49.17	20160613_QE371.10704.10704.2	Phenyx	14.99	TRUE	126.128	127.125	127.131	128.128	128.134	129.131	129.137	130.134	130.141	131.138	457667	219048	386284	422695	445503	450617	506804	550509	144708	333475
P00747	1	1	1	WEYCNLK	TMTsixplex_Nterm::::Cys_CAM:::TMTsixplex_K:	2	1469.77	1469.77	2	45.07	20160613_QE377.9071.9071.2	Phenyx	10.33	TRUE	126.128	127.125	127.131	128.128	128.134	129.132	129.138	130.135	130.141	131.139	106749	86011.6	62168.6	74652.5	60736.6	95629.6	78704.5	137401	100324	104268
P00747	1	1	1	WEYCNLK	TMTsixplex_Nterm::::Cys_CAM:::TMTsixplex_K:	2	1469.77	1469.77	906037	44.72	20160613_QE375.8701.8701.2	Phenyx	11.63	TRUE	126.128	127.125	127.131	128.128	128.134	129.131	129.138	130.135	130.141	131.138	20234	13501.6	13606.7	16636.3	16055.4	20096.7	15417.2	23438.7	17414.2	9391.1
P00747	1	1	1	WEYCNLK	TMTsixplex_Nterm::::Cys_CAM:::TMTsixplex_K:	2	1469.77	1469.77	2	44.73	20160613_QE376.8764.8764.2	Phenyx	10.12	TRUE	126.128	127.125	127.131	128.128	128.134	129.131	129.138	130.135	130.141	131.138	275223	148464	167714	282487	246825	277479	257701	306390	218962	193057
P00747	1	1	1	WEYCNLKK	TMTsixplex_Nterm::::Cys_CAM:::TMTsixplex_K:TMTsixplex_K:	3	1827.03	1827.03	1	40.43	20160613_QE381.6807.6807.3	Phenyx	13.95	TRUE	126.128	127.125	127.131	128.128	128.134	129.131	129.138	130.135	130.141	131.138	990052	529938	1.4157e+06	948201	837701	1.01361e+06	1.09479e+06	921157	670750	539392
P00747;P08519	2	2	2	DKYLLQGVTSWGLGCAR	TMTsixplex_Nterm::TMTsixplex_K:::::::::::::Cys_CAM:::	4	2381.29	2381.29	1275528	51.97	20160613_QE382.10625.10625.4	Phenyx	10.21	TRUE	126.128		127.131	128.128	128.134	129.132	129.138	130.135	130.141	131.138	2835.18		2831.53	8321.28	10894.5	4076.47	3676.37	2622.01	3933.33	2553.15
P00747;P08519	2	2	2	DKYLLQGVTSWGLGCAR	TMTsixplex_Nterm::TMTsixplex_K:::::::::::::Cys_CAM:::	3	2381.29	2381.29	1	51.9	20160613_QE382.10606.10606.3	Phenyx	21.9	TRUE	126.128	127.125	127.131	128.128	128.134	129.131	129.138	130.135	130.141	131.139	174017	170112	211378	232630	183721	272271	201977	281672	146281	193229
P00747,Q02325	1	2	2	EQQCVLMAENR	TMTsixplex_Nterm::::Cys_CAM:::Oxidation_M:::::	2	1621.78	1621.78	1358537	31.53	20160613_QE371.5121.5121.2	Phenyx	9.94	TRUE	126.128	127.125	127.131	128.128	128.135	129.131	129.138	130.135	130.141	131.138	31769.2	14387.7	25374.5	25894.4	28858	33515.3	30114.4	19841.5	15878.6	16625.3
P00747,Q02325	1	2	2	EQQCVLMAENR	TMTsixplex_Nterm::::Cys_CAM::::::::	2	1605.78	1605.78	4381485	34.83	20160613_QE371.6173.6173.2	Phenyx	14.08	TRUE	126.127	127.125	127.131	128.128	128.134	129.131	129.138	130.135	130.141	131.138	12061.7	3583.54	13857.6	13231.5	12116.4	12883.2	11764.6	13333.6	12251.6	10864.3
P00747,Q02325	1	2	2	EQQCVLMAENRK	TMTsixplex_Nterm::::Cys_CAM::::::::TMTsixplex_K:	3	1963.04	1963.04	669137	32.25	20160613_QE375.4861.4861.3	Phenyx	12.27	TRUE	126.127	127.124	127.131	128.128	128.134	129.131	129.138	130.135	130.141	131.138	9125.83	4698.73	24061.7	13450.1	17550.8	14562.7	21984.7	16378.1	12383.1	9562.38
P00747,Q02325	1	2	2	EQQCVLMAENRK	TMTsixplex_Nterm::::Cys_CAM::::::::TMTsixplex_K:	3	1963.04	1963.04	962270	32.48	20160613_QE377.5139.5139.3	Phenyx	13.88	TRUE	126.128	127.125	127.131	128.128	128.134	129.131	129.138	130.135	130.141	131.138	27529	20734.9	49863.3	35763.7	37724.4	34360.4	39992.6	30982.4	32230.6	23395.4
P00748	1	1	1	CFEPQLLR	TMTsixplex_Nterm:Cys_CAM::::::::	2	1290.7	1290.7	2481367	45.58	20160613_QE377.9243.9243.2	Phenyx	9.92	TRUE	126.128	127.125	127.131	128.128	128.135	129.132	129.138	130.135	130.141	131.138	34908.3	12020.7	34676	30614.5	19894.6	19442.3	35520.6	20661.7	28712.6	13381.4
P00748	1	1	1	CLEVEGHR	TMTsixplex_Nterm:Cys_CAM::::::::	2	1227.62	1227.62	295348	26.8	20160613_QE375.3342.3342.2	Phenyx	10.15	TRUE	126.128	127.125	127.131	128.128	128.135	129.132	129.138	130.134	130.141	131.138	15567.2	4082.37	8990.47	10510.6	4791.04	6444.38	10757.6	2292.7	12168.5	2350.45
P00748	1	1	1	CLEVEGHR	TMTsixplex_Nterm:Cys_CAM::::::::	3	1227.62	1227.62	597511	26.73	20160613_QE375.3324.3324.3	Phenyx	11.7	TRUE	126.128	127.125	127.131	128.128	128.134	129.132	129.138	130.135	130.141	131.138	34474.2	19057.7	19255	26184.4	13648.3	17202.5	28285.1	21804.7	24402.3	22257.4
P00748	1	1	1	EQPPSLTR	TMTsixplex_Nterm:::::::::	2	1155.64	1155.64	6085917	31.42	20160613_QE376.4544.4544.2	Phenyx	10.33	TRUE	126.128	127.125	127.131	128.128	128.134	129.131	129.138	130.135	130.141	131.138	238721	129119	183872	198056	111275	119461	213530	129885	174473	73511.6
P00748	1	1	1	GRPGPQPWCATTPNFDQDQR	TMTsixplex_Nterm:::::::::Cys_CAM::::::::::::	3	2556.21	2556.21	5786894	38.87	20160613_QE377.7095.7095.3	Phenyx	27.01	TRUE	126.128	127.125	127.131	128.128	128.134	129.131	129.138	130.135	130.141	131.138	80995.2	39865.3	63602.8	51235	43311.8	46721.3	70645.5	33357.7	53820.4	22146.8
P00748	1	1	1	GRPGPQPWCATTPNFDQDQR	TMTsixplex_Nterm:::::::::Cys_CAM::::::::::::	3	2556.21	2556.21	1	38.52	20160613_QE376.6775.6775.3	Phenyx	27.43	TRUE	126.128	127.125	127.131	128.128	128.134	129.131	129.138	130.135	130.141	131.138	79105.5	47391.9	62752.7	59422	44479.4	47586.2	66445.2	44374.8	51928.5	18707.2
P00748	1	1	1	GRPGPQPWCATTPNFDQDQR	TMTsixplex_Nterm:::::::::Cys_CAM::::::::::::	3	2556.21	2556.21	386035	38.48	20160613_QE375.6768.6768.3	Phenyx	13.07	TRUE		127.125	127.131	128.128	128.135		129.137	130.135	130.141			2694.45	2970.58	2100.8	2737.34		2761.28	1856.02	3627.39
P00748	1	1	1	GRPGPQPWCATTPNFDQDQR	TMTsixplex_Nterm:::::::::Cys_CAM::::::::::::	3	2556.21	2556.21	482756	38.82	20160613_QE378.6393.6393.3	Phenyx	19.53	TRUE		127.125	127.131	128.128	128.135	129.132	129.138	130.135	130.141	131.138		2432.42	3777.67	3228.02	2619.67	2507.76	3370.7	3899.66	3081.54	2529.75
P00748	1	1	1	LHEAFSPVSYQHDLALLR	TMTsixplex_Nterm:::::::::::::::::::	4	2324.25	2324.25	1090159	46.82	20160613_QE377.9625.9625.4	Phenyx	11.17	TRUE		127.124	127.131	128.128	128.134	129.131	129.137	130.134		131.138		1805.03	2984.09	3860.61	3179.11	8375.45	3444.93	2638.92		9478.39
P00748	1	1	1	LQEDADGSCALLSPYVQPVCLPSGAAR	TMTsixplex_Nterm:::::::::Cys_CAM:::::::::::Cys_CAM::::::::	3	3102.53	3102.53	4410292	57.03	20160613_QE371.13202.13202.3	Phenyx	25.35	TRUE	126.128	127.125	127.131	128.128	128.134	129.131	129.138	130.135	130.141	131.138	9961.5	11370	12226.5	11250.3	13006.6	4966.25	14969	11698.2	3605.41	8343.48
P00748	1	1	1	LTLQGLLSWGSGCGDR	TMTsixplex_Nterm:::::::::::::Cys_CAM::::	3	1948	1948	279344	60.25	20160613_QE376.13731.13731.3	Phenyx	19.9	TRUE
P00748	1	1	1	NHSCEPCQTLAVR	TMTsixplex_Nterm::::Cys_CAM:::Cys_CAM:::::::	3	1799.86	1799.86	375106	27.57	20160613_QE379.3568.3568.3	Phenyx	23.53	TRUE	126.128	127.125		128.128			129.138			131.138	3365.39	2841.1		2377.29			2742.35			2656.34
P00748	1	1	1	NPDNDLRPWCFVLNR	TMTsixplex_Nterm::::::::::Cys_CAM::::::	3	2144.08	2144.08	1314336	49.88	20160613_QE375.10284.10284.3	Phenyx	17.79	TRUE	126.128	127.125	127.132	128.128	128.135	129.132	129.138	130.135	130.141	131.138	15818.9	11893.8	12770.6	13041	12849.8	7668.71	15087.9	9931.14	11534.4	3900.81
P00748	1	1	1	NPDNDLRPWCFVLNR	TMTsixplex_Nterm::::::::::Cys_CAM::::::	3	2144.08	2144.08	1	49.87	20160613_QE376.10385.10385.3	Phenyx	16.73	TRUE	126.128	127.125	127.131	128.128	128.134	129.131	129.138	130.135	130.141	131.138	27813.2	4879.99	23123.4	15089.9	18277.1	8714.09	24363.7	13170.6	19957.3	7689.67
P00748	1	1	1	NPDNDLRPWCFVLNR	TMTsixplex_Nterm::::::::::Cys_CAM::::::	3	2144.08	2144.08	1916000	50.08	20160613_QE377.10661.10661.3	Phenyx	11.74	TRUE	126.128	127.124	127.131	128.128	128.134	129.131	129.138	130.135	130.141		7226.11	8912.24	11196	3523.5	1920.92	4121.66	5454.26	2216.29	5485.62
P00748	1	1	1	NPDNDLRPWCFVLNR	TMTsixplex_Nterm::::::::::Cys_CAM::::::	3	2144.08	2144.08	334333	50.23	20160613_QE378.9363.9363.3	Phenyx	13.03	TRUE	126.128	127.125	127.131	128.128	128.134		129.138	130.135	130.141	131.138	8701.43	2941.24	9862.37	7190.01	3299.03		8533.21	2255.44	9934.29	2659.26
P00748	1	1	1	TTLSGAPCQPWASEATYR	TMTsixplex_Nterm::::::::Cys_CAM:::::::::::	2	2224.08	2224.08	4621503	44.7	20160613_QE376.8756.8756.2	Phenyx	13.5	TRUE	126.128	127.125	127.131	128.128	128.134	129.131	129.138	130.135	130.141		5310.66	4464.39	7816.63	6634.95	8314.6	4779.09	11829.4	3609.96	4074.9
P00748	1	1	1	TTLSGAPCQPWASEATYR	TMTsixplex_Nterm::::::::Cys_CAM:::::::::::	3	2224.08	2224.08	870774	44.72	20160613_QE375.8702.8702.3	Phenyx	13.26	TRUE	126.128	127.124	127.131	128.128	128.134		129.138	130.134			4254.55	2358.97	2071.37	2009.34	2525.99		2079.68	1732.31
P00748	1	1	1	TTLSGAPCQPWASEATYR	TMTsixplex_Nterm::::::::Cys_CAM:::::::::::	3	2224.08	2224.08	801201	45.13	20160613_QE378.8044.8044.3	Phenyx	19.84	TRUE	126.128	127.125	127.131	128.129	128.135	129.132	129.138	130.135	130.141	131.138	4110.33	1895.54	11578.8	12915.8	4260.51	2346.28	7404.23	2810.02	2298.12	2815.28
P00748	1	1	1	TTLSGAPCQPWASEATYR	TMTsixplex_Nterm::::::::Cys_CAM:::::::::::	2	2224.08	2224.08	5280607	45	20160613_QE377.9053.9053.2	Phenyx	24.08	TRUE	126.128	127.125	127.131	128.128	128.135	129.132	129.138	130.135	130.141	131.138	37091.8	22420.9	29633.7	23040.5	19205.6	23676.2	39887.1	19509.2	30738.3	13186
P00748	1	1	1	WGYCLEPK	TMTsixplex_Nterm::::Cys_CAM::::TMTsixplex_K:	2	1509.81	1509.81	1839925	47.15	20160613_QE376.9520.9520.2	Phenyx	12.55	TRUE	126.128	127.125	127.131	128.128	128.134	129.131	129.138	130.135	130.141	131.138	64348.7	30136.5	48301.6	43320.4	32226.3	31663.8	50092.7	27130.8	40908.1	16936.4
P00748	1	1	1	WGYCLEPK	TMTsixplex_Nterm::::Cys_CAM::::TMTsixplex_K:	2	1509.81	1509.81	1982630	47.6	20160613_QE377.9876.9876.2	Phenyx	12.38	TRUE	126.128	127.125	127.131	128.128	128.134	129.131	129.138	130.135	130.141	131.138	74056.8	40885	58472	52286.1	33990.8	31775.4	77494.1	37703.5	47992.4	18121.7
P00748	1	1	1	WGYCLEPK	TMTsixplex_Nterm::::Cys_CAM::::TMTsixplex_K:	3	1509.81	1509.81	7629936	47.2	20160613_QE376.9536.9536.3	Phenyx	11.26	TRUE	126.128	127.125	127.131	128.128	128.134	129.131	129.138	130.135	130.141	131.138	175296	77464.9	152290	130471	119887	102003	138629	83279.9	125152	60279.8
P00748	1	1	1	YKAEEHTVVLTVTGEPCHFPFQYHR	TMTsixplex_Nterm::TMTsixplex_K:::::::::::::::Cys_CAM:::::::::	6	3502.79	3502.79	4824628	41.3	20160613_QE378.7041.7041.6	Phenyx	14.65	TRUE	126.128	127.125	127.131	128.128	128.135	129.132	129.138	130.135	130.141	131.138	39877.1	26802.6	38109.1	32539.8	24906.3	25185.3	33011.6	23163	29726.4	12470
P00751	1	1	1	ALFVSEEEKK	TMTsixplex_Nterm:::::::::TMTsixplex_K:TMTsixplex_K:	2	1866.11	1866.11	4038774	40.17	20160613_QE373.6804.6804.2	Phenyx	11.11	TRUE	126.128	127.125	127.131	128.128	128.134	129.132	129.138	130.135	130.141	131.138	19723.6	13836.3	18339.4	11916.3	22705.8	14152.3	15374.7	20435	18744.9	22585.1
P00751	1	1	1	ALFVSEEEKK	TMTsixplex_Nterm:::::::::TMTsixplex_K:TMTsixplex_K:	4	1866.11	1866.11	1	40.13	20160613_QE373.6793.6793.4	Phenyx	11.09	TRUE	126.128	127.125	127.131	128.128	128.134	129.131	129.138	130.135	130.141	131.138	734801	694836	672165	735789	666521	594203	594233	888885	536523	696381
P00751	1	1	1	ALFVSEEEKK	TMTsixplex_Nterm:::::::::TMTsixplex_K:TMTsixplex_K:	3	1866.11	1866.11	1	40.08	20160613_QE373.6780.6780.3	Phenyx	12.82	TRUE	126.128	127.125	127.131	128.128	128.134	129.132	129.138	130.135	130.141	131.138	1.94937e+06	1.90264e+06	1.77605e+06	1.89634e+06	1.70194e+06	1.38866e+06	1.60308e+06	2.17336e+06	1.20222e+06	1.80929e+06
P00751	1	1	1	CLVNLLEK	TMTsixplex_Nterm:Cys_CAM:::::::TMTsixplex_K:	3	1445.87	1445.87	6227687	50.93	20160613_QE376.10733.10733.3	Phenyx	9.8	TRUE	126.128	127.125	127.131	128.128	128.134	129.131	129.138	130.135	130.141	131.138	93692.2	78901.2	78608	72856	80626.6	62281	67379.9	97314	63843	91967.3
P00751	1	1	1	DAQYAPGYDK	TMTsixplex_Nterm::::::::::TMTsixplex_K:	3	1584.82	1584.82	3	36.35	20160613_QE371.6652.6652.3	Phenyx	14.27	TRUE	126.128	127.125	127.131	128.128	128.135	129.132	129.138	130.135	130.141	131.138	770702	501847	480368	519057	614815	476527	492925	763776	482830	638059
P00751	1	1	1	DAQYAPGYDK	TMTsixplex_Nterm::::::::::TMTsixplex_K:	2	1584.82	1584.82	6	36.33	20160613_QE371.6651.6651.2	Phenyx	10.79	TRUE	126.128	127.125	127.131	128.128	128.134	129.131	129.138	130.135	130.141	131.138	936413	689559	697929	836734	806649	640118	639578	1.1109e+06	661443	960393
P00751	1	1	1	DFHLNLFQVLPWLK	TMTsixplex_Nterm::::::::::::::TMTsixplex_K:	3	2227.29	2227.29	744350	66.3	20160613_QE379.13253.13253.3	Phenyx	17.52	TRUE	126.128	127.125	127.131	128.128		129.132	129.138	130.135		131.138	2589.3	3790.74	7909.07	7273.28		3193.64	7792.52	3609.98		2545.43
P00751	1	1	1	DLSEVVTPR	TMTsixplex_Nterm::::::::::	2	1243.7	1243.7	4	41.15	20160613_QE371.8061.8061.2	Phenyx	14.83	TRUE	126.128	127.125	127.131	128.128	128.134	129.131	129.137	130.134	130.141	131.138	281309	334583	202619	372992	259679	279881	299040	417050	213914	328387
P00751	1	1	1	DLSEVVTPR	TMTsixplex_Nterm::::::::::	3	1243.7	1243.7	1903773	41.28	20160613_QE371.8110.8110.3	Phenyx	13.56	TRUE
P00751	1	1	1	DNEQHVFK	TMTsixplex_Nterm::::::::TMTsixplex_K:	3	1473.8	1473.8	163852	30.05	20160613_QE374.4252.4252.3	Phenyx	11.6	TRUE	126.128	127.124	127.131	128.128	128.134	129.131	129.138	130.135	130.141	131.138	10345.1	12048.9	12782.3	12788	16351	11502.6	17973.6	18212.6	8784.09	14763.4
P00751	1	1	1	DNEQHVFK	TMTsixplex_Nterm::::::::TMTsixplex_K:	3	1473.8	1473.8	217657	30.68	20160613_QE374.4438.4438.3	Phenyx	9.95	TRUE	126.128	127.125	127.131	128.128	128.135	129.132	129.138	130.135	130.141	131.138	4321.64	10563.3	9978.03	7766.76	4060.13	7482.15	3969.77	8607	4776.77	7462.94
P00751	1	1	1	EAGLPEFYDYDVALLK	TMTsixplex_Nterm::::::::::::::::TMTsixplex_K:	2	2300.24	2300.23	1	60.67	20160613_QE371.14216.14216.2	Phenyx	20.44	TRUE	126.128	127.125	127.131	128.128	128.135	129.132	129.138	130.135	130.141	131.138	228646	205846	210753	213276	213213	189258	194298	268436	172383	240990
P00751	1	1	1	EELLPAQDLK	TMTsixplex_Nterm::::::::::TMTsixplex_K:	3	1612.94	1612.94	4821270	46.62	20160613_QE371.9875.9875.3	Phenyx	10.21	TRUE	126.128	127.125	127.131	128.128	128.134	129.131	129.138	130.135	130.141	131.138	19408.6	16927.5	6381.39	10588.5	8340.84	10933.3	14530.4	16324.8	10177.3	30769.6
P00751	1	1	1	EKLQDEDLGFL	TMTsixplex_Nterm::TMTsixplex_K::::::::::	3	1763.97	1763.97	3876006	53.73	20160613_QE371.12144.12144.3	Phenyx	15.85	TRUE	126.128	127.125	127.131	128.128	128.135	129.132	129.138	130.135	130.141	131.138	27407.6	35591.4	38587.9	22442.1	29778.8	25144.9	29759.4	39768.1	22131.1	28958.6
P00751	1	1	1	FLCTGGVSPYADPNTCR	TMTsixplex_Nterm:::Cys_CAM:::::::::::::Cys_CAM::	3	2143	2143	1704501	47.57	20160613_QE373.8743.8743.3	Phenyx	26.1	TRUE				128.128	128.135		129.138	130.135						1820.97	2240.65		2667.52	3122.96
P00751	1	1	1	FLCTGGVSPYADPNTCR	TMTsixplex_Nterm:::Cys_CAM:::::::::::::Cys_CAM::	2	2143	2143	2516205	47.62	20160613_QE376.9676.9676.2	Phenyx	25.77	TRUE	126.128	127.125	127.131	128.128	128.134	129.131	129.138	130.135	130.141	131.138	22624.9	19963.2	13541.8	17493.7	24865	12717	14244.5	27886.9	14578.4	20929.5
P00751	1	1	1	FLCTGGVSPYADPNTCR	TMTsixplex_Nterm:::Cys_CAM:::::::::::::Cys_CAM::	3	2143	2143	8351028	47.68	20160613_QE374.9624.9624.3	Phenyx	23.23	TRUE	126.128	127.125	127.131	128.128	128.135	129.131	129.138	130.135	130.141	131.138	22736.6	24711.3	19052.2	18984.6	17240.9	11366.6	17209.7	25835.5	14367.8	18420.7
P00751	1	1	1	FLCTGGVSPYADPNTCR	TMTsixplex_Nterm:::Cys_CAM:::::::::::::Cys_CAM::	3	2143	2143	1	47.6	20160613_QE376.9666.9666.3	Phenyx	23.71	TRUE	126.128	127.125	127.131	128.128	128.134	129.131	129.138	130.135		131.138	22189.9	10291.5	16593.2	22966.3	10364.1	22105.2	8642.23	28988.4		22966.3
P00751	1	1	1	FLCTGGVSPYADPNTCR	TMTsixplex_Nterm:::Cys_CAM:::::::::::::Cys_CAM::	2	2143	2143	541189	47.97	20160613_QE377.10004.10004.2	Phenyx	16.02	TRUE	126.128	127.125	127.131	128.128	128.134	129.131	129.138	130.135	130.141	131.138	15465.9	16713	8745.7	19464.9	14587.2	13077.9	9463.64	22637.5	14126.9	15110
P00751	1	1	1	FLCTGGVSPYADPNTCR	TMTsixplex_Nterm:::Cys_CAM:::::::::::::Cys_CAM::	2	2143	2143	1945989	47.7	20160613_QE374.9628.9628.2	Phenyx	18.63	TRUE	126.128	127.125	127.131	128.128	128.134	129.132	129.138	130.135	130.141	131.138	20718.3	24107.1	16312.1	21340.1	17171	18533.2	16053.2	27350.9	11702.6	20676.3
P00751	1	1	1	FLCTGGVSPYADPNTCR	TMTsixplex_Nterm:::Cys_CAM:::::::::::::Cys_CAM::	3	2143	2143	1846194	48.15	20160613_QE378.8810.8810.3	Phenyx	21.47	TRUE		127.125	127.131	128.128	128.134	129.131	129.138	130.135		131.138		3488.83	3090.62	7095.72	3879.02	2380.89	2554.65	3746.97		4870.05
P00751	1	1	1	FLCTGGVSPYADPNTCR	TMTsixplex_Nterm:::Cys_CAM:::::::::::::Cys_CAM::	3	2143	2143	2428349	47.63	20160613_QE375.9573.9573.3	Phenyx	24.41	TRUE	126.128	127.125		128.128	128.135	129.132	129.138	130.135	130.141	131.138	3488.52	2837.67		3417.7	2840.8	2889.52	2250.56	9399.36	3845.26	2428.18
P00751	1	1	1	FLCTGGVSPYADPNTCR	TMTsixplex_Nterm:::Cys_CAM:::::::::::::Cys_CAM::	3	2143	2143	3176494	47.95	20160613_QE377.9995.9995.3	Phenyx	21.07	TRUE	126.128	127.125	127.131	128.128	128.134	129.131	129.138	130.135	130.141	131.138	4492.63	10941.5	7444.77	9783.29	4362.84	9455.38	4442.09	8526.03	5953.38	9992.64
P00751	1	1	1	FLCTGGVSPYADPNTCR	TMTsixplex_Nterm:::Cys_CAM:::::::::::::Cys_CAM::	2	2143	2143	1953941	47.67	20160613_QE375.9584.9584.2	Phenyx	14.22	TRUE	126.128	127.125	127.131	128.128	128.134	129.132	129.138	130.135	130.141	131.138	25291.8	9457.96	8284.23	12875.6	13002.6	3320.47	11331.4	22228.1	17228.8	15902.5
P00751	1	1	1	FLCTGGVSPYADPNTCRGDSGGPLLVHK	TMTsixplex_Nterm:::Cys_CAM:::::::::::::Cys_CAM::::::::::::TMTsixplex_K:	4	3432.73	3432.73	932091	46.63	20160613_QE379.8822.8822.4	Phenyx	21.43	TRUE	126.127	127.124	127.131	128.128	128.134	129.131	129.138	130.134	130.141	131.138	10176.8	3680.64	88076.4	25632.2	35564.1	18863.3	18419.2	28693.7	12096.9	24969.7
P00751	1	1	1	FLCTGGVSPYADPNTCRGDSGGPLLVHK	TMTsixplex_Nterm:::Cys_CAM:::::::::::::Cys_CAM::::::::::::TMTsixplex_K:	5	3432.73	3432.73	982840	46.67	20160613_QE379.8829.8829.5	Phenyx	21.15	TRUE	126.127	127.124	127.131	128.128	128.134	129.131	129.138	130.135	130.141	131.138	2474.49	2256.44	46436.1	13114.9	17098.7	16884.6	13439.4	12614.6	11464.2	13557.6
P00751	1	1	1	FLQVGVLSWGVVDVCK	TMTsixplex_Nterm:::::::::::::::Cys_CAM:TMTsixplex_K:	3	2263.28	2263.28	139025	63.87	20160613_QE375.14493.14493.3	Phenyx	9.58	TRUE										131.138										2136.73
P00751	1	1	1	GDSGGPLLVHK	TMTsixplex_Nterm:::::::::::TMTsixplex_K:	3	1536.9	1536.9	2020747	36	20160613_QE379.5827.5827.3	Phenyx	18.66	TRUE	126.128	127.125	127.131	128.128	128.134	129.131	129.138	130.135	130.141	131.138	206272	156368	94353.8	179165	155632	112248	155091	222070	132980	165291
P00751	1	1	1	GDSGGPLLVHK	TMTsixplex_Nterm:::::::::::TMTsixplex_K:	3	1536.9	1536.9	2768263	36.1	20160613_QE381.5713.5713.3	Phenyx	21.81	TRUE	126.128	127.125	127.131	128.128	128.134	129.131	129.138	130.135	130.141	131.138	124664	112612	59223.8	104740	90831.2	81803	85944.6	118291	76978.2	107418
P00751	1	1	1	GDSGGPLLVHK	TMTsixplex_Nterm:::::::::::TMTsixplex_K:	3	1536.9	1536.9	354711	36.53	20160613_QE379.5974.5974.3	Phenyx	14.22	TRUE	126.128	127.125	127.131	128.128	128.134	129.132	129.138	130.135	130.141	131.138	22140.5	15176	14675.9	20708.4	13820.1	14277.8	15337.2	19874.6	10598.9	18335.8
P00751	1	1	1	GDSGGPLLVHK	TMTsixplex_Nterm:::::::::::TMTsixplex_K:	3	1536.9	1536.9	355918	35.95	20160613_QE380.5298.5298.3	Phenyx	19.29	TRUE	126.128	127.125	127.131	128.128	128.134	129.131	129.138	130.135	130.141	131.138	25176.6	19182.8	3795.99	18958.7	11039.4	11628.8	11005.8	20090.1	11920.1	21827.2
P00751	1	1	1	GDSGGPLLVHK	TMTsixplex_Nterm:::::::::::TMTsixplex_K:	4	1536.9	1536.9	364888	36.13	20160613_QE379.5866.5866.4	Phenyx	9.91	TRUE							129.138			131.138							1844.5			2923.72
P00751	1	1	1	GDSGGPLLVHKR	TMTsixplex_Nterm:::::::::::TMTsixplex_K::	4	1693	1693	9979003	29.6	20160613_QE382.3913.3913.4	Phenyx	16.44	TRUE	126.128	127.125	127.131	128.128	128.134	129.131	129.138	130.135	130.141	131.138	422507	439081	999046	630165	659211	493032	522565	734583	481863	637844
P00751	1	1	1	GDSGGPLLVHKR	TMTsixplex_Nterm:::::::::::TMTsixplex_K::	3	1693	1693	4285630	29.63	20160613_QE382.3922.3922.3	Phenyx	23.26	TRUE	126.128	127.125	127.131	128.128	128.134	129.132	129.138	130.135	130.141	131.138	148256	171929	307498	205375	254078	170545	168846	233852	159303	241026
P00751	1	1	1	GHESCMGAVVSEYFVLTAAHCFTVDDKEHSLK	TMTsixplex_Nterm:::::Cys_CAM::::::::::::::::Cys_CAM::::::TMTsixplex_K:::::TMTsixplex_K:	6	4311.14	4311.14	768991	51.63	20160613_QE374.10859.10859.6	Phenyx	16.39	TRUE				128.128		129.131		130.135		131.138				1804.43		2235.67		1936.67		2441.93
P00751	1	1	1	GTDYHKQPWQAK	TMTsixplex_Nterm::::::TMTsixplex_K::::::TMTsixplex_K:	4	2145.19	2145.19	8248031	31.9	20160613_QE381.4585.4585.4	Phenyx	10.13	TRUE	126.128	127.125	127.131	128.128	128.134	129.131	129.138	130.135	130.141	131.138	520616	465196	1.50041e+06	579177	833272	499746	643445	654115	577805	796013
P00751	1	1	1	GTDYHKQPWQAK	TMTsixplex_Nterm::::::TMTsixplex_K::::::TMTsixplex_K:	3	2145.19	2145.19	672673	32	20160613_QE381.4609.4609.3	Phenyx	10.74	TRUE	126.128	127.125	127.131	128.128	128.134	129.131	129.138	130.135	130.141	131.139	2001.47	7631.09	30948.6	10964.6	16866.4	10127.6	11440.3	10586.7	10766.6	18974.3
P00751	1	1	1	HVLLLMTDGLHNMGGDPLTVLDELR	TMTsixplex_Nterm::::::::::::::::::::::::::	3	2987.58	2987.58	5425752	56.38	20160613_QE372.12114.12114.3	Phenyx	22.8	TRUE	126.128	127.125		128.128		129.131		130.135	130.141	131.138	4429.22	2562.99		2464.69		3470.88		3555	2840.92	2999.16
P00751	1	1	1	HVLLLMTDGLHNMGGDPLTVLDELR	TMTsixplex_Nterm::::::::::::::::::::::::::	4	2987.58	2987.58	3641290	56.27	20160613_QE372.12076.12076.4	Phenyx	19.1	TRUE	126.128	127.125	127.131	128.128	128.134		129.138	130.135		131.138	3817.06	5302.61	2264.26	3395.81	4535.63		3454.86	7818.91		1853.97
P00751	1	1	1	KDNEQHVFK	TMTsixplex_Nterm:TMTsixplex_K::::::::TMTsixplex_K:	3	1831.06	1831.06	9022255	29.17	20160613_QE379.4001.4001.3	Phenyx	12.09	TRUE	126.128	127.125	127.131	128.128	128.134	129.132	129.138	130.135	130.141	131.138	398684	378981	355636	404548	359254	336269	360642	467715	316439	403904
P00751	1	1	1	KEAGLPEFYDYDVALLK	TMTsixplex_Nterm:TMTsixplex_K::::::::::::::::TMTsixplex_K:	4	2657.49	2657.49	7331138	54.45	20160613_QE371.12362.12362.4	Phenyx	12.11	TRUE	126.128	127.125	127.131	128.128	128.134	129.131	129.138	130.135	130.141	131.138	20360.9	20706.5	14695.5	20783.4	17821.4	18737.2	18124.8	31298.6	13525.2	22083.3
P00751	1	1	1	LEDSVTYHCSR	TMTsixplex_Nterm:::::::::Cys_CAM:::	3	1594.76	1594.76	1	31.2	20160613_QE374.4602.4602.3	Phenyx	20.95	TRUE	126.128	127.125	127.131	128.128	128.135	129.132	129.138	130.135	130.141	131.138	145588	172976	182091	150034	215798	155876	149206	216486	137215	156759
P00751	1	1	1	LLQEGQALEYVCPSGFYPYPVQTR	TMTsixplex_Nterm::::::::::::Cys_CAM:::::::::::::	2	3043.53	3043.53	9281129	59.83	20160613_QE372.12955.12955.2	Phenyx	28.58	TRUE	126.128	127.125	127.131	128.128	128.134	129.131	129.138	130.135	130.141	131.138	105954	102257	88349.3	103262	92301.8	92836.7	97403.8	135540	66708.7	117192
P00751	1	1	1	LLQEGQALEYVCPSGFYPYPVQTR	TMTsixplex_Nterm::::::::::::Cys_CAM:::::::::::::	3	3043.53	3043.53	97388	59.93	20160613_QE373.11922.11922.3	Phenyx	14.11	TRUE
P00751	1	1	1	LLQEGQALEYVCPSGFYPYPVQTR	TMTsixplex_Nterm::::::::::::Cys_CAM:::::::::::::	3	3043.53	3043.53	5	59.83	20160613_QE372.12952.12952.3	Phenyx	27.02	TRUE	126.128	127.125	127.131	128.128	128.134	129.132	129.138	130.135	130.141	131.138	62189.3	37127.3	57381.7	56105.1	57284.2	41605.1	44783.7	69984.8	37111.8	54234.2
P00751	1	1	1	LLQEGQALEYVCPSGFYPYPVQTR	TMTsixplex_Nterm::::::::::::Cys_CAM:::::::::::::	4	3043.53	3043.53	1	59.83	20160613_QE372.12954.12954.4	Phenyx	19.13	TRUE		127.125	127.131	128.128								3121.52	3147.95	2802.49
P00751	1	1	1	LPPTTTCQQQK	TMTsixplex_Nterm:::::::Cys_CAM::::TMTsixplex_K:	2	1758.97	1758.97	4297922	35.7	20160613_QE382.5674.5674.2	Phenyx	13.78	TRUE	126.128	127.125	127.131	128.128	128.135	129.132	129.138	130.135	130.141	131.139	60699	57990.4	29098.3	52178.9	43130.3	51499.1	41848.1	76432.2	37807.9	56001.9
P00751	1	1	1	LPPTTTCQQQK	TMTsixplex_Nterm:::::::Cys_CAM::::TMTsixplex_K:	2	1758.97	1758.97	782054	35.18	20160613_QE382.5521.5521.2	Phenyx	9.74	TRUE	126.128	127.125	127.131	128.128	128.134	129.131	129.138	130.135	130.141	131.138	11444.2	14300	3165.06	14457.5	13592.4	9775.68	15862	23191.7	9493.82	16481.2
P00751	1	1	1	LPPTTTCQQQK	TMTsixplex_Nterm:::::::Cys_CAM::::TMTsixplex_K:	3	1758.97	1758.97	1	35.63	20160613_QE382.5654.5654.3	Phenyx	15.3	TRUE	126.128	127.125	127.131	128.128	128.135	129.132	129.138	130.135	130.141	131.138	134220	179906	95879.8	137338	135542	118033	93068.2	208515	115057	155839
P00751	1	1	1	LPPTTTCQQQK	TMTsixplex_Nterm:::::::Cys_CAM::::TMTsixplex_K:	3	1758.97	1758.97	1073894	35.12	20160613_QE382.5502.5502.3	Phenyx	11.56	TRUE	126.128	127.125	127.131	128.128	128.134	129.132	129.138	130.135	130.141	131.138	35310.8	25159.6	20976.2	30312.8	28324.1	27739.9	24944.3	32200.7	20642.9	34603.5
P00751	1	1	1	LPPTTTCQQQKEELLPAQDLK	TMTsixplex_Nterm:::::::Cys_CAM::::TMTsixplex_K::::::::::TMTsixplex_K:	3	3124.74	3124.74	1622560	45.47	20160613_QE373.8241.8241.3	Phenyx	11.59	TRUE	126.128	127.125	127.131	128.129	128.135	129.132	129.138	130.135	130.141	131.138	19185.3	9142.14	22432.4	15054.3	19447	12723.1	18249.6	19120.4	10452.1	19032.8
P00751	1	1	1	LPPTTTCQQQKEELLPAQDLK	TMTsixplex_Nterm:::::::Cys_CAM::::TMTsixplex_K::::::::::TMTsixplex_K:	4	3124.74	3124.74	6842331	45.52	20160613_QE373.8251.8251.4	Phenyx	16.18	TRUE	126.128	127.125	127.131	128.128	128.135	129.132	129.138	130.135	130.141	131.138	20885.6	29956.9	37946.7	26069	24823.8	24922.3	25826.8	32936.8	25138	36534.6
P00751	1	1	1	PLCLPCTEGTTR	TMTsixplex_Nterm:::Cys_CAM:::Cys_CAM:::::::	2	1632.82	1632.82	4258654	42.88	20160613_QE376.8200.8200.2	Phenyx	14.67	TRUE	126.128	127.125	127.131	128.128	128.134	129.132	129.138	130.135	130.141	131.138	44278.4	40734.3	19224.8	40485.4	40442.5	24536.2	35964.1	43736.8	33444.5	44620.2
P00751	1	1	1	PQGSCSLEGVELK	TMTsixplex_Nterm:::::Cys_CAM::::::::TMTsixplex_K:	2	1861	1861	3352611	43.43	20160613_QE372.8234.8234.2	Phenyx	14.69	TRUE	126.128	127.125	127.131	128.128	128.134	129.131	129.138	130.135	130.141	131.138	239885	190925	100608	115935	97004.1	138109	76754.2	139390	154018	222493
P00751	1	1	1	QLNELNYEDHK	TMTsixplex_Nterm:::::::::::TMTsixplex_K:	2	1859.98	1859.98	2461185	35.82	20160613_QE372.6181.6181.2	Phenyx	15.59	TRUE	126.128	127.125	127.131	128.128	128.134	129.131	129.138	130.135	130.141	131.138	47196.5	34091.8	36746.9	40367.1	38113.6	32356.5	30254.9	51033.6	38598.9	38733.4
P00751	1	1	1	STGSWSTLK	TMTsixplex_Nterm:::::::::TMTsixplex_K:	2	1423.81	1423.81	2831900	40.92	20160613_QE382.7257.7257.2	Phenyx	10.55	TRUE	126.128	127.125	127.131	128.128	128.134	129.131	129.138	130.135	130.141	131.138	85315.2	79456.7	73242.6	73645	77725.3	46782.1	86315.8	101162	60765.7	76845.7
P00751	1	1	1	STGSWSTLK	TMTsixplex_Nterm:::::::::TMTsixplex_K:	3	1423.81	1423.81	6424363	40.95	20160613_QE382.7271.7271.3	Phenyx	11.35	TRUE	126.128	127.125	127.131	128.128	128.134	129.132	129.138	130.135	130.141	131.138	358084	338380	365018	322374	304339	285878	320402	416299	254294	349894
P00751	1	1	1	TPWSLARPQGSCSLEGVELK	TMTsixplex_Nterm::::::::::::Cys_CAM::::::::TMTsixplex_K:	4	2672.44	2672.44	3441306	47.67	20160613_QE376.9693.9693.4	Phenyx	10.37	TRUE	126.128	127.125	127.131	128.128	128.135	129.132	129.138	130.135	130.141	131.138	2386.94	5463.16	13626.8	3269.63	5042.62	8503.76	8463.42	6591.12	11453.6	11347.6
P00751	1	1	1	TPWSLARPQGSCSLEGVELK	TMTsixplex_Nterm::::::::::::Cys_CAM::::::::TMTsixplex_K:	4	2672.44	2672.44	2	47.87	20160613_QE377.9970.9970.4	Phenyx	12.27	TRUE	126.128	127.125	127.131	128.128	128.134	129.132	129.138	130.135	130.141	131.138	107605	124036	178767	75842.6	92210.3	133899	61187.9	71719.5	94527.1	143771
P00751	1	1	1	TPWSLARPQGSCSLEGVELK	TMTsixplex_Nterm::::::::::::Cys_CAM::::::::TMTsixplex_K:	3	2672.44	2672.44	6832057	47.82	20160613_QE377.9950.9950.3	Phenyx	19.72	TRUE	126.128	127.125	127.131	128.128	128.134	129.131	129.138	130.135	130.141	131.138	279249	277878	409020	146914	180195	231084	129908	156403	231038	340676
P00751	1	1	1	VKDLSEVVTPR	TMTsixplex_Nterm::TMTsixplex_K::::::::::	2	1700.02	1700.02	4420770	40.53	20160613_QE376.7432.7432.2	Phenyx	12.2	TRUE	126.128	127.125	127.131	128.128	128.134	129.132	129.138	130.135	130.141	131.138	31402	26203.9	37650.5	28479.3	27841.2	27383.4	27106.2	34758.4	24139.3	42129.1
P00751	1	1	1	VKDLSEVVTPR	TMTsixplex_Nterm::TMTsixplex_K::::::::::	3	1700.02	1700.02	1	40.93	20160613_QE377.7757.7757.3	Phenyx	13.05	TRUE	126.128	127.125	127.131	128.128	128.134	129.131	129.138	130.135	130.141	131.138	270646	295658	323460	303798	248261	248153	262654	353078	237669	320282
P00751	1	1	1	VKDLSEVVTPR	TMTsixplex_Nterm::TMTsixplex_K::::::::::	3	1700.02	1700.02	3924808	40.65	20160613_QE376.7470.7470.3	Phenyx	9.49	TRUE	126.128	127.125	127.131	128.128	128.134	129.131	129.138	130.135	130.141	131.138	43464.5	21053.3	75842.7	41718.5	48622.5	16911.7	35779.3	47152.3	52931.1	18214.3
P00751	1	1	1	VSEADSSNADWVTK	TMTsixplex_Nterm::::::::::::::TMTsixplex_K:	2	1966	1966	2	43.43	20160613_QE371.8815.8815.2	Phenyx	15.99	TRUE	126.128	127.125	127.131	128.128	128.134	129.131	129.138	130.135	130.141	131.138	310725	330752	313341	287987	320027	286478	303003	422312	274847	405975
P00751	1	1	1	VSEADSSNADWVTK	TMTsixplex_Nterm::::::::::::::TMTsixplex_K:	3	1966	1966	4199391	43.35	20160613_QE371.8789.8789.3	Phenyx	24.65	TRUE	126.128	127.125	127.131	128.128	128.135	129.132	129.138	130.135	130.141	131.138	45193.1	28294.8	31649.9	35541.3	27877.7	19797.5	29654.8	32592	20503.3	25987.3
P00751	1	1	1	WSGQTALCDNGAGYCSNPGLPLGTR	TMTsixplex_Nterm::::::::Cys_CAM:::::::Cys_CAM:::::::::::	3	2880.35	2880.35	176347	49.28	20160613_QE378.9103.9103.3	Phenyx	13.87	TRUE
P00751	1	1	1	WSGQTALCDNGAGYCSNPGLPLGTR	TMTsixplex_Nterm::::::::Cys_CAM:::::::Cys_CAM:::::::::::	3	2880.35	2880.35	4771580	48.85	20160613_QE375.9968.9968.3	Phenyx	29.67	TRUE	126.128	127.125	127.131	128.128	128.134	129.131	129.138	130.135	130.141	131.138	9882.76	10038.8	8594.36	10480.4	2766.13	9400.1	9757.02	12277.8	4517.63	12980.2
P00751	1	1	1	WSGQTALCDNGAGYCSNPGLPLGTR	TMTsixplex_Nterm::::::::Cys_CAM:::::::Cys_CAM:::::::::::	3	2880.35	2880.35	1099810	48.85	20160613_QE374.9983.9983.3	Phenyx	30.73	TRUE		127.125	127.131	128.128	128.135	129.131	129.137	130.135		131.138		9550.32	8517.26	3608.12	3328.16	2597.64	3071	7398.75		2533.56
P00751	1	1	1	WSGQTALCDNGAGYCSNPGLPLGTR	TMTsixplex_Nterm::::::::Cys_CAM:::::::Cys_CAM:::::::::::	3	2880.35	2880.35	1046846	49.52	20160613_QE377.10471.10471.3	Phenyx	28.43	TRUE				128.128										2332.12
P00751	1	1	1	YGLVTYATYPK	TMTsixplex_Nterm:::::::::::TMTsixplex_K:	3	1732.98	1732.98	1789187	48.93	20160613_QE381.9014.9014.3	Phenyx	17.56	TRUE	126.128	127.125	127.131	128.128	128.135	129.132	129.138	130.135	130.141	131.139	56589	52575.9	50936.8	43680.4	53274.9	46170.6	44399.2	69858.8	47372.9	49380.5
P00751	1	1	1	YGLVTYATYPK	TMTsixplex_Nterm:::::::::::TMTsixplex_K:	2	1732.98	1732.98	265088	48.77	20160613_QE382.9642.9642.2	Phenyx	16.9	TRUE	126.128	127.125	127.131	128.128	128.134	129.132	129.138	130.135	130.141	131.138	17831.9	29526.6	15674.5	26357.4	21515.2	21417.8	20268.2	38490	17064.8	22239.8
P00751	1	1	1	YGLVTYATYPK	TMTsixplex_Nterm:::::::::::TMTsixplex_K:	2	1732.98	1732.98	1343008	48.93	20160613_QE381.9013.9013.2	Phenyx	16.36	TRUE	126.128	127.125	127.131	128.128	128.134	129.132	129.138	130.135	130.141	131.139	49167.9	42233.9	52316.1	49028.8	44176.8	30596.8	45427.3	49412	35341	45923
P00751	1	1	1	YGLVTYATYPK	TMTsixplex_Nterm:::::::::::TMTsixplex_K:	3	1732.98	1732.98	1344068	48.78	20160613_QE382.9647.9647.3	Phenyx	16.73	TRUE	126.128	127.125	127.131	128.128	128.134	129.131	129.138	130.135	130.141	131.138	25835.4	31794.2	24443.1	34431.6	36891.8	34748.7	32170.8	42503.5	20851.2	29258.3
P00751	1	1	1	YGQTLRPLCLPCTEGTTR	TMTsixplex_Nterm:::::::::Cys_CAM:::Cys_CAM:::::::	3	2351.19	2351.19	4	41.4	20160613_QE382.7418.7418.3	Phenyx	19.67	TRUE	126.128	127.125	127.131	128.128	128.134	129.132	129.138	130.135	130.141	131.138	144289	102505	120720	121202	129912	99835.7	96922.9	161854	133319	140375
P00915	1	1	1	ADGLAVLGVLMK	TMTsixplex_Nterm::::::::::::TMTsixplex_K:	3	1644	1644	281799	61.78	20160613_QE375.13887.13887.3	Phenyx	14.13	TRUE		127.125	127.131	128.128		129.131	129.137					18263.9	12587.8	3033.96		4289.31	4234.5
P00915	1	1	1	ADGLAVLGVLMK	TMTsixplex_Nterm::::::::::::TMTsixplex_K:	2	1644	1644.01	347539	61.78	20160613_QE375.13886.13886.2	Phenyx	12.76	TRUE		127.125	127.131	128.128		129.131	129.138					17880.3	14032.9	7345.74		8211.37	2066.61
P00915	1	1	1	ADGLAVLGVLMK	TMTsixplex_Nterm::::::::::::TMTsixplex_K:	3	1644	1644	653616	61.87	20160613_QE376.14210.14210.3	Phenyx	14.15	TRUE	126.128	127.125	127.131	128.128		129.132	129.138	130.135	130.141	131.138	1563.62	40473.2	20890.8	12928.1		14992.6	9643.42	2215.31	1961.25	2861.7
P00915	1	1	1	ADGLAVLGVLMK	TMTsixplex_Nterm::::::::::::TMTsixplex_K:	3	1644	1644	76925	62.02	20160613_QE377.14396.14396.3	Phenyx	9.42	TRUE		127.125	127.131	128.128								2819.82	1942.8	2181.1
P00915	1	1	1	GGPFSDSYR	TMTsixplex_Nterm::::::::::	2	1213.59	1213.59	1836795	36.15	20160613_QE377.6296.6296.2	Phenyx	12.47	TRUE	126.128	127.125	127.131	128.128	128.135	129.132	129.138	130.135	130.141	131.138	19883.1	86723.3	54819.3	37494.8	15649.2	41590.6	22712.9	18471.3	26885.1	10053.3
P00915	1	1	1	SLLSNVEGDNAVPMQHNNRPTQPLK	TMTsixplex_Nterm:::::::::::::::::::::::::TMTsixplex_K:	4	3216.71	3216.71	1362833	40.35	20160613_QE378.6780.6780.4	Phenyx	26.01	TRUE	126.128	127.125	127.131	128.128	128.135	129.132	129.138	130.135	130.141		6153.39	59722.3	59838.2	36181	11655.6	21591.4	16153.6	3666.7	13816.9
P00915	1	1	1	VLDALQALK	TMTsixplex_Nterm:::::::::TMTsixplex_K:	2	1427.91	1427.91	796413	55.05	20160613_QE376.12081.12081.2	Phenyx	9.38	TRUE	126.128	127.125	127.131	128.128	128.134	129.131	129.138	130.134	130.141	131.138	3741.82	41700.3	18344.3	19589.3	4131.45	19966.6	12246.2	4004.76	3331.87	2886.62
P00918	1	1	1	VVDVLDSLK	TMTsixplex_Nterm:::::::::TMTsixplex_K:	2	1444.89	1444.89	1038571	55.58	20160613_QE371.12744.12744.2	Phenyx	10.49	TRUE	126.128	127.125	127.131	128.128	128.134	129.132	129.138		130.141		1792.09	19766.5	10017.6	6479.67	1981.3	3725.77	1839.03		2944.39
P00918	1	1	1	YDPSLKPLSVSYDQATSLR	TMTsixplex_Nterm::::::TMTsixplex_K::::::::::::::	3	2597.41	2597.41	791027	47.92	20160613_QE376.9773.9773.3	Phenyx	17.1	TRUE	126.127	127.124	127.131	128.128	128.134	129.131	129.138	130.135	130.141	131.138	9265.92	42241.9	33608.6	16052.7	7823.93	16816	16241.3	3343.03	5347.91	2235.54
P01008	1	1	1	ADGESCSASMMYQEGK	TMTsixplex_Nterm::::::Cys_CAM::::::::::TMTsixplex_K:	3	2207.99	2207.99	3	39.53	20160613_QE371.7535.7535.3	Phenyx	30.5	TRUE	126.128	127.125	127.131	128.129	128.135	129.132	129.138	130.135	130.141	131.139	177270	132162	101313	115629	165055	152061	157895	135039	151739	114790
P01008	1	1	1	ADGESCSASMMYQEGK	TMTsixplex_Nterm::::::Cys_CAM::::::::::TMTsixplex_K:	2	2207.99	2207.99	3477284	39.5	20160613_QE371.7527.7527.2	Phenyx	31.09	TRUE	126.128	127.125	127.131	128.128	128.135	129.132	129.138	130.135	130.141	131.139	63325.4	42199.9	49318.6	40749.9	36587.8	59118.5	51919.8	47483.3	45648.5	39947.3
P01008	1	1	1	ADGESCSASMMYQEGKFR	TMTsixplex_Nterm::::::Cys_CAM::::::::::TMTsixplex_K:::	3	2511.16	2511.16	6553928	39.38	20160613_QE372.7085.7085.3	Phenyx	28.98	TRUE	126.128	127.125	127.131	128.128	128.134	129.131	129.138	130.135	130.141	131.138	134641	115548	138669	118319	105475	127461	133424	153836	139686	109638
P01008	1	1	1	AFLEVNEEGSEAAASTAVVLAGR	TMTsixplex_Nterm::::::::::::::::::::::::	3	2519.31	2519.31	56312	75.45	20160613_QE371.18515.18515.3	Phenyx	12.51	TRUE
P01008	1	1	1	AFLEVNEEGSEAAASTAVVLAGR	TMTsixplex_Nterm::::::::::::::::::::::::	3	2519.31	2519.31	2229402	56	20160613_QE371.12884.12884.3	Phenyx	12.01	TRUE	126.127	127.125	127.131	128.128	128.135	129.132	129.138	130.135	130.141	131.138	2272.82	12144.6	1506.45	7310.95	11429.7	3233.29	3135.13	3647.72	4154.55	11579.8
P01008	1	1	1	AFLEVNEEGSEAAASTAVVLAGR	TMTsixplex_Nterm::::::::::::::::::::::::	3	2519.31	2519.31	2	54.62	20160613_QE371.12422.12422.3	Phenyx	30.93	TRUE	126.128	127.125	127.131	128.128	128.134	129.131	129.138	130.135	130.141	131.138	22422.2	10957.6	17991.1	7586.37	7221.22	10506.3	6901.46	9812.52	5611.1	17518
P01008	1	1	1	AFLEVNEEGSEAAASTAVVLAGR	TMTsixplex_Nterm::::::::::::::::::::::::	3	2519.31	2519.31	57683	74.9	20160613_QE371.18390.18390.3	Phenyx	12.69	TRUE			127.131										1780.61
P01008	1	1	1	AFLEVNEEGSEAAASTAVVLAGR	TMTsixplex_Nterm::::::::::::::::::::::::	2	2519.31	2519.31	1255319	54.67	20160613_QE372.11581.11581.2	Phenyx	12.72	TRUE						129.132				131.138						1873.99				2209.05
P01008	1	1	1	AFLEVNEEGSEAAASTAVVLAGR	TMTsixplex_Nterm::::::::::::::::::::::::	2	2519.31	2519.31	5343034	54.65	20160613_QE371.12432.12432.2	Phenyx	26.81	TRUE	126.128	127.125	127.131	128.128	128.134	129.131	129.138	130.135	130.141	131.138	12524.2	10644.6	14968.3	11678.4	13373.7	13248.3	11204	14156.7	13636.5	10314.1
P01008	1	1	1	AFLEVNEEGSEAAASTAVVLAGR	TMTsixplex_Nterm::::::::::::::::::::::::	3	2519.31	2519.31	80825	74.35	20160613_QE371.18275.18275.3	Phenyx	12.57	TRUE								130.135										2128.19
P01008	1	1	1	AFLEVNEEGSEAAASTAVVLAGR	TMTsixplex_Nterm::::::::::::::::::::::::	3	2519.31	2519.31	975538	55.15	20160613_QE371.12601.12601.3	Phenyx	20.66	TRUE	126.128	127.125	127.131	128.128	128.135	129.131	129.138	130.135	130.141	131.138	11982.7	10747.7	16081.4	18673	15792.1	19741.9	18873	19914.1	16524.8	15115.9
P01008	1	1	1	ATEDEGSEQK	TMTsixplex_Nterm::::::::::TMTsixplex_K:	2	1550.78	1550.78	2133551	26.33	20160613_QE371.3509.3509.2	Phenyx	20	TRUE	126.128	127.125	127.131	128.128	128.134	129.132	129.138	130.135	130.141	131.139	300966	223084	80317.8	174588	140085	208886	167800	238798	210252	136538
P01008	1	1	1	ATEDEGSEQK	TMTsixplex_Nterm::::::::::TMTsixplex_K:	3	1550.78	1550.78	1393418	26.33	20160613_QE371.3510.3510.3	Phenyx	18.95	TRUE	126.128	127.125	127.132	128.128	128.135	129.132	129.138	130.135	130.141	131.139	94075.5	66916.3	21243.4	52868.2	50886.3	68531.2	42967.6	71600.6	66903	34212.7
P01008	1	1	1	ATEDEGSEQKLPEATNR	TMTsixplex_Nterm::::::::::TMTsixplex_K::::::::	3	2332.19	2332.19	8060662	31.7	20160613_QE371.5178.5178.3	Phenyx	18.72	TRUE	126.128	127.125	127.131	128.128	128.134	129.131	129.138	130.135	130.141	131.138	729086	551874	586979	546424	508347	603686	588803	598984	537236	461743
P01008	1	1	1	DDLYVSDAFHK	TMTsixplex_Nterm:::::::::::TMTsixplex_K:	3	1766.92	1766.92	3868144	44.28	20160613_QE371.9100.9100.3	Phenyx	19.97	TRUE	126.128	127.125	127.131	128.128	128.134	129.131	129.138	130.135	130.141	131.138	148378	102140	59398.1	87738.6	81999.8	111898	80355.1	108446	98519.4	72499.6
P01008	1	1	1	DDLYVSDAFHK	TMTsixplex_Nterm:::::::::::TMTsixplex_K:	2	1766.92	1766.92	1639119	44.4	20160613_QE371.9135.9135.2	Phenyx	11.19	TRUE	126.128	127.125	127.131	128.128	128.135	129.131	129.138	130.135	130.141	131.138	13068.4	8916.37	3918.52	8660.83	3846.64	8321.79	8491.8	7457.92	5045.91	8040.29
P01008	1	1	1	DLPMNPMCLYR	TMTsixplex_Nterm::::::::Cys_CAM::::	3	1637.79	1637.79	561010	52	20160613_QE377.11301.11301.3	Phenyx	12.26	TRUE	126.128	127.125	127.131	128.128	128.134	129.131	129.138	130.135	130.141	131.138	5317.44	5485.43	2903.77	3946.8	4011.84	3287.13	8214.99	7719.5	3829.94	2988.19
P01008	1	1	1	DLPMNPMCLYR	TMTsixplex_Nterm::::::::Cys_CAM::::	3	1637.79	1637.79	542793	51.68	20160613_QE376.10989.10989.3	Phenyx	12.02	TRUE	126.128	127.125	127.131	128.128	128.135	129.131	129.138	130.135	130.141	131.138	8757.45	17659.9	8212.85	15075.4	16738.5	11651.3	10105.6	12749.4	14076.7	8976.23
P01008	1	1	1	DLPMNPMCLYR	TMTsixplex_Nterm::::::::Cys_CAM::::	2	1637.79	1637.79	9007617	51.65	20160613_QE376.10976.10976.2	Phenyx	17.58	TRUE	126.128	127.125	127.131	128.128	128.134	129.131	129.138	130.135	130.141	131.138	80160.2	49323.5	63903.7	48191.2	54282.2	71558.1	64385.1	52336.4	62259.4	40479.4
P01008	1	1	1	DLPMNPMCLYR	TMTsixplex_Nterm::::::::Cys_CAM::::	2	1637.79	1637.79	612736	51.63	20160613_QE374.10860.10860.2	Phenyx	15.1	TRUE	126.128	127.124	127.131	128.128	128.134	129.131	129.137	130.135	130.141	131.138	14942	12244.7	12466	9050.6	14911.6	10281.6	19421.5	14770.4	10459.8	12873.8
P01008	1	1	1	DLPMNPMCLYR	TMTsixplex_Nterm::::::::Cys_CAM::::	3	1637.79	1637.79	811074	51.77	20160613_QE375.10898.10898.3	Phenyx	14.25	TRUE	126.128		127.131	128.128	128.134	129.131	129.138	130.135	130.141	131.138	5319.01		7336.78	2892.57	4353.12	4649.45	2523.17	2896.19	5573.63	2515.6
P01008	1	1	1	DLPMNPMCLYR	TMTsixplex_Nterm::::::::Cys_CAM::::	2	1637.79	1637.79	429917	51.9	20160613_QE378.9792.9792.2	Phenyx	12.83	TRUE	126.128	127.125	127.131	128.129	128.135	129.132	129.138	130.135	130.141	131.138	25838.3	23478.5	22107.9	18645.7	13806.9	17906.4	25581.5	29197.2	24553.1	16790.5
P01008	1	1	1	DLPMNPMCLYR	TMTsixplex_Nterm::::::::Cys_CAM::::	2	1637.79	1637.79	785211	51.93	20160613_QE377.11280.11280.2	Phenyx	15.7	TRUE	126.128	127.124	127.131	128.128	128.135	129.132	129.138	130.135	130.141	131.138	14919.7	14053.8	15168.6	14142.1	16129.7	19702	17210.1	14869.1	13430.5	15596.2
P01008	1	1	1	DLPMNPMCLYR	TMTsixplex_Nterm::::::::Cys_CAM::::	3	1637.79	1637.79	133495	51.7	20160613_QE374.10882.10882.3	Phenyx	12.46	TRUE								130.135										1750
P01008	1	1	1	DLPMNPMCLYR	TMTsixplex_Nterm::::::::Cys_CAM::::	2	1637.79	1637.79	1892480	51.72	20160613_QE375.10880.10880.2	Phenyx	14.89	TRUE	126.128	127.125	127.131	128.128	128.134	129.131	129.138	130.135	130.141	131.138	47751.5	33540.4	43179.7	28727	35915.1	34433.9	46915.9	35032.7	39308.3	33533.7
P01008	1	1	1	EVPLNTLLFMGR	TMTsixplex_Nterm::::::::::Oxidation_M:::	2	1633.91	1633.91	2968514	58.2	20160613_QE376.13107.13107.2	Phenyx	10.41	TRUE	126.128	127.125	127.131	128.128	128.134	129.132	129.138	130.135	130.141	131.138	9089.87	11306.3	7545.83	9862.96	9749.3	10110.1	13745.7	11145.9	9884.56	8367.94
P01008	1	1	1	EVPLNTLLFMGR	TMTsixplex_Nterm::::::::::Oxidation_M:::	3	1633.91	1633.91	129937	56.1	20160613_QE377.12604.12604.3	Phenyx	17.63	TRUE										131.138										2386.37
P01008	1	1	1	EVPLNTLLFMGR	TMTsixplex_Nterm:::::::::::::	2	1617.91	1617.91	229383	58.53	20160613_QE379.11975.11975.2	Phenyx	15.25	TRUE	126.128	127.125	127.131	128.128	128.134	129.131	129.138	130.135	130.141	131.138	12652.7	10571.8	2089.26	9017.31	9378.3	8339.14	7002.26	10007.2	12733.6	10812.2
P01008	1	1	1	EVPLNTLLFMGR	TMTsixplex_Nterm::::::::::Oxidation_M:::	2	1633.91	1633.91	457798	56.63	20160613_QE377.12778.12778.2	Phenyx	9.47	TRUE	126.127	127.125	127.131	128.128	128.134	129.131		130.135	130.141	131.138	9616.31	3780.07	3010.7	6528.93	8390.68	7860.19		4045.83	4084.93	2911.1
P01008	1	1	1	EVPLNTLLFMGR	TMTsixplex_Nterm:::::::::::::	2	1617.91	1617.91	1945228	58.15	20160613_QE374.12845.12845.2	Phenyx	13.63	TRUE	126.128	127.125	127.131	128.128	128.134	129.132	129.138	130.135	130.141	131.138	33319.2	24307.4	16642	20594	21541	30622.5	21914.7	18903.8	23059.3	18875.2
P01008	1	1	1	EVPLNTLLFMGR	TMTsixplex_Nterm::::::::::Oxidation_M:::	2	1633.91	1633.91	598665	54.4	20160613_QE378.10375.10375.2	Phenyx	11.08	TRUE	126.128	127.125	127.131	128.128	128.134	129.132	129.138	130.135	130.141	131.138	9348.93	9284.31	12580.3	11763.7	14151.1	13990	13396.7	4205.68	15682.9	4388.92
P01008	1	1	1	EVPLNTLLFMGR	TMTsixplex_Nterm::::::::::Oxidation_M:::	2	1633.91	1633.91	1508592	53.97	20160613_QE376.11747.11747.2	Phenyx	13.12	TRUE	126.128	127.125	127.131	128.128	128.135	129.132	129.138	130.135	130.141	131.138	26765.8	23875.8	20384.8	14496.9	15415.9	23645.3	28120.7	22589.4	24157.9	17889.6
P01008	1	1	1	EVPLNTLLFMGR	TMTsixplex_Nterm:::::::::::::	2	1617.91	1617.91	982691	58.1	20160613_QE376.13073.13073.2	Phenyx	18.29	TRUE	126.128	127.125	127.131	128.128	128.134	129.131	129.138	130.135	130.141	131.138	29579.1	26355.5	24997.7	24109.8	25407	36382.3	24080	27089.1	26749.9	22608.5
P01008	1	1	1	EVPLNTLLFMGR	TMTsixplex_Nterm:::::::::::::	2	1617.91	1617.91	1320284	58.07	20160613_QE375.12858.12858.2	Phenyx	16.53	TRUE	126.128	127.125	127.131	128.128	128.135	129.132	129.138	130.135	130.141	131.139	23591.2	12722.1	16497.5	15235.5	15938.8	15066.1	13457.7	15705.4	13925.3	15092.3
P01008	1	1	1	EVPLNTLLFMGR	TMTsixplex_Nterm:::::::::::::	3	1617.91	1617.91	195640	58.12	20160613_QE376.13082.13082.3	Phenyx	18.66	TRUE	126.128	127.125	127.131	128.128	128.134	129.131	129.138	130.135	130.141	131.138	4985.55	3303.86	6839.98	3044.71	2003.61	3768.29	2528.1	2007.8	4216.73	3666.71
P01008	1	1	1	EVPLNTLLFMGR	TMTsixplex_Nterm:::::::::::::	3	1617.91	1617.91	1303757	58.1	20160613_QE375.12874.12874.3	Phenyx	18.89	TRUE			127.131	128.128	128.135	129.131	129.138						9632.03	2922.1	1932.99	3675.05	2632.57
P01008	1	1	1	EVPLNTLLFMGR	TMTsixplex_Nterm:::::::::::::	3	1617.91	1617.91	261847	58.15	20160613_QE374.12850.12850.3	Phenyx	17.86	TRUE			127.131				129.138						11521.5				2052.19
P01008	1	1	1	EVPLNTLLFMGR	TMTsixplex_Nterm:::::::::::::	2	1617.91	1617.91	1545527	58.37	20160613_QE378.11291.11291.2	Phenyx	17.82	TRUE	126.128	127.125	127.131	128.128	128.135	129.132	129.138	130.135	130.141	131.138	25536.2	24847.2	22908.1	16732.8	18979	26115.3	16827.3	24962.6	20035.7	17974.1
P01008	1	1	1	EVPLNTLLFMGR	TMTsixplex_Nterm::::::::::Oxidation_M:::	2	1633.91	1633.91	2060433	55.42	20160613_QE377.12385.12385.2	Phenyx	10.82	TRUE	126.128	127.125	127.131	128.128	128.135	129.131	129.138	130.135	130.141	131.138	15818.3	13852.4	10633.8	12238.9	12301.5	13053.2	10478	15640.7	17876.8	13108.2
P01008	1	1	1	EVPLNTLLFMGR	TMTsixplex_Nterm:::::::::::::	3	1617.91	1617.91	563280	58.4	20160613_QE377.13323.13323.3	Phenyx	19.03	TRUE	126.128		127.131	128.128	128.134	129.131	129.138	130.134	130.141	131.138	10476.5		15521	3839.36	2707.73	5061.72	8147.24	8457.61	2481.37	2944.62
P01008	1	1	1	EVPLNTLLFMGR	TMTsixplex_Nterm::::::::::Oxidation_M:::	3	1633.91	1633.91	907516	54.4	20160613_QE377.12074.12074.3	Phenyx	16.91	TRUE		127.125		128.128	128.134							1740.47		2042.51	4647.19
P01008	1	1	1	EVPLNTLLFMGR	TMTsixplex_Nterm::::::::::Oxidation_M:::	2	1633.91	1633.91	784784	56.1	20160613_QE377.12602.12602.2	Phenyx	11.25	TRUE	126.128	127.125	127.131	128.128	128.134	129.132	129.138	130.135	130.141	131.138	14918.9	11349.9	9583.9	16332.4	8772.06	13571.8	15431.7	13460.7	12486.2	10917.2
P01008	1	1	1	EVPLNTLLFMGR	TMTsixplex_Nterm::::::::::Oxidation_M:::	3	1633.91	1633.91	135683	54.92	20160613_QE375.11905.11905.3	Phenyx	9.68	TRUE						129.131	129.137									1804.54	1954.02
P01008	1	1	1	EVPLNTLLFMGR	TMTsixplex_Nterm:::::::::::::	2	1617.91	1617.91	3152714	58.38	20160613_QE377.13317.13317.2	Phenyx	18.21	TRUE	126.128	127.125	127.131	128.128	128.134	129.131	129.138	130.135	130.141	131.138	104244	66472.4	65413.2	59457.8	60106.3	71021.1	61817.7	69821.9	80735.1	54101.2
P01008	1	1	1	EVPLNTLLFMGR	TMTsixplex_Nterm::::::::::Oxidation_M:::	3	1633.91	1633.91	235102	55.32	20160613_QE377.12352.12352.3	Phenyx	18.12	TRUE		127.124										2462.19
P01008	1	1	1	EVPLNTLLFMGR	TMTsixplex_Nterm::::::::::Oxidation_M:::	2	1633.91	1633.91	1303510	54	20160613_QE375.11624.11624.2	Phenyx	11.07	TRUE	126.128	127.125	127.131	128.128	128.134	129.131	129.138	130.135	130.141	131.138	4803.51	9033.58	3767.02	9047.52	8543.96	8367.16	9640.93	10991.1	11104.2	6953.34
P01008	1	1	1	EVPLNTLLFMGR	TMTsixplex_Nterm::::::::::Oxidation_M:::	2	1633.91	1633.91	1857929	54.33	20160613_QE377.12053.12053.2	Phenyx	13.95	TRUE	126.128	127.125	127.131	128.128	128.134	129.131	129.138	130.135	130.141	131.138	54701.9	34445.7	36785.3	36598.6	37651.2	41667.2	39661.5	48403	36031.6	36946.4
P01008	1	1	1	EVPLNTLLFMGR	TMTsixplex_Nterm:::::::::::::	3	1617.91	1617.91	84652	58.22	20160613_QE378.11259.11259.3	Phenyx	14.32	TRUE
P01008	1	1	1	FATTFYQHLADSK	TMTsixplex_Nterm:::::::::::::TMTsixplex_K:	3	1986.06	1986.06	136723	47.62	20160613_QE379.9089.9089.3	Phenyx	10.78	TRUE		127.125	127.13	128.128				130.134				1860.51	2038.12	2134.42				2324.37
P01008	1	1	1	FATTFYQHLADSK	TMTsixplex_Nterm:::::::::::::TMTsixplex_K:	3	1986.06	1986.06	354144	47.68	20160613_QE380.8199.8199.3	Phenyx	15.03	TRUE	126.128	127.125	127.131	128.128	128.134	129.131	129.138	130.135	130.141	131.138	27067.3	22228	17205	19381.7	13359.2	22815	13977.1	21010.7	17517	16672.5
P01008	1	1	1	FATTFYQHLADSK	TMTsixplex_Nterm:::::::::::::TMTsixplex_K:	3	1986.06	1986.06	4612171	47.1	20160613_QE379.8969.8969.3	Phenyx	15.24	TRUE	126.128	127.125	127.131	128.128	128.135	129.132	129.138	130.135	130.141	131.138	57114.2	32589.3	23647.4	28857.4	34048.4	41193.8	31477.3	45081.6	41865.1	35524
P01008	1	1	1	FRLEDGFSLK	TMTsixplex_Nterm::::::::::TMTsixplex_K:	3	1668.96	1668.96	2624059	48.28	20160613_QE377.10112.10112.3	Phenyx	10.96	TRUE	126.128	127.125	127.131	128.128	128.134	129.131	129.138	130.135	130.141	131.138	68376.1	66390.2	82821.1	55987.5	48385.5	72689.8	70339.1	57758.7	72610.4	55019
P01008	1	1	1	FRLEDGFSLK	TMTsixplex_Nterm::::::::::TMTsixplex_K:	3	1668.96	1668.96	1151486	48.07	20160613_QE375.9716.9716.3	Phenyx	12.12	TRUE	126.128	127.124	127.131	128.128	128.134	129.131	129.137	130.134	130.141	131.138	66290.2	52590.7	70783.2	51586	47868.6	56187	57344.6	48562.1	70246.5	46331.6
P01008	1	1	1	FSPENTRK	TMTsixplex_Nterm::::::::TMTsixplex_K:	3	1435.82	1435.82	8648061	29.42	20160613_QE382.3858.3858.3	Phenyx	12.78	TRUE	126.128	127.125	127.131	128.128	128.135	129.132	129.138	130.135	130.141	131.139	1.72598e+06	1.26059e+06	1.50521e+06	1.17753e+06	1.07294e+06	1.38894e+06	1.2933e+06	1.14082e+06	1.29537e+06	968232
P01008	1	1	1	GDDLTMVLLLPKPEK	TMTsixplex_Nterm::::::::::::TMTsixplex_K:::TMTsixplex_K:	4	2355.41	2355.41	6097984	54.92	20160613_QE372.11660.11660.4	Phenyx	14.88	TRUE	126.128	127.124	127.131	128.128	128.134	129.131	129.138	130.135	130.141	131.138	94138	97827.4	43851.8	73099.9	57060.3	83631.7	78262.5	83410.7	76056.9	56591.7
P01008	1	1	1	GDDLTMVLLLPKPEK	TMTsixplex_Nterm::::::::::::TMTsixplex_K:::TMTsixplex_K:	3	2355.41	2355.41	8779419	54.92	20160613_QE372.11658.11658.3	Phenyx	18.05	TRUE	126.128	127.125	127.131	128.128	128.134	129.131	129.137	130.135	130.141	131.138	280381	233453	84605.6	185889	148335	238778	178687	211504	181512	177373
P01008	1	1	1	HGSPVDLCTAK	TMTsixplex_Nterm::::::::Cys_CAM:::TMTsixplex_K:	3	1641.89	1641.89	318315	33.03	20160613_QE379.5015.5015.3	Phenyx	10.62	TRUE	126.128	127.125	127.131	128.128	128.134	129.132	129.138	130.135	130.141	131.138	9548.36	8689.6	4246.79	11368.4	4036.16	14965.8	8382.31	8961.65	14734.6	4466.13
P01008	1	1	1	HGSPVDLCTAK	TMTsixplex_Nterm::::::::Cys_CAM:::TMTsixplex_K:	3	1641.89	1641.89	6065503	33.03	20160613_QE378.4843.4843.3	Phenyx	16.12	TRUE	126.128	127.125	127.131	128.128	128.134	129.132	129.138	130.135	130.141	131.139	213240	141117	73329.8	126875	127765	173127	126628	138135	144695	116128
P01008	1	1	1	HGSPVDLCTAKPR	TMTsixplex_Nterm::::::::Cys_CAM:::TMTsixplex_K:::	3	1895.04	1895.05	1772126	30.35	20160613_QE382.4144.4144.3	Phenyx	23.27	TRUE	126.128	127.125	127.131	128.128	128.134	129.131	129.138	130.135	130.141	131.138	81269.9	66043.3	79876.3	54240.7	70356.1	69848.5	68438.9	73779.9	88516.9	54279.1
P01008	1	1	1	HGSPVDLCTAKPR	TMTsixplex_Nterm::::::::Cys_CAM:::TMTsixplex_K:::	4	1895.04	1895.04	805273	26.55	20160613_QE382.3077.3077.4	Phenyx	12.87	TRUE	126.128	127.125	127.131	128.128	128.135	129.132	129.138	130.135	130.141	131.139	47026	42514.5	49510.2	55941.8	49203.8	53520.5	50302.7	46217.4	51132.3	41720.7
P01008	1	1	1	HGSPVDLCTAKPR	TMTsixplex_Nterm::::::::Cys_CAM:::TMTsixplex_K:::	4	1895.04	1895.04	2508928	30.28	20160613_QE382.4123.4123.4	Phenyx	17.63	TRUE	126.128	127.125	127.131	128.128	128.134	129.131	129.138	130.135	130.141	131.138	191400	188155	180983	187641	186695	190323	141170	222932	182260	156749
P01008	1	1	1	KATEDEGSEQK	TMTsixplex_Nterm:TMTsixplex_K::::::::::TMTsixplex_K:	3	1908.04	1908.04	1082861	25.43	20160613_QE372.3244.3244.3	Phenyx	15.37	TRUE	126.128	127.125	127.131	128.128	128.134	129.132	129.138	130.135	130.141	131.139	198492	158356	78672.9	141342	101905	163734	130809	178771	142879	114363
P01008	1	1	1	LPEATNR	TMTsixplex_Nterm::::::::	2	1028.58	1028.58	460117	30.72	20160613_QE377.4583.4583.2	Phenyx	9.35	TRUE	126.128	127.125	127.131	128.128	128.134	129.131	129.138	130.135	130.141	131.138	207100	176224	68531.6	146306	104090	165458	133495	191863	147786	105819
P01008	1	1	1	LPGLVAEGRDDLYVSDAFHK	TMTsixplex_Nterm::::::::::::::::::::TMTsixplex_K:	4	2659.44	2659.44	4472983	49.52	20160613_QE372.10092.10092.4	Phenyx	16.36	TRUE	126.128	127.125	127.131	128.128	128.134	129.132	129.138	130.135	130.141	131.138	25943.7	14189.2	19268.9	20287.6	20044.3	18862.5	17095.8	24942.2	20558.6	22024.7
P01008	1	1	1	LQPLDFK	TMTsixplex_Nterm:::::::TMTsixplex_K:	3	1317.81	1317.81	3458489	49.82	20160613_QE376.10370.10370.3	Phenyx	10.17	TRUE	126.128	127.125	127.131	128.128	128.135	129.131	129.138	130.135	130.141	131.138	37738.2	18629	12475.1	21443.2	21085	30260.4	26939.1	29253.8	29656.1	21870.8
P01008	1	1	1	LQPLDFKENAEQSR	TMTsixplex_Nterm:::::::TMTsixplex_K::::::::	3	2132.16	2132.16	2	43.55	20160613_QE372.8264.8264.3	Phenyx	17.8	TRUE	126.128	127.125	127.131	128.128	128.134	129.131	129.138	130.135	130.141	131.138	712955	494338	1.34867e+06	583677	687320	719604	735258	641288	657021	620110
P01008	1	1	1	NDNDNLFLSPLSLSTAFAMTK	TMTsixplex_Nterm:::::::::::::::::::::TMTsixplex_K:	3	2756.45	2756.45	950965	68.25	20160613_QE371.16618.16618.3	Phenyx	25.5	TRUE	126.128	127.125	127.131	128.128	128.134	129.131	129.138	130.135	130.141	131.138	29176.3	18270	14152.5	22298.9	20533.1	32238.2	28792.1	28566	21493.6	17270.6
P01008	1	1	1	NDNDNLFLSPLSLSTAFAMTK	TMTsixplex_Nterm:::::::::::::::::::Oxidation_M::TMTsixplex_K:	3	2772.44	2772.44	2307977	65.57	20160613_QE371.15786.15786.3	Phenyx	21.09	TRUE	126.128	127.125	127.131	128.128	128.135	129.132	129.138	130.135	130.141	131.138	29557.4	25166.1	15921.4	21509.4	18772.4	38002.1	16726.2	32793	33437.6	17254.6
P01008	1	1	1	SKFSPENTR	TMTsixplex_Nterm::TMTsixplex_K::::::::	3	1522.85	1522.85	1061866	28.68	20160613_QE381.3767.3767.3	Phenyx	13.01	TRUE	126.128	127.125	127.131	128.128	128.134	129.131	129.138	130.135	130.141	131.138	53540.9	43978.5	125604	44189	59044.9	54240.2	53879.5	46922.5	54008.7	47297.7
P01008	1	1	1	SKFSPENTR	TMTsixplex_Nterm::TMTsixplex_K::::::::	3	1522.85	1522.85	2052014	28.48	20160613_QE382.3596.3596.3	Phenyx	10.97	TRUE	126.128	127.125	127.131	128.128	128.135	129.132	129.138	130.135	130.141	131.138	88701.4	59799.8	193247	76847.2	80135.4	91275.2	107167	80646.2	81061.9	88067.3
P01008	1	1	1	SKLPGLVAEGR	TMTsixplex_Nterm::TMTsixplex_K::::::::::	3	1583.98	1583.98	1169472	37.42	20160613_QE381.6051.6051.3	Phenyx	15.06	TRUE	126.128	127.125	127.131	128.128	128.134	129.131	129.138	130.135	130.141	131.139	153942	90490.9	215810	98189.9	92854.6	106005	99721.2	98027	114958	82141.1
P01008	1	1	1	SKLPGLVAEGR	TMTsixplex_Nterm::TMTsixplex_K::::::::::	3	1583.98	1583.98	1	37.5	20160613_QE382.6183.6183.3	Phenyx	14.85	TRUE	126.128	127.125	127.131	128.128	128.134	129.132	129.138	130.135	130.141	131.139	267194	275682	132036	273448	150054	311182	193779	251622	186645	220669
P01008	1	1	1	TSDQLHFFFAK	TMTsixplex_Nterm:::::::::::TMTsixplex_K:	3	1797.98	1797.98	518341	48.85	20160613_QE380.8492.8492.3	Phenyx	15.9	TRUE	126.128	127.125	127.131	128.129	128.135	129.132	129.138	130.135	130.141	131.139	20641.6	21962.2	18259	16144.2	19840.4	21222.2	17939.2	24766.7	23317.6	15450.7
P01008	1	1	1	TSDQLHFFFAK	TMTsixplex_Nterm:::::::::::TMTsixplex_K:	3	1797.98	1797.98	1	49.13	20160613_QE381.9070.9070.3	Phenyx	18.69	TRUE	126.128	127.125	127.131	128.128	128.134	129.132	129.138	130.135	130.141	131.138	755087	529015	491657	471659	507573	670418	536844	586927	671213	473229
P01008	1	1	1	TSDQLHFFFAK	TMTsixplex_Nterm:::::::::::TMTsixplex_K:	2	1797.98	1797.98	1250105	49.23	20160613_QE379.9511.9511.2	Phenyx	13.5	TRUE	126.128	127.125	127.131	128.128	128.135	129.132	129.138	130.135	130.141	131.139	22939.9	16836.7	23579.4	20547.6	12341.1	29725.1	25887.4	22451.8	28317.1	20330.9
P01008	1	1	1	TSDQLHFFFAK	TMTsixplex_Nterm:::::::::::TMTsixplex_K:	3	1797.98	1797.98	98034	50.83	20160613_QE379.9968.9968.3	Phenyx	11.98	TRUE		127.125	127.131	128.128	128.134	129.131		130.135	130.141			2867.77	3086.72	2054.43	2717.09	2615.42		2121.57	4782.94
P01008	1	1	1	TSDQLHFFFAK	TMTsixplex_Nterm:::::::::::TMTsixplex_K:	4	1797.98	1797.98	399621	49.2	20160613_QE379.9505.9505.4	Phenyx	9.77	TRUE	126.128	127.125	127.131	128.129	128.135	129.132	129.138	130.135	130.141	131.138	23849.9	10649.7	17314.7	14802.8	15289	16618.3	19816.5	17338.8	17130.9	13216.4
P01008	1	1	1	TSDQLHFFFAK	TMTsixplex_Nterm:::::::::::TMTsixplex_K:	3	1797.98	1797.98	377242	49.12	20160613_QE379.9477.9477.3	Phenyx	14.66	TRUE	126.128	127.125	127.131	128.129	128.134	129.132	129.138	130.135	130.141	131.138	33521.2	22717.9	24340.8	16443.1	26780.4	28398	24750.2	29360.7	27040.4	17550.8
P01008	1	1	1	VAEGTQVLELPFK	TMTsixplex_Nterm:::::::::::::TMTsixplex_K:	3	1888.11	1888.11	3378158	55.8	20160613_QE372.11935.11935.3	Phenyx	15.76	TRUE	126.128	127.125	127.131	128.128	128.134	129.132	129.138	130.135	130.141	131.138	47090.8	43864.2	17147	42327.2	27805.1	42708.7	27923.7	43937.5	37429	27455.5
P01008	1	1	1	VAEGTQVLELPFK	TMTsixplex_Nterm:::::::::::::TMTsixplex_K:	2	1888.11	1888.11	4463557	55.82	20160613_QE372.11941.11941.2	Phenyx	14.32	TRUE	126.128	127.125	127.131	128.128	128.134	129.131	129.138	130.135	130.141	131.138	232991	178682	64487.5	146297	95345.8	178074	118910	177443	153900	138840
P01008	1	1	1	VANPCVK	TMTsixplex_Nterm:::::Cys_CAM::TMTsixplex_K:	3	1244.73	1244.73	2243850	33.8	20160613_QE382.5106.5106.3	Phenyx	10.22	TRUE	126.128	127.125	127.131	128.128	128.134	129.132	129.138	130.135	130.141	131.138	131467	91819	80354.2	87249.6	83214.1	101177	93251.6	105298	92916.2	73918.2
P01009	1	1	1	AVLTLDEK	TMTsixplex_Nterm::::::::TMTsixplex_K:	3	1345.82	1345.82	1	43.92	20160613_QE372.8373.8373.3	Phenyx	12.07	TRUE	126.128	127.125	127.131	128.128	128.134	129.131	129.138	130.135	130.141	131.138	73518.8	148237	131207	131202	239149	186270	162025	202360	112158	139453
P01009	1	1	1	AVLTLDEK	TMTsixplex_Nterm::::::::TMTsixplex_K:	2	1345.82	1345.82	1	44.3	20160613_QE372.8489.8489.2	Phenyx	10.67	TRUE	126.128	127.125	127.131	128.128	128.134	129.131	129.138	130.135	130.141	131.138	48013.6	106180	84340.3	94471.6	133783	118969	93153.6	132469	126549	98876
P01009	1	1	1	DTEEEDFHVDQVTTVK	TMTsixplex_Nterm::::::::::::::::TMTsixplex_K:	3	2349.17	2349.17	4	41.9	20160613_QE371.8303.8303.3	Phenyx	25.4	TRUE	126.128	127.125	127.131	128.128	128.134	129.131	129.138	130.135	130.141	131.138	121188	223401	69806.4	149678	220023	214709	130693	158706	90633.9	153001
P01009	1	1	1	DTEEEDFHVDQVTTVK	TMTsixplex_Nterm::::::::::::::::TMTsixplex_K:	4	2349.17	2349.17	4763792	41.92	20160613_QE371.8312.8312.4	Phenyx	12.9	TRUE	126.128	127.125	127.131	128.128	128.134	129.131	129.138	130.135	130.141	131.138	44400	77842.9	62211.5	85934.8	79908.7	65663.9	46500.4	60128.9	50020.8	56763.1
P01009	1	1	1	DTVFALVNYLFFK	TMTsixplex_Nterm:::::::::::::TMTsixplex_K:	3	2034.16	2034.16	100024	74.48	20160613_QE376.16934.16934.3	Phenyx	10.31	TRUE		127.125										2571.37
P01009	1	1	1	EDPQGDAAQK	TMTsixplex_Nterm::::::::::TMTsixplex_K:	2	1515.79	1515.79	1546749	28.37	20160613_QE371.4145.4145.2	Phenyx	11.52	TRUE	126.128	127.125	127.131	128.128	128.134	129.131	129.138	130.135	130.141	131.138	181221	284520	192847	226862	353334	313509	180348	370444	196516	231904
P01009	1	1	1	EDPQGDAAQK	TMTsixplex_Nterm::::::::::TMTsixplex_K:	3	1515.79	1515.79	1	28.42	20160613_QE371.4154.4154.3	Phenyx	13.63	TRUE	126.128	127.125	127.131	128.128	128.134	129.131	129.138	130.135	130.141	131.138	148003	257992	211205	186835	344524	319350	176496	318984	208772	218256
P01009	1	1	1	FLEALPMSLPPEVK	TMTsixplex_Nterm::::::::::::::TMTsixplex_K:	3	2028.17	2028.17	660429	61.15	20160613_QE372.13353.13353.3	Phenyx	10.32	TRUE					128.134		129.138	130.134	130.141						1995.2		2013.53	2365.53	2645.36
P01009	1	1	1	FLENEDRR	TMTsixplex_Nterm:::::::::	3	1306.68	1306.68	4186752	31.13	20160613_QE372.4895.4895.3	Phenyx	9.61	TRUE	126.128	127.125	127.131	128.128	128.134	129.131	129.138	130.135	130.141	131.138	81460.2	132067	133819	120911	187564	159766	106491	183330	135022	152034
P01009	1	1	1	FLENEDRR	TMTsixplex_Nterm:::::::::	3	1306.68	1306.68	1527564	30.62	20160613_QE372.4768.4768.3	Phenyx	9.95	TRUE	126.128	127.125	127.131	128.128	128.134	129.131	129.138	130.135	130.141	131.138	109050	227707	219526	202044	320290	290298	159972	291879	209925	194967
P01009	1	1	1	FLENEDRR	TMTsixplex_Nterm:::::::::	3	1306.68	1306.68	750459	32.5	20160613_QE372.5284.5284.3	Phenyx	11.2	TRUE	126.127	127.125	127.131	128.128	128.134	129.131	129.138	130.135	130.141	131.138	2435.25	3336.68	3041.85	10047.6	8937.09	9921.58	6484	4235.91	3416.28	7498.14
P01009	1	1	1	FLENEDRR	TMTsixplex_Nterm:::::::::	3	1306.68	1306.68	123168	30.42	20160613_QE373.4205.4205.3	Phenyx	11.13	TRUE		127.125			128.135		129.138	130.135				2792.12			3986.9		2709.99	2869.5
P01009	1	1	1	FLENEDRR	TMTsixplex_Nterm:::::::::	3	1306.68	1306.68	122978	30.47	20160613_QE374.4382.4382.3	Phenyx	11.75	TRUE			127.131	128.129	128.134			130.135		131.138			2712.15	1546.03	2594.23			3123.31		2212.13
P01009	1	1	1	FLENEDRR	TMTsixplex_Nterm:::::::::	3	1306.68	1306.68	812680	31.67	20160613_QE372.5045.5045.3	Phenyx	10.79	TRUE	126.128	127.125	127.131	128.129	128.135	129.132	129.138	130.135	130.141	131.138	10393	25512.1	21351.4	15081	28044.8	25213.9	17164.6	25645.5	14423.5	15774
P01009	1	1	1	FNKPFVFLMLEQNTK	TMTsixplex_Nterm:::TMTsixplex_K::::::::::::TMTsixplex_K:	4	2542.46	2542.46	2488179	57.85	20160613_QE381.11076.11076.4	Phenyx	15.31	TRUE	126.128		127.131	128.128	128.134	129.131	129.138	130.135	130.141	131.138	143505		132994	121397	455461	6461.5	128335	390676	245493	305248
P01009	1	1	1	FNKPFVFLMLEQNTK	TMTsixplex_Nterm:::TMTsixplex_K::::::Oxidation_M::::::TMTsixplex_K:	3	2558.45	2558.45	5558882	54.22	20160613_QE381.10281.10281.3	Phenyx	14.59	TRUE	126.128		127.131	128.128	128.135	129.132	129.138	130.135	130.141	131.138	77483		71728.4	72280.5	228686	5689.99	86874.1	204572	161794	181953
P01009	1	1	1	FNKPFVFLMLEQNTK	TMTsixplex_Nterm:::TMTsixplex_K::::::Oxidation_M::::::TMTsixplex_K:	3	2558.45	2558.45	523982	57.42	20160613_QE381.10970.10970.3	Phenyx	10.66	TRUE	126.128		127.131	128.128	128.135	129.132	129.138	130.135	130.141	131.138	10182.8		7966.68	6496.39	25133.2	1793.45	4215.12	22875.3	12084.3	14760.8
P01009	1	1	1	FNKPFVFLMLEQNTK	TMTsixplex_Nterm:::TMTsixplex_K::::::::::::TMTsixplex_K:	3	2542.46	2542.46	106268	58	20160613_QE380.10369.10369.3	Phenyx	9.59	TRUE			127.131		128.134			130.135	130.141	131.138			2721.99		9010.77			3240.41	4948.48	3685.09
P01009	1	1	1	FNKPFVFLMLEQNTK	TMTsixplex_Nterm:::TMTsixplex_K::::::Oxidation_M::::::TMTsixplex_K:	3	2558.45	2558.45	600879	56.92	20160613_QE381.10885.10885.3	Phenyx	15.48	TRUE	126.128		127.131	128.128	128.135		129.138	130.135	130.141	131.138	13548.9		14601.1	14029.6	34106.4		15241.2	31786.7	26721.2	27385.5
P01009	1	1	1	FNKPFVFLMLEQNTK	TMTsixplex_Nterm:::TMTsixplex_K::::::Oxidation_M::::::TMTsixplex_K:	3	2558.45	2558.45	917698	55.85	20160613_QE381.10642.10642.3	Phenyx	14.54	TRUE	126.128		127.131	128.129	128.135	129.132	129.138	130.135	130.141	131.138	10915.8		17078.7	13825.8	44918.2	1153.78	16536	46961.8	27823.4	25575
P01009	1	1	1	FNKPFVFLMLEQNTK	TMTsixplex_Nterm:::TMTsixplex_K::::::Oxidation_M::::::TMTsixplex_K:	3	2558.45	2558.45	434481	54.83	20160613_QE381.10409.10409.3	Phenyx	13.72	TRUE	126.128		127.131	128.128	128.135		129.138	130.135	130.141	131.138	4321.91		3055.71	7769.94	14440.6		2317.6	20550.9	15893	17844
P01009	1	1	1	FNKPFVFLMLEQNTK	TMTsixplex_Nterm:::TMTsixplex_K::::::Oxidation_M::::::TMTsixplex_K:	3	2558.45	2558.45	6915150	55.35	20160613_QE381.10536.10536.3	Phenyx	15.73	TRUE	126.128	127.124	127.131	128.128	128.134	129.131	129.138	130.135	130.141	131.138	92045.6		93988.7	87730.9	308760	4600.99	93833.8	283930	186562	208557
P01009	1	1	1	FNKPFVFLMLEQNTK	TMTsixplex_Nterm:::TMTsixplex_K::::::::::::TMTsixplex_K:	2	2542.46	2542.46	2	57.88	20160613_QE381.11086.11086.2	Phenyx	16.81	TRUE	126.128		127.131	128.129	128.135	129.132	129.138	130.135	130.141	131.138	2.97241e+06		3.27174e+06	2.82051e+06	9.81892e+06	7005.37	2.90438e+06	8.54687e+06	5.83248e+06	5.54694e+06
P01009	1	1	1	FNKPFVFLMLEQNTK	TMTsixplex_Nterm:::TMTsixplex_K::::::Oxidation_M::::::TMTsixplex_K:	3	2558.45	2558.45	696473	56.38	20160613_QE381.10776.10776.3	Phenyx	13.89	TRUE	126.128		127.131	128.128	128.134	129.131	129.138	130.135	130.141	131.138	20751.5		12288.8	12506.3	39835.5	470.987	9422.3	46904.5	31268.1	36068.1
P01009	1	1	1	FNKPFVFLMLEQNTK	TMTsixplex_Nterm:::TMTsixplex_K::::::::::::TMTsixplex_K:	3	2542.46	2542.46	2	57.93	20160613_QE381.11097.11097.3	Phenyx	20.35	TRUE	126.128		127.131	128.128	128.134	129.132	129.138	130.135	130.141	131.138	245009		246089	251901	835880	7768.75	246470	783681	445278	564407
P01009	1	1	1	GTEAAGAMFLEALPMSLPPEVK	TMTsixplex_Nterm::::::::Oxidation_M::::::::::::::TMTsixplex_K:	4	2732.45	2732.45	2925661	62.53	20160613_QE371.14828.14828.4	Phenyx	11.84	TRUE	126.128	127.124	127.131	128.128	128.134	129.131	129.137	130.135	130.141	131.138	1958.49	2152.31	4183.61	6463.67	9679.15	8470.73	2242.87	2802.71	3894.44	8968.83
P01009	1	1	1	GTEAAGAMFLEALPMSLPPEVK	TMTsixplex_Nterm::::::::Oxidation_M::::::::::::::TMTsixplex_K:	4	2732.45	2732.45	6427178	61.48	20160613_QE371.14486.14486.4	Phenyx	9.64	TRUE	126.128	127.125	127.131	128.128	128.134	129.132	129.138	130.135	130.141	131.138	3358.01	4513.08	6155.49	2530.1	14364.7	6922.96	8836.7	19136.7	3077.91	10559.7
P01009	1	1	1	GTEAAGAMFLEALPMSLPPEVK	TMTsixplex_Nterm::::::::::::::::::::::TMTsixplex_K:	4	2716.46	2716.46	3927098	65.57	20160613_QE371.15783.15783.4	Phenyx	17.06	TRUE	126.128	127.125	127.131	128.128	128.134	129.131	129.138	130.135	130.141	131.138	2461.01	5298.88	8373.21	8350.14	13596.1	13896.4	8629.63	11857.7	9995.16	9310.56
P01009	1	1	1	GTEAAGAMFLEALPMSLPPEVK	TMTsixplex_Nterm::::::::Oxidation_M::::::::::::::TMTsixplex_K:	5	2732.45	2732.45	243787	62.57	20160613_QE371.14840.14840.5	Phenyx	12.18	TRUE
P01009	1	1	1	GTEAAGAMFLEALPMSLPPEVK	TMTsixplex_Nterm::::::::Oxidation_M::::::::::::::TMTsixplex_K:	4	2732.45	2732.45	4748286	62.03	20160613_QE371.14662.14662.4	Phenyx	15.66	TRUE	126.127	127.125	127.131	128.128	128.134	129.131	129.138	130.135	130.141	131.138	4455.78	4316.83	14024.9	14808.9	13275.4	15048.9	13752.1	21799.8	12667.6	12899.3
P01009	1	1	1	GTEAAGAMFLEALPMSLPPEVK	TMTsixplex_Nterm::::::::::::::::::::::TMTsixplex_K:	3	2716.46	2716.46	5701428	65.57	20160613_QE371.15782.15782.3	Phenyx	20.33	TRUE	126.128	127.125	127.131	128.128	128.134	129.131	129.138	130.135	130.141	131.138	47134.5	40104.2	39203.9	47346.2	60143.5	63625.7	43220.2	64830.3	51217.5	49607.3
P01009	1	1	1	GTEAAGAMFLEALPMSLPPEVK	TMTsixplex_Nterm::::::::::::::::::::::TMTsixplex_K:	3	2716.46	2716.46	2316356	64.5	20160613_QE371.15455.15455.3	Phenyx	21.65	TRUE	126.128	127.125	127.131	128.128	128.134	129.131	129.137	130.135	130.141	131.138	29469.2	33086.1	29511.7	38452.6	40778.1	42310.4	30434.6	33820.4	25789.6	37246.4
P01009	1	1	1	GTEAAGAMFLEALPMSLPPEVK	TMTsixplex_Nterm::::::::::::::::::::::TMTsixplex_K:	4	2716.46	2716.46	5	65	20160613_QE371.15614.15614.4	Phenyx	17.17	TRUE	126.128	127.125	127.131	128.128	128.135	129.132	129.138	130.135	130.141	131.138	83895.4	113697	148037	134446	212386	157430	111195	204909	102972	137464
P01009	1	1	1	GTEAAGAMFLEALPMSLPPEVK	TMTsixplex_Nterm::::::::Oxidation_M::::::::::::::TMTsixplex_K:	4	2732.45	2732.45	2046259	63.12	20160613_QE371.15013.15013.4	Phenyx	10.34	TRUE	126.128	127.124	127.131	128.128	128.134	129.132	129.138	130.135	130.141	131.138	9035.08	5428.77	11656.2	7863.52	13383.9	17633.5	9237.91	11143.8	9952.9	12483
P01009	1	1	1	GTEAAGAMFLEALPMSLPPEVK	TMTsixplex_Nterm::::::::Oxidation_M::::::::::::::TMTsixplex_K:	3	2732.45	2732.45	3615554	62.65	20160613_QE371.14866.14866.3	Phenyx	21.04	TRUE	126.127	127.125	127.131	128.128	128.134	129.131	129.138	130.135	130.141	131.138	13299.9	23575.9	27369.4	23544.6	32719.4	26478.7	15558.2	30381.2	22511.7	22169
P01009	1	1	1	GTEAAGAMFLEALPMSLPPEVK	TMTsixplex_Nterm::::::::::::::::::::::TMTsixplex_K:	2	2716.46	2716.46	892800	65.17	20160613_QE371.15659.15659.2	Phenyx	15.01	TRUE	126.128	127.125	127.131	128.128	128.135	129.131	129.138	130.135	130.141	131.138	2071.1	4295.87	6551.63	7407.04	10691.1	10263.5	7392.37	9418.62	3527.18	8079.39
P01009	1	1	1	GTEAAGAMFLEALPMSLPPEVK	TMTsixplex_Nterm::::::::::::::::::::::TMTsixplex_K:	5	2716.46	2716.46	505700	64.63	20160613_QE371.15497.15497.5	Phenyx	12.77	TRUE		127.125	127.131	128.128	128.134	129.131	129.138	130.135	130.141	131.138		2592.36	3769.91	2378.15	2326.1	2944.41	3409.76	2876.86	2139.22	2140.27
P01009	1	1	1	GTEAAGAMFLEALPMSLPPEVK	TMTsixplex_Nterm::::::::::::::::::::::TMTsixplex_K:	3	2716.46	2716.46	268003	64.52	20160613_QE372.14325.14325.3	Phenyx	15.16	TRUE		127.125	127.131	128.128		129.132		130.135				3254.76	1646.19	2699.81		9281.53		3091.35
P01009	1	1	1	GTEAAGAMFLEALPMSLPPEVK	TMTsixplex_Nterm::::::::Oxidation_M:::::::Oxidation_M:::::::TMTsixplex_K:	4	2748.45	2748.45	2471729	58.27	20160613_QE371.13601.13601.4	Phenyx	11.11	TRUE				128.128	128.134			130.135		131.138				2278.28	1983.05			6292.55		3252.85
P01009	1	1	1	GTEAAGAMFLEALPMSLPPEVK	TMTsixplex_Nterm::::::::::::::::::::::TMTsixplex_K:	4	2716.46	2716.46	259108	64.47	20160613_QE371.15446.15446.4	Phenyx	12.06	TRUE		127.125	127.131	128.128	128.134		129.137					3624.79	2842.02	1783.83	2584.57		1872.21
P01009	1	1	1	GTEAAGAMFLEALPMSLPPEVK	TMTsixplex_Nterm::::::::Oxidation_M::::::::::::::TMTsixplex_K:	4	2732.45	2732.45	3606697	60.95	20160613_QE371.14312.14312.4	Phenyx	10.69	TRUE			127.131	128.128	128.135	129.132		130.135		131.138			2702.03	1558.55	2382.15	1603.71		10644.9		3598.65
P01009	1	1	1	GTEAAGAMFLEALPMSLPPEVK	TMTsixplex_Nterm::::::::::::::::::::::TMTsixplex_K:	5	2716.46	2716.46	2122410	65.17	20160613_QE371.15657.15657.5	Phenyx	13.6	TRUE	126.128	127.125	127.131	128.128	128.134	129.131	129.138	130.135	130.141	131.138	4446.15	2553.65	3111.72	7007.34	13170.2	11217.7	2889.25	9363.11	5171.77	7801.39
P01009	1	1	1	GTEAAGAMFLEALPMSLPPEVK	TMTsixplex_Nterm::::::::::::::::::::::TMTsixplex_K:	3	2716.46	2716.46	9	65.03	20160613_QE371.15624.15624.3	Phenyx	23.29	TRUE	126.128	127.125	127.131	128.128	128.135	129.132	129.138	130.135	130.141	131.138	466976	683562	760402	608163	1.08857e+06	879610	493788	880390	795444	713582
P01009	1	1	1	GTEAAGAMFLEALPMSLPPEVK	TMTsixplex_Nterm::::::::Oxidation_M::::::::::::::TMTsixplex_K:	3	2732.45	2732.45	4532979	61.53	20160613_QE371.14502.14502.3	Phenyx	13.84	TRUE	126.128	127.125	127.131	128.128	128.134	129.131	129.138	130.135	130.141	131.138	32295.9	34476.6	51386.2	46676.4	53390.8	51167.8	46077.1	77536.2	42034.8	47170.3
P01009	1	1	1	GTEAAGAMFLEALPMSLPPEVK	TMTsixplex_Nterm::::::::Oxidation_M::::::::::::::TMTsixplex_K:	4	2732.45	2732.45	654455	64.2	20160613_QE371.15359.15359.4	Phenyx	12.2	TRUE	126.127				128.134			130.134			2439.38				2217.84			2187.89
P01009	1	1	1	GTEAAGAMFLEALPMSLPPEVK	TMTsixplex_Nterm::::::::Oxidation_M::::::::::::::TMTsixplex_K:	3	2732.45	2732.45	1202017	64.27	20160613_QE371.15377.15377.3	Phenyx	17.26	TRUE	126.128	127.125	127.131	128.128	128.134	129.131	129.138	130.135	130.141	131.138	3770.64	9007.4	7962.43	10366	13206.6	11564.1	11180.8	12281.8	10345.1	11443.7
P01009	1	1	1	GTEAAGAMFLEALPMSLPPEVK	TMTsixplex_Nterm::::::::Oxidation_M::::::::::::::TMTsixplex_K:	3	2732.45	2732.45	6082285	62.1	20160613_QE371.14683.14683.3	Phenyx	19.64	TRUE	126.128	127.125	127.131	128.128	128.134	129.131	129.137	130.135	130.14	131.138	27023.8	32872.3	35341.8	28801.5	63004.2	43226.7	35872.2	55928.8	31978.1	41133.5
P01009	1	1	1	GTEAAGAMFLEALPMSLPPEVK	TMTsixplex_Nterm::::::::Oxidation_M::::::::::::::TMTsixplex_K:	3	2732.45	2732.46	2647591	63.72	20160613_QE371.15201.15201.3	Phenyx	18	TRUE	126.128	127.125	127.131	128.128	128.135	129.132	129.138	130.135	130.141	131.139	19898.5	24849	15222.9	16047	33574	18541.1	15510.4	21917.4	17148.7	24036.2
P01009	1	1	1	GTEAAGAMFLEALPMSLPPEVK	TMTsixplex_Nterm::::::::Oxidation_M::::::::::::::TMTsixplex_K:	3	2732.45	2732.45	3426972	60.98	20160613_QE371.14321.14321.3	Phenyx	11.7	TRUE	126.128	127.125	127.131	128.129	128.135	129.132	129.138	130.135	130.141	131.138	22177.2	23863.5	33244	25891.3	36379	31575.5	25897.5	62793.5	27409.3	30398.7
P01009	1	1	1	GTEAAGAMFLEALPMSLPPEVK	TMTsixplex_Nterm::::::::Oxidation_M::::::::::::::TMTsixplex_K:	3	2732.45	2732.45	3666394	63.2	20160613_QE371.15043.15043.3	Phenyx	18.23	TRUE	126.128	127.125	127.131	128.128	128.134	129.132	129.138	130.135	130.141	131.138	19549.4	21553.6	25505.4	22091.2	27057.9	24358.6	17839.4	28527.1	26139.8	18717.6
P01009	1	1	1	GTEAAGAMFLEALPMSLPPEVK	TMTsixplex_Nterm::::::::::::::::::::::TMTsixplex_K:	2	2716.46	2716.46	216873	64.65	20160613_QE371.15503.15503.2	Phenyx	13.53	TRUE		127.125		128.128	128.134	129.131	129.137	130.135		131.138		2338.46		3006.62	2878.3	3745.66	2522.99	3467.42		1921.55
P01009	1	1	1	KLSSWVLLMK	TMTsixplex_Nterm:TMTsixplex_K::::::::Oxidation_M:TMTsixplex_K:	3	1907.19	1907.19	1	49.53	20160613_QE382.9857.9857.3	Phenyx	14.17	TRUE	126.128	127.125	127.131	128.128	128.135	129.132	129.138	130.135	130.141	131.138	103226	171704	162109	132980	251976	150554	124605	240311	168115	179261
P01009	1	1	1	KLSSWVLLMK	TMTsixplex_Nterm:TMTsixplex_K:::::::::TMTsixplex_K:	3	1891.19	1891.19	4679269	52.52	20160613_QE382.10800.10800.3	Phenyx	18.35	TRUE	126.128	127.125	127.131	128.128	128.134	129.131	129.138	130.135	130.141	131.138	57067.2	95089.3	80097.3	77915.5	136433	102802	107366	139986	82331.2	109155
P01009	1	1	1	KLSSWVLLMK	TMTsixplex_Nterm:TMTsixplex_K::::::::Oxidation_M:TMTsixplex_K:	3	1907.19	1907.19	5478850	53.58	20160613_QE382.11114.11114.3	Phenyx	18.7	TRUE	126.128	127.125	127.131	128.128	128.135	129.131	129.138	130.135	130.141	131.138	85545.6	107269	112610	102218	172547	132106	87322.4	154346	112793	120508
P01009	1	1	1	KLSSWVLLMK	TMTsixplex_Nterm:TMTsixplex_K::::::::Oxidation_M:TMTsixplex_K:	3	1907.19	1907.19	1250213	51.4	20160613_QE382.10447.10447.3	Phenyx	18.13	TRUE	126.128	127.125	127.131	128.128	128.134	129.131	129.137	130.135	130.141	131.138	17471.1	23515.1	24051.6	20907.2	28426.6	29323.1	16199.7	28397.7	20312.9	24916
P01009	1	1	1	KLSSWVLLMK	TMTsixplex_Nterm:TMTsixplex_K:::::::::TMTsixplex_K:	3	1891.19	1891.19	558133	54.12	20160613_QE382.11266.11266.3	Phenyx	12.68	TRUE	126.128	127.125	127.131	128.128	128.135	129.132	129.138	130.135	130.141	131.138	5225.94	9401.91	11105	21345.7	12367.9	18028.8	8987.35	16796.7	10339.9	18060.2
P01009	1	1	1	KLSSWVLLMK	TMTsixplex_Nterm:TMTsixplex_K::::::::Oxidation_M:TMTsixplex_K:	3	1907.19	1907.19	2775851	51.95	20160613_QE382.10618.10618.3	Phenyx	10.96	TRUE	126.128	127.125	127.132	128.128	128.135	129.132	129.138	130.135	130.142	131.138	14585.3	22452.4	20768.7	28822.5	38641.6	25697.5	16461.9	39479.8	23174.8	23855.2
P01009	1	1	1	KLSSWVLLMK	TMTsixplex_Nterm:TMTsixplex_K::::::::Oxidation_M:TMTsixplex_K:	3	1907.19	1907.19	1239768	53.03	20160613_QE382.10952.10952.3	Phenyx	18.72	TRUE	126.128	127.125	127.131	128.128	128.135	129.132	129.138	130.135	130.141	131.139	9822.9	14999.4	17279.1	18743.7	30259.3	29658.1	20276.7	28475.2	15284	17272.4
P01009	1	1	1	KLSSWVLLMK	TMTsixplex_Nterm:TMTsixplex_K::::::::Oxidation_M:TMTsixplex_K:	3	1907.19	1907.19	2328534	50.08	20160613_QE382.10040.10040.3	Phenyx	21.59	TRUE	126.128	127.124	127.131	128.128	128.134	129.131	129.137	130.134	130.141	131.138	23515.6	47031.6	48799.1	42238.1	61998.2	60658.9	39532.9	61401.7	33420.5	32307.2
P01009	1	1	1	KLSSWVLLMK	TMTsixplex_Nterm:TMTsixplex_K::::::::Oxidation_M:TMTsixplex_K:	4	1907.19	1907.19	6197215	49.47	20160613_QE382.9832.9832.4	Phenyx	12.35	TRUE	126.128	127.124	127.131	128.128	128.134	129.131	129.137	130.134	130.141	131.138	90086.3	130176	141699	85810.1	162721	151998	122553	183047	130833	142997
P01009	1	1	1	KLSSWVLLMK	TMTsixplex_Nterm:TMTsixplex_K:::::::::TMTsixplex_K:	2	1891.19	1891.19	562110	53.55	20160613_QE382.11105.11105.2	Phenyx	11.52	TRUE	126.128	127.125	127.131	128.128	128.134	129.131	129.138	130.135	130.141	131.138	20741.7	19510.7	23502.7	27130.6	41447.5	35811.2	27445.1	47031.4	25996.8	32276.1
P01009	1	1	1	KLSSWVLLMK	TMTsixplex_Nterm:TMTsixplex_K:::::::::TMTsixplex_K:	3	1891.19	1891.19	1	53.58	20160613_QE382.11113.11113.3	Phenyx	18.67	TRUE	126.128	127.125	127.131	128.128	128.135	129.132	129.138	130.135	130.141	131.139	4.12532e+06	5.76324e+06	5.5492e+06	4.97688e+06	7.57826e+06	7.14766e+06	4.3539e+06	7.27806e+06	4.88546e+06	5.48746e+06
P01009	1	1	1	KLSSWVLLMK	TMTsixplex_Nterm:TMTsixplex_K::::::::Oxidation_M:TMTsixplex_K:	3	1907.19	1907.19	1887950	52.52	20160613_QE382.10801.10801.3	Phenyx	18.76	TRUE	126.128	127.125	127.131	128.128	128.135	129.132	129.138	130.135	130.141	131.138	15277.3	24699.2	35748.1	24651.4	38366.9	34767.4	27549.8	38611.7	32094.4	29278.4
P01009	1	1	1	KLSSWVLLMK	TMTsixplex_Nterm:TMTsixplex_K::::::::Oxidation_M:TMTsixplex_K:	3	1907.19	1907.19	5554789	50.78	20160613_QE382.10248.10248.3	Phenyx	21.56	TRUE	126.128	127.125	127.131	128.128	128.134	129.131	129.138	130.135	130.141	131.138	38974.5	48093.9	53841.6	58893.5	93923.8	74989.5	49944.7	74783.2	57592.1	63829.4
P01009	1	1	1	KLSSWVLLMK	TMTsixplex_Nterm:TMTsixplex_K:::::::::TMTsixplex_K:	4	1891.19	1891.19	8088833	53.6	20160613_QE382.11116.11116.4	Phenyx	15.85	TRUE	126.128	127.125	127.131	128.128	128.135	129.132	129.138	130.135	130.141	131.139	242935	331075	334020	293249	563527	428473	293243	455654	310127	378932
P01009	1	1	1	KLYHSEAFTVNFGDTEEAK	TMTsixplex_Nterm:TMTsixplex_K::::::::::::::::::TMTsixplex_K:	3	2872.52	2872.52	483306	42.18	20160613_QE373.7383.7383.3	Phenyx	17.19	TRUE	126.127	127.125	127.131	128.128	128.134	129.132		130.135		131.138	1897.21	2483.95	2516.69	3757.66	4512.08	3827.04		10901.5		7453.46
P01009	1	1	1	KLYHSEAFTVNFGDTEEAK	TMTsixplex_Nterm:TMTsixplex_K::::::::::::::::::TMTsixplex_K:	5	2872.52	2872.52	2264196	42.12	20160613_QE373.7362.7362.5	Phenyx	9.53	TRUE	126.128	127.125	127.131	128.128	128.134	129.132	129.138	130.135	130.141	131.138	29171	48370	41794.2	43639.5	62853	49337.2	28022.1	66490.2	45780.1	48318
P01009	1	1	1	KLYHSEAFTVNFGDTEEAK	TMTsixplex_Nterm:TMTsixplex_K::::::::::::::::::TMTsixplex_K:	4	2872.52	2872.52	9757357	42.42	20160613_QE373.7435.7435.4	Phenyx	13.78	TRUE	126.128	127.125	127.131	128.128	128.134	129.131	129.138	130.135	130.141	131.138	34817.9	54384.7	98080.4	63465.6	104280	73074.1	53946.5	101812	67230.2	70512.5
P01009	1	1	1	KQLNDYVEK	TMTsixplex_Nterm:TMTsixplex_K::::::::TMTsixplex_K:	3	1823.08	1823.08	4	36.32	20160613_QE377.6348.6348.3	Phenyx	12	TRUE	126.128	127.125	127.131	128.128	128.135	129.132	129.138	130.135	130.141	131.139	1.1707e+06	1.73817e+06	1.87027e+06	1.63812e+06	2.55561e+06	2.12853e+06	1.32608e+06	2.66969e+06	1.40482e+06	1.83565e+06
P01009	1	1	1	KQLNDYVEK	TMTsixplex_Nterm:TMTsixplex_K::::::::TMTsixplex_K:	2	1823.08	1823.08	782815	36.35	20160613_QE377.6362.6362.2	Phenyx	9.41	TRUE	126.128	127.125	127.131	128.128	128.134	129.132	129.138	130.135	130.141	131.138	22594	42258.9	40584.3	27307.1	59266.9	37007.9	32748.9	61012.6	27968.6	49438.2
P01009	1	1	1	KQLNDYVEK	TMTsixplex_Nterm:TMTsixplex_K::::::::TMTsixplex_K:	3	1823.08	1823.08	3	36.27	20160613_QE376.6088.6088.3	Phenyx	10.16	TRUE	126.128	127.125	127.131	128.128	128.134	129.131	129.138	130.135	130.141	131.138	1.28163e+06	2.04472e+06	2.04599e+06	1.53409e+06	2.69296e+06	2.00538e+06	1.57183e+06	2.02974e+06	1.56907e+06	1.72449e+06
P01009	1	1	1	LGMFNLQHCK	TMTsixplex_Nterm:::Oxidation_M::::::Cys_CAM:TMTsixplex_K:	3	1720.92	1720.92	2492596	42.78	20160613_QE382.7845.7845.3	Phenyx	14.36	TRUE	126.128	127.125	127.131	128.128	128.134	129.131	129.138	130.135	130.141	131.138	21076.1	63912.1	41398.5	51998.9	53305.2	73256.2	36373.4	82022.1	33543.9	48169.7
P01009	1	1	1	LGMFNLQHCK	TMTsixplex_Nterm:::Oxidation_M::::::Cys_CAM:TMTsixplex_K:	3	1720.92	1720.92	2745890	41.7	20160613_QE382.7517.7517.3	Phenyx	13.79	TRUE	126.128	127.125	127.131	128.128	128.134	129.131	129.138	130.135	130.141	131.138	40699.2	47981.3	49364.8	57054.9	63188	72641	38177.1	78751.8	36904	63648.4
P01009	1	1	1	LGMFNLQHCK	TMTsixplex_Nterm:::Oxidation_M::::::Cys_CAM:TMTsixplex_K:	3	1720.92	1720.92	1	39.37	20160613_QE382.6763.6763.3	Phenyx	15.1	TRUE	126.128	127.125	127.131	128.128	128.134	129.131	129.138	130.135	130.141	131.138	86836.3	202615	124998	169234	202296	198053	99210.2	221369	117875	196839
P01009	1	1	1	LGMFNLQHCK	TMTsixplex_Nterm:::Oxidation_M::::::Cys_CAM:TMTsixplex_K:	3	1720.92	1720.92	4572590	42.25	20160613_QE382.7692.7692.3	Phenyx	12.2	TRUE	126.128	127.125	127.131	128.128	128.134	129.131	129.138	130.135	130.141	131.138	36981.2	67631.4	52216.9	54639.8	65670.5	82024.3	41861.1	91722.2	46969.9	59005.8
P01009	1	1	1	LGMFNLQHCK	TMTsixplex_Nterm:::::::::Cys_CAM:TMTsixplex_K:	2	1704.92	1704.92	1	43.27	20160613_QE382.7954.7954.2	Phenyx	12.48	TRUE	126.128	127.125	127.131	128.128	128.134	129.131	129.138	130.135	130.141	131.138	167769	345611	214554	251501	340154	357425	196584	443087	198354	303100
P01009	1	1	1	LGMFNLQHCK	TMTsixplex_Nterm:::Oxidation_M::::::Cys_CAM:TMTsixplex_K:	3	1720.92	1720.92	4325633	40.52	20160613_QE382.7127.7127.3	Phenyx	13.38	TRUE	126.128	127.125	127.131	128.128	128.134	129.131	129.138	130.135	130.141	131.138	48045.3	79776.7	60370.8	74515.4	90179.7	85901.1	47624.6	113447	57129.6	80300.3
P01009	1	1	1	LGMFNLQHCK	TMTsixplex_Nterm:::Oxidation_M::::::Cys_CAM:TMTsixplex_K:	3	1720.92	1720.92	2	38.83	20160613_QE382.6603.6603.3	Phenyx	15.66	TRUE	126.128	127.125	127.131	128.128	128.134	129.131	129.138	130.135	130.141	131.138	630878	971305	796340	975949	1.23839e+06	1.22273e+06	667899	1.62992e+06	717174	1.11654e+06
P01009	1	1	1	LGMFNLQHCK	TMTsixplex_Nterm:::Oxidation_M::::::Cys_CAM:TMTsixplex_K:	3	1720.92	1720.92	3794888	41.08	20160613_QE382.7312.7312.3	Phenyx	15.45	TRUE	126.128	127.125	127.131	128.128	128.134	129.131	129.138	130.135	130.141	131.138	38694	78415.9	52922.8	69764.8	78064.8	84159.6	47087.2	94947.7	52097.5	67934.4
P01009	1	1	1	LGMFNLQHCK	TMTsixplex_Nterm:::::::::Cys_CAM:TMTsixplex_K:	3	1704.92	1704.92	3898205	43.18	20160613_QE382.7942.7942.3	Phenyx	15.53	TRUE	126.128	127.125	127.131	128.128	128.134	129.131	129.138	130.135	130.141	131.138	125971	255933	173033	206907	268160	273279	140541	310118	141618	225639
P01009	1	1	1	LGMFNLQHCK	TMTsixplex_Nterm:::Oxidation_M::::::Cys_CAM:TMTsixplex_K:	3	1720.92	1720.92	1	39.98	20160613_QE382.6950.6950.3	Phenyx	14.05	TRUE	126.128	127.125	127.131	128.128	128.134	129.132	129.138	130.135	130.141	131.138	140863	243135	136540	179966	260911	224234	164350	241261	152341	248117
P01009	1	1	1	LGMFNLQHCK	TMTsixplex_Nterm:::::::::Cys_CAM:TMTsixplex_K:	3	1704.92	1704.92	939487	43.73	20160613_QE382.8085.8085.3	Phenyx	11.95	TRUE	126.128	127.125	127.131	128.128	128.134	129.132	129.138	130.135	130.141	131.138	26964.5	41481.6	24180.4	35299.5	42257.4	34882.1	25700.4	55560.7	33838.9	41097.5
P01009	1	1	1	LQHLENELTHDLLTK	TMTsixplex_Nterm:::::::::::::::TMTsixplex_K:	4	2261.28	2261.28	2557940	48.22	20160613_QE374.9795.9795.4	Phenyx	11.19	TRUE	126.128	127.125	127.132	128.128	128.134	129.131	129.138	130.135	130.141	131.138	3283.19	33432.1	13994.6	43419.4	67367.4	62051.5	32062.2	63024	47064	46725.8
P01009	1	1	1	LQHLENELTHDLLTK	TMTsixplex_Nterm:::::::::::::::TMTsixplex_K:	4	2261.28	2261.28	1070070	47.7	20160613_QE374.9633.9633.4	Phenyx	14.22	TRUE	126.128	127.125	127.131	128.128	128.134	129.131	129.138	130.135	130.141	131.138	38048.8	287720	142801	238486	349398	319066	199424	425856	245009	238832
P01009	1	1	1	LQHLENELTHDLLTK	TMTsixplex_Nterm:::::::::::::::TMTsixplex_K:	3	2261.28	2261.28	1	47.75	20160613_QE374.9645.9645.3	Phenyx	17.61	TRUE	126.128	127.125	127.131	128.128	128.134	129.131	129.137	130.135	130.141	131.138	480745	2.97417e+06	1.2403e+06	2.46623e+06	3.81716e+06	3.19937e+06	1.95079e+06	3.76957e+06	2.30448e+06	2.40273e+06
P01009	1	1	1	LQHLENELTHDLLTK	TMTsixplex_Nterm:::::::::::::::TMTsixplex_K:	4	2261.28	2261.28	893093	48.75	20160613_QE374.9952.9952.4	Phenyx	10.52	TRUE		127.125	127.131	128.128	128.135	129.131	129.138	130.135	130.141	131.138		17916.1	6990.54	20570.7	17684	23247.4	13207.1	15456.8	15314.4	17404
P01009	1	1	1	LQHLENELTHDLLTK	TMTsixplex_Nterm:::::::::::::::TMTsixplex_K:	5	2261.28	2261.28	6328686	47.87	20160613_QE374.9685.9685.5	Phenyx	10.07	TRUE	126.128	127.125	127.131	128.128	128.134	129.132	129.138	130.135	130.141	131.138	6081.74	59979.5	33373.8	45722.3	100424	77571.2	35356.9	97421.1	62176.9	60292.1
P01009	1	1	1	LQHLENELTHDLLTK	TMTsixplex_Nterm:::::::::::::::TMTsixplex_K:	4	2261.28	2261.28	933058	45.62	20160613_QE374.9002.9002.4	Phenyx	10.62	TRUE	126.128	127.125	127.131	128.128	128.135	129.132	129.138	130.135	130.141	131.139	1820.31	17032	7432.96	14630.4	15501.5	14416.1	12901.8	26217	16268.9	15120.7
P01009	1	1	1	LQHLENELTHDLLTK	TMTsixplex_Nterm:::::::::::::::TMTsixplex_K:	2	2261.28	2261.28	4	47.83	20160613_QE374.9672.9672.2	Phenyx	15.53	TRUE	126.128	127.125	127.131	128.128	128.134	129.131	129.138	130.135	130.141	131.138	545311	3.92495e+06	1.57523e+06	3.17628e+06	5.39112e+06	3.88704e+06	2.49475e+06	4.84337e+06	3.4121e+06	3.20894e+06
P01009	1	1	1	LQHLENELTHDLLTK	TMTsixplex_Nterm:::::::::::::::TMTsixplex_K:	4	2261.28	2261.28	504036	46.32	20160613_QE374.9220.9220.4	Phenyx	9.91	TRUE	126.128	127.125	127.131	128.128	128.135	129.131	129.137	130.135	130.141	131.138	1912.64	23467.4	13575	21863.2	30143.7	27603.5	17620.8	37345.9	19212.4	23138.9
P01009	1	1	1	LSLTGTYDLK	TMTsixplex_Nterm::::::::::TMTsixplex_K:	3	1567.92	1567.92	427780	49.73	20160613_QE378.9240.9240.3	Phenyx	10.74	TRUE	126.128	127.125	127.131	128.128	128.134	129.131	129.137	130.135	130.141	131.138	14857.8	18388.4	16275.9	17575.6	21485.4	21944.1	15172.6	26458.8	11472.6	17745.4
P01009	1	1	1	LSLTGTYDLK	TMTsixplex_Nterm::::::::::TMTsixplex_K:	3	1567.92	1567.92	462432	49.82	20160613_QE380.8720.8720.3	Phenyx	10.66	TRUE	126.128	127.125	127.131	128.128	128.135	129.132	129.138	130.135	130.141	131.138	9957.42	12315.7	11061.7	11033.3	22069.1	17566.9	13232.6	17095.1	20141.5	16321.2
P01009	1	1	1	LSLTGTYDLK	TMTsixplex_Nterm::::::::::TMTsixplex_K:	3	1567.92	1567.92	1618067	49.72	20160613_QE375.10232.10232.3	Phenyx	12.89	TRUE	126.128	127.125	127.131	128.128	128.134	129.131	129.138	130.135	130.141	131.138	60027.3	122966	107655	93315.6	150358	107207	96106.1	144614	89721.9	89417.3
P01009	1	1	1	LSLTGTYDLK	TMTsixplex_Nterm::::::::::TMTsixplex_K:	2	1567.92	1567.92	1	49.8	20160613_QE376.10361.10361.2	Phenyx	9.75	TRUE	126.128	127.125	127.131	128.128	128.134	129.132	129.138	130.135	130.142	131.139	47353.6	58879.6	70610.2	70011.8	123385	90469.4	56039.7	99647.5	48680.9	55723.2
P01009	1	1	1	LSLTGTYDLK	TMTsixplex_Nterm::::::::::TMTsixplex_K:	3	1567.92	1567.92	799238	50.2	20160613_QE379.9781.9781.3	Phenyx	11.25	TRUE	126.128	127.125	127.131	128.128	128.135	129.132	129.138	130.135	130.141	131.138	3790.06	13427.4	6759.73	9944.43	17430.2	13997.6	8650.21	18903.5	9501.87	7884.6
P01009	1	1	1	LSLTGTYDLK	TMTsixplex_Nterm::::::::::TMTsixplex_K:	2	1567.92	1567.92	1	49.73	20160613_QE374.10255.10255.2	Phenyx	10.9	TRUE	126.128	127.125	127.131	128.128	128.134	129.131	129.137	130.135	130.141	131.138	138464	212360	207405	194621	324608	238594	147407	289895	248539	211402
P01009	1	1	1	LSLTGTYDLK	TMTsixplex_Nterm::::::::::TMTsixplex_K:	3	1567.92	1567.92	4898112	49.85	20160613_QE377.10579.10579.3	Phenyx	11.08	TRUE	126.128	127.125	127.131	128.128	128.134	129.131	129.138	130.135	130.141	131.138	420073	667935	635089	605052	940570	771332	474428	951645	503411	578594
P01009	1	1	1	LSLTGTYDLK	TMTsixplex_Nterm::::::::::TMTsixplex_K:	2	1567.92	1567.92	1	49.83	20160613_QE377.10573.10573.2	Phenyx	10.98	TRUE	126.128	127.125	127.131	128.128	128.134	129.131	129.138	130.135	130.141	131.138	261813	364584	348852	276382	549543	438534	287974	554093	305524	385238
P01009	1	1	1	LSLTGTYDLK	TMTsixplex_Nterm::::::::::TMTsixplex_K:	3	1567.92	1567.92	2272886	49.37	20160613_QE376.10222.10222.3	Phenyx	12.75	TRUE	126.128	127.125	127.131	128.128	128.135	129.132	129.138	130.135	130.141	131.138	68848.9	107297	88159.4	90488	109948	101534	72679.8	132174	87268.2	80972
P01009	1	1	1	LSLTGTYDLK	TMTsixplex_Nterm::::::::::TMTsixplex_K:	3	1567.92	1567.92	1816594	50	20160613_QE381.9291.9291.3	Phenyx	11.52	TRUE	126.128	127.125	127.131	128.128	128.134	129.131	129.138	130.135	130.141	131.138	43534	65607.1	58540.4	67073.3	98239.7	75508.4	54374.9	90474.8	48345.6	92505.3
P01009	1	1	1	LSLTGTYDLK	TMTsixplex_Nterm::::::::::TMTsixplex_K:	3	1567.92	1567.92	4571345	49.75	20160613_QE374.10256.10256.3	Phenyx	12.75	TRUE	126.128	127.125	127.131	128.128	128.134	129.131	129.138	130.135	130.141	131.138	87586	124108	111197	109287	183851	151354	104578	190347	109357	127674
P01009	1	1	1	LSLTGTYDLK	TMTsixplex_Nterm::::::::::TMTsixplex_K:	3	1567.92	1567.92	177701	39.4	20160613_QE380.6147.6147.3	Phenyx	10.06	TRUE	126.128	127.125	127.131	128.128	128.134	129.132	129.138	130.135	130.141	131.138	3817.87	10660.4	7800.83	10868.3	11058.2	11801.5	8921.01	11321.5	5144.57	9419.19
P01009	1	1	1	LSSWVLLMK	TMTsixplex_Nterm::::::::Oxidation_M:TMTsixplex_K:	3	1549.93	1549.93	6193059	56.4	20160613_QE382.11911.11911.3	Phenyx	10.45	TRUE	126.128	127.125	127.131	128.128	128.134	129.131	129.138	130.135	130.141	131.138	46201.3	155874	80196	116390	143309	182020	81432.1	226669	100247	120126
P01009	1	1	1	LSSWVLLMK	TMTsixplex_Nterm::::::::Oxidation_M:TMTsixplex_K:	3	1549.93	1549.93	5325936	61.48	20160613_QE382.13040.13040.3	Phenyx	10.45	TRUE	126.128	127.125	127.131	128.129	128.134	129.132	129.138	130.135	130.141	131.138	5372.84	19522.8	15512.2	22000.9	21231.3	25597.1	15169.2	25881.1	22020.2	25127.7
P01009	1	1	1	LSSWVLLMK	TMTsixplex_Nterm:::::::::TMTsixplex_K:	3	1533.94	1533.94	1642761	61.4	20160613_QE382.13022.13022.3	Phenyx	9.65	TRUE	126.128	127.125	127.131	128.128	128.134	129.132	129.138	130.135	130.141	131.138	15578.2	60127.9	38455.8	45087.3	56893.9	62010.5	32090.5	94485.6	40699.9	61059.2
P01009	1	1	1	LTPNLAEFAFSLYR	TMTsixplex_Nterm:::::::::::::::	3	1870.02	1870.02	80105	64.58	20160613_QE382.13520.13520.3	Phenyx	11.68	TRUE
P01009	1	1	1	LTPNLAEFAFSLYR	TMTsixplex_Nterm:::::::::::::::	3	1870.02	1870.02	139967	64.87	20160613_QE377.15144.15144.3	Phenyx	19.39	TRUE
P01009	1	1	1	LTPNLAEFAFSLYR	TMTsixplex_Nterm:::::::::::::::	3	1870.02	1870.02	417688	64.35	20160613_QE377.15013.15013.3	Phenyx	21.29	TRUE		127.125		128.128	128.134	129.132	129.138					1990.25		2063.99	2299.89	2324.65	1686.3
P01009	1	1	1	LTPNLAEFAFSLYR	TMTsixplex_Nterm:::::::::::::::	2	1870.02	1870.02	6	64.42	20160613_QE377.15031.15031.2	Phenyx	19.09	TRUE	126.128	127.125	127.131	128.128	128.135	129.132	129.138	130.135	130.141	131.139	428661	591024	1.03166e+06	646343	1.23798e+06	837321	652482	926250	687080	865561
P01009	1	1	1	LTPNLAEFAFSLYR	TMTsixplex_Nterm:::::::::::::::	3	1870.02	1870.02	677396	64.1	20160613_QE376.14870.14870.3	Phenyx	18.84	TRUE	126.128		127.131	128.128	128.135	129.131	129.138	130.135	130.142		2317.32		3810.64	2620.54	2884.59	2371.52	3174.48	2203.74	2794.25
P01009	1	1	1	LTPNLAEFAFSLYR	TMTsixplex_Nterm:::::::::::::::	3	1870.02	1870.02	340923	64.62	20160613_QE376.15014.15014.3	Phenyx	18.23	TRUE			127.131	128.128	128.134	129.131				131.138			2810.69	1820.18	2524.34	3114.37				1890.18
P01009	1	1	1	LTPNLAEFAFSLYR	TMTsixplex_Nterm:::::::::::::::	3	1870.02	1870.02	194216	64.65	20160613_QE375.14693.14693.3	Phenyx	13.08	TRUE
P01009	1	1	1	LTPNLAEFAFSLYR	TMTsixplex_Nterm:::::::::::::::	2	1870.02	1870.02	2911797	64.18	20160613_QE375.14575.14575.2	Phenyx	17.66	TRUE	126.128	127.125	127.131	128.128	128.134	129.131	129.138	130.135	130.141	131.138	17627.3	24120.1	50863.7	28420.4	53866.8	41167.7	31658.2	42676.9	28556	37493.9
P01009	1	1	1	LTPNLAEFAFSLYR	TMTsixplex_Nterm:::::::::::::::	2	1870.02	1870.02	784117	63.42	20160613_QE376.14684.14684.2	Phenyx	12.26	TRUE	126.128	127.125	127.131	128.128	128.134	129.131	129.138	130.135	130.141	131.138	3588.81	7805.21	7487.01	7439.28	10709.4	8949.24	3148.43	17584.4	9525.22	9035.94
P01009	1	1	1	LTPNLAEFAFSLYR	TMTsixplex_Nterm:::::::::::::::	3	1870.02	1870.02	1463773	63.95	20160613_QE378.12361.12361.3	Phenyx	20.52	TRUE		127.125	127.131	128.128	128.135	129.131	129.138					2673.67	4446.95	2530.15	10925	2522.67	2372.02
P01009	1	1	1	LTPNLAEFAFSLYR	TMTsixplex_Nterm:::::::::::::::	2	1870.02	1870.02	1101263	63.95	20160613_QE378.12362.12362.2	Phenyx	21.3	TRUE	126.128	127.125	127.131	128.128	128.134	129.131	129.138	130.135	130.141	131.138	21412.8	35525	64100.3	46188.3	82008.1	62477	32865.4	61284.1	57704	47826.1
P01009	1	1	1	LTPNLAEFAFSLYR	TMTsixplex_Nterm:::::::::::::::	2	1870.02	1870.02	5	64.22	20160613_QE376.14900.14900.2	Phenyx	20.37	TRUE	126.128	127.125	127.131	128.128	128.135	129.132	129.138	130.135	130.141	131.138	338269	474924	915172	537975	1.08306e+06	724344	482648	865852	599911	753487
P01009	1	1	1	LVDKFLEDVK	TMTsixplex_Nterm::::TMTsixplex_K::::::TMTsixplex_K:	3	1892.16	1892.16	1	52.4	20160613_QE372.10867.10867.3	Phenyx	9.64	TRUE	126.128	127.125	127.131	128.128	128.134	129.131	129.138	130.135	130.141	131.138	1.32652e+06	2.95767e+06	3.71893e+06	2.75133e+06	5.3947e+06	2.96486e+06	2.02937e+06	4.32257e+06	3.08126e+06	3.55144e+06
P01009	1	1	1	LVDKFLEDVK	TMTsixplex_Nterm::::TMTsixplex_K::::::TMTsixplex_K:	2	1892.16	1892.16	1	52.28	20160613_QE372.10844.10844.2	Phenyx	11.18	TRUE	126.128	127.125	127.131	128.128	128.134	129.131	129.138	130.135	130.141	131.138	252192	428911	679178	372742	779948	386942	345054	654054	369901	512730
P01009	1	1	1	LYHSEAFTVNFGDTEEAK	TMTsixplex_Nterm::::::::::::::::::TMTsixplex_K:	3	2515.26	2515.26	1	46.78	20160613_QE372.9236.9236.3	Phenyx	23.86	TRUE	126.128	127.125	127.131	128.128	128.134	129.131	129.138	130.135	130.141	131.138	909174	1.24998e+06	1.18206e+06	1.09285e+06	2.20613e+06	1.60384e+06	956726	2.31187e+06	1.21957e+06	1.53454e+06
P01009	1	1	1	LYHSEAFTVNFGDTEEAK	TMTsixplex_Nterm::::::::::::::::::TMTsixplex_K:	3	2515.26	2515.26	76836	74.72	20160613_QE372.16547.16547.3	Phenyx	12.7	TRUE						129.132		130.134								2573.53		1765.12
P01009	1	1	1	LYHSEAFTVNFGDTEEAK	TMTsixplex_Nterm::::::::::::::::::TMTsixplex_K:	3	2515.26	2515.26	2002755	48.42	20160613_QE372.9766.9766.3	Phenyx	22.03	TRUE	126.128	127.125	127.131	128.128	128.134	129.131	129.138	130.135	130.141	131.138	9016.46	11259.5	8607.03	11921.7	16503.3	10339.4	11276.5	18009.7	12275.1	11835.2
P01009	1	1	1	LYHSEAFTVNFGDTEEAK	TMTsixplex_Nterm::::::::::::::::::TMTsixplex_K:	3	2515.26	2515.26	6007793	46.75	20160613_QE373.8529.8529.3	Phenyx	22.69	TRUE	126.128	127.124	127.131	128.128	128.134	129.131	129.137	130.134	130.141	131.138	46448.1	67604.6	64389.9	61549.4	111590	72106.1	61027.5	108864	75293	72615.3
P01009	1	1	1	LYHSEAFTVNFGDTEEAK	TMTsixplex_Nterm::::::::::::::::::TMTsixplex_K:	4	2515.26	2515.26	1	46.78	20160613_QE372.9240.9240.4	Phenyx	14.1	TRUE	126.128	127.125	127.131	128.128	128.134	129.132	129.138	130.135	130.141	131.138	40614.4	84560.2	60889.8	59810.8	101638	61805	56657.5	113299	68471	78537.4
P01009	1	1	1	LYHSEAFTVNFGDTEEAK	TMTsixplex_Nterm::::::::::::::::::TMTsixplex_K:	3	2515.26	2515.26	4126405	47.85	20160613_QE372.9586.9586.3	Phenyx	23.65	TRUE	126.128	127.125	127.131	128.128	128.135	129.132	129.138	130.135	130.141	131.138	18155	18403.6	21094.5	18881	28773.3	27427.3	19823.2	35343.9	28569	26777.3
P01009	1	1	1	LYHSEAFTVNFGDTEEAK	TMTsixplex_Nterm::::::::::::::::::TMTsixplex_K:	3	2515.26	2515.26	6516862	47.3	20160613_QE372.9404.9404.3	Phenyx	22.95	TRUE	126.128	127.125	127.131	128.128	128.134	129.132	129.138	130.135	130.141	131.138	21228.2	34501.6	31217.9	32371.6	55663.9	33232.2	27406.2	51315.9	37297.6	33606.8
P01009	1	1	1	LYHSEAFTVNFGDTEEAKK	TMTsixplex_Nterm::::::::::::::::::TMTsixplex_K:TMTsixplex_K:	4	2872.52	2872.52	200003	76.05	20160613_QE373.14749.14749.4	Phenyx	9.68	TRUE	126.128	127.125	127.131	128.128	128.135	129.131		130.135	130.141	131.138	4215.17	3230.59	1936.63	1581.58	2659.77	2943		3659.69	3393.07	1987.03
P01009	1	1	1	LYHSEAFTVNFGDTEEAKK	TMTsixplex_Nterm::::::::::::::::::TMTsixplex_K:TMTsixplex_K:	3	2872.52	2872.52	617983	43.73	20160613_QE374.8402.8402.3	Phenyx	17.2	TRUE	126.128	127.125	127.131	128.128	128.135	129.132	129.138	130.135	130.141	131.138	10137	13167.1	12579.6	8863.66	23151.1	15156.6	10392.1	12195.4	12474.2	9820.09
P01009	1	1	1	LYHSEAFTVNFGDTEEAKK	TMTsixplex_Nterm::::::::::::::::::TMTsixplex_K:TMTsixplex_K:	4	2872.52	2872.52	120999	70.27	20160613_QE373.13938.13938.4	Phenyx	13.83	TRUE			127.131										2407.05
P01009	1	1	1	LYHSEAFTVNFGDTEEAKK	TMTsixplex_Nterm::::::::::::::::::TMTsixplex_K:TMTsixplex_K:	4	2872.52	2872.52	307956	73.8	20160613_QE373.14438.14438.4	Phenyx	12.66	TRUE		127.124	127.131	128.128	128.135	129.131	129.138	130.135	130.141	131.138		2995.42	2431.96	3771.93	9177.12	2414.46	1797.93	6903.19	2994.94	3282.8
P01009	1	1	1	LYHSEAFTVNFGDTEEAKK	TMTsixplex_Nterm::::::::::::::::::TMTsixplex_K:TMTsixplex_K:	5	2872.52	2872.52	4071467	43.38	20160613_QE373.7691.7691.5	Phenyx	16.62	TRUE	126.128	127.125	127.131	128.128	128.135	129.132	129.138	130.135	130.141	131.138	70010.4	130486	116713	91640.9	162586	103783	73352.4	156197	108047	108930
P01009	1	1	1	LYHSEAFTVNFGDTEEAKK	TMTsixplex_Nterm::::::::::::::::::TMTsixplex_K:TMTsixplex_K:	4	2872.52	2872.52	144496	63.62	20160613_QE373.12777.12777.4	Phenyx	13.47	TRUE			127.131	128.128	128.135								1913.1	1507.08	2108.71
P01009	1	1	1	LYHSEAFTVNFGDTEEAKK	TMTsixplex_Nterm::::::::::::::::::TMTsixplex_K:TMTsixplex_K:	5	2872.52	2872.52	1278903	43.97	20160613_QE373.7837.7837.5	Phenyx	15	TRUE	126.128	127.125	127.131	128.128	128.135	129.132	129.138	130.135	130.141	131.138	23130.1	24501.5	23871	26590.5	46294.6	27773	22969.9	50726.4	28904.5	34117.2
P01009	1	1	1	LYHSEAFTVNFGDTEEAKK	TMTsixplex_Nterm::::::::::::::::::TMTsixplex_K:TMTsixplex_K:	3	2872.52	2872.52	6158941	43.52	20160613_QE373.7718.7718.3	Phenyx	26.88	TRUE	126.128	127.125	127.131	128.128	128.135	129.132	129.138	130.135	130.141	131.138	1.02421e+06	1.46613e+06	1.47163e+06	1.31978e+06	2.31621e+06	1.46431e+06	1.10333e+06	2.02858e+06	1.34742e+06	1.39167e+06
P01009	1	1	1	LYHSEAFTVNFGDTEEAKK	TMTsixplex_Nterm::::::::::::::::::TMTsixplex_K:TMTsixplex_K:	4	2872.52	2872.52	1308144	46.28	20160613_QE373.8407.8407.4	Phenyx	12.04	TRUE	126.128	127.125	127.131	128.128	128.135	129.132	129.138	130.135	130.141	131.138	4343.09	5189.65	6755.38	3371.36	14102.4	2491.09	3507.1	9181.33	3912.04	7109.35
P01009	1	1	1	LYHSEAFTVNFGDTEEAKK	TMTsixplex_Nterm::::::::::::::::::TMTsixplex_K:TMTsixplex_K:	4	2872.52	2872.52	262466	52.82	20160613_QE373.10125.10125.4	Phenyx	10.96	TRUE			127.131				129.137	130.135					3179.7				2167.84	3456.62
P01009	1	1	1	LYHSEAFTVNFGDTEEAKK	TMTsixplex_Nterm::::::::::::::::::TMTsixplex_K:TMTsixplex_K:	4	2872.52	2872.52	326631	52.08	20160613_QE373.9924.9924.4	Phenyx	11.08	TRUE			127.131	128.128	128.134					131.138			1716.96	1917.82	4140.57					3282.95
P01009	1	1	1	LYHSEAFTVNFGDTEEAKK	TMTsixplex_Nterm::::::::::::::::::TMTsixplex_K:TMTsixplex_K:	4	2872.52	2872.52	147682	67.38	20160613_QE373.13498.13498.4	Phenyx	11.72	TRUE								130.135										2586.2
P01009	1	1	1	LYHSEAFTVNFGDTEEAKK	TMTsixplex_Nterm::::::::::::::::::TMTsixplex_K:TMTsixplex_K:	5	2872.52	2872.52	3510985	43.73	20160613_QE374.8399.8399.5	Phenyx	17.59	TRUE	126.128	127.125	127.131	128.128	128.134	129.132	129.138	130.135	130.141	131.138	55735.2	78593.8	96007.5	81930	157366	96010.6	60954	130801	85038.6	96911
P01009	1	1	1	LYHSEAFTVNFGDTEEAKK	TMTsixplex_Nterm::::::::::::::::::TMTsixplex_K:TMTsixplex_K:	2	2872.52	2872.52	0	43.48	20160613_QE373.7713.7713.2	Phenyx	21.18	TRUE	126.128	127.125	127.131	128.128	128.134	129.131	129.138	130.135	130.141	131.138	38146.2	52359.5	59093	56489.2	96495.7	56026	46322.3	84944	66217.4	70015.4
P01009	1	1	1	LYHSEAFTVNFGDTEEAKK	TMTsixplex_Nterm::::::::::::::::::TMTsixplex_K:TMTsixplex_K:	4	2872.52	2872.52	332681	74.97	20160613_QE373.14601.14601.4	Phenyx	12.31	TRUE	126.128	127.125	127.131	128.128	128.135	129.131	129.138	130.135	130.141	131.138	2142.07	4846.09	7964.25	2502.31	4288.91	3794.79	2633.6	9717.88	2248.51	4193.33
P01009	1	1	1	LYHSEAFTVNFGDTEEAKK	TMTsixplex_Nterm::::::::::::::::::TMTsixplex_K:TMTsixplex_K:	4	2872.52	2872.52	1753368	45.12	20160613_QE373.8154.8154.4	Phenyx	15.27	TRUE	126.128	127.125	127.131	128.128	128.134	129.131	129.138	130.135	130.141	131.138	8810.37	17908.7	12990.8	10826.8	16158.5	10272.2	12725.6	23458.3	15550.4	17352
P01009	1	1	1	LYHSEAFTVNFGDTEEAKK	TMTsixplex_Nterm::::::::::::::::::TMTsixplex_K:TMTsixplex_K:	4	2872.52	2872.52	132466	69.05	20160613_QE373.13767.13767.4	Phenyx	12.03	TRUE								130.135		131.138								2096.81		2583.98
P01009	1	1	1	LYHSEAFTVNFGDTEEAKK	TMTsixplex_Nterm::::::::::::::::::TMTsixplex_K:TMTsixplex_K:	5	2872.52	2872.52	503014	44.75	20160613_QE373.8051.8051.5	Phenyx	14.76	TRUE	126.128	127.124	127.131	128.128	128.134	129.131	129.138	130.135	130.141	131.138	5077.12	14003.5	12617.9	7797.59	14767.5	9652.87	13886.2	15870.5	11990.9	15329.2
P01009	1	1	1	LYHSEAFTVNFGDTEEAKK	TMTsixplex_Nterm::::::::::::::::::TMTsixplex_K:TMTsixplex_K:	4	2872.52	2872.52	201048	62.47	20160613_QE373.12527.12527.4	Phenyx	11.58	TRUE					128.134	129.131		130.135							2823.62	3404.39		3277
P01009	1	1	1	LYHSEAFTVNFGDTEEAKK	TMTsixplex_Nterm::::::::::::::::::TMTsixplex_K:TMTsixplex_K:	4	2872.52	2872.52	161368	76.55	20160613_QE373.14848.14848.4	Phenyx	11.88	TRUE		127.125			128.134			130.135	130.141			2454.67			2143.47			3286.47	2519.19
P01009	1	1	1	LYHSEAFTVNFGDTEEAKK	TMTsixplex_Nterm::::::::::::::::::TMTsixplex_K:TMTsixplex_K:	4	2872.52	2872.52	384269	43.67	20160613_QE374.8382.8382.4	Phenyx	16.49	TRUE	126.128	127.125	127.131	128.128	128.134	129.132	129.138	130.135	130.14	131.138	10333.4	14004.9	11158.5	14066.5	31074.7	14423.1	13180.6	22628.2	7138.23	16243.6
P01009	1	1	1	LYHSEAFTVNFGDTEEAKK	TMTsixplex_Nterm::::::::::::::::::TMTsixplex_K:TMTsixplex_K:	4	2872.52	2872.52	384783	74.35	20160613_QE373.14517.14517.4	Phenyx	11.96	TRUE		127.125	127.131	128.129	128.134	129.132	129.138	130.135	130.141	131.138		3931.48	6744.52	2837.92	9654.38	3691.39	6053.85	7418.59	2242.36	3969.1
P01009	1	1	1	LYHSEAFTVNFGDTEEAKK	TMTsixplex_Nterm::::::::::::::::::TMTsixplex_K:TMTsixplex_K:	4	2872.52	2872.52	92738	77.62	20160613_QE373.15029.15029.4	Phenyx	10.77	TRUE			127.131	128.128	128.134								1593.96	1864.38	2232.24
P01009	1	1	1	LYHSEAFTVNFGDTEEAKK	TMTsixplex_Nterm::::::::::::::::::TMTsixplex_K:TMTsixplex_K:	4	2872.52	2872.52	916789	47.7	20160613_QE373.8784.8784.4	Phenyx	10.18	TRUE		127.125	127.131	128.128	128.134	129.131	129.138	130.135	130.141	131.138		2389.47	2121.22	3801.89	10371.7	3735.66	1809.94	8608.06	2503.71	9705.95
P01009	1	1	1	LYHSEAFTVNFGDTEEAKK	TMTsixplex_Nterm::::::::::::::::::TMTsixplex_K:TMTsixplex_K:	4	2872.52	2872.52	3905605	44.6	20160613_QE373.8010.8010.4	Phenyx	16.1	TRUE	126.128	127.125	127.131	128.128	128.135	129.132	129.138	130.135	130.141	131.138	11922.3	17751.5	19501.7	20437.8	25876.7	18939.6	12127.1	19643.9	16582.9	23525.2
P01009	1	1	1	LYHSEAFTVNFGDTEEAKK	TMTsixplex_Nterm::::::::::::::::::TMTsixplex_K:TMTsixplex_K:	4	2872.52	2872.52	697351	46.85	20160613_QE373.8559.8559.4	Phenyx	11.36	TRUE	126.128	127.125	127.131	128.128	128.134	129.131	129.138	130.135	130.141	131.138	9379.11	10188	3832.09	2653.33	10827.5	4084.49	4012.8	12868.9	9929.78	9917.82
P01009	1	1	1	LYHSEAFTVNFGDTEEAKK	TMTsixplex_Nterm::::::::::::::::::TMTsixplex_K:TMTsixplex_K:	4	2872.52	2872.52	278604	75.5	20160613_QE373.14675.14675.4	Phenyx	13.94	TRUE	126.128		127.131	128.128	128.134	129.132	129.138	130.135	130.141	131.138	2410.56		3106.99	2628.25	4443.16	2348.43	1893.34	3616.98	3886.93	2713.41
P01009	1	1	1	LYHSEAFTVNFGDTEEAKK	TMTsixplex_Nterm::::::::::::::::::TMTsixplex_K:TMTsixplex_K:	4	2872.52	2872.52	1866417	45.65	20160613_QE373.8289.8289.4	Phenyx	11.33	TRUE	126.128	127.125	127.131	128.128	128.135	129.131	129.138	130.135	130.141	131.138	6901.25	7321.83	14020.3	8783.29	17043.3	10929.6	8859.64	13774.3	11806.1	9023.91
P01009	1	1	1	QLNDYVEK	TMTsixplex_Nterm::::::::TMTsixplex_K:	3	1465.82	1465.82	1	39.77	20160613_QE372.7202.7202.3	Phenyx	10.79	TRUE	126.128	127.125	127.131	128.128	128.135	129.132	129.138	130.135	130.141	131.138	2.59865e+06	2.86937e+06	2.96095e+06	2.75e+06	4.32315e+06	4.21743e+06	2.46779e+06	4.2395e+06	3.16566e+06	3.30129e+06
P01009	1	1	1	SASLHLPK	TMTsixplex_Nterm::::::::TMTsixplex_K:	2	1309.81	1309.81	1	35.63	20160613_QE382.5655.5655.2	Phenyx	13.45	TRUE	126.128	127.125	127.131	128.128	128.135	129.132	129.138	130.135	130.141	131.139	99038.1	155365	141181	132820	211501	166982	107872	210101	148153	157340
P01009	1	1	1	SASLHLPK	TMTsixplex_Nterm::::::::TMTsixplex_K:	3	1309.81	1309.81	1402453	36.43	20160613_QE382.5914.5914.3	Phenyx	10.58	TRUE	126.128	127.125	127.131	128.128	128.134	129.132	129.138	130.135	130.141	131.138	11554.9	18511.7	19537.4	62669.6	29781.1	32024.9	12106.3	24778	18345.6	43039.5
P01009	1	1	1	SASLHLPK	TMTsixplex_Nterm::::::::TMTsixplex_K:	3	1309.81	1309.81	2	35.88	20160613_QE382.5732.5732.3	Phenyx	10.4	TRUE	126.128	127.125	127.131	128.128	128.134	129.131	129.138	130.135	130.141	131.138	266901	326565	324586	388674	391077	390858	292406	410711	374849	375515
P01009	1	1	1	SASLHLPK	TMTsixplex_Nterm::::::::TMTsixplex_K:	3	1309.81	1309.81	4983072	35.37	20160613_QE382.5575.5575.3	Phenyx	10.47	TRUE	126.128	127.125	127.131	128.128	128.134	129.131	129.138	130.135	130.141	131.138	40400.6	94489.9	61950	56034.7	111423	90945.7	59088.5	115060	63511.7	90199.1
P01009	1	1	1	SVLGQLGLTK	TMTsixplex_Nterm::::::::::TMTsixplex_K:	3	1472.93	1472.93	205687	51.2	20160613_QE381.9586.9586.3	Phenyx	11.41	TRUE		127.125	127.131	128.128	128.134	129.131	129.138	130.135	130.141	131.138		502.39	1258.05	33708.8	8504.89	8323.02	3845.72	8922.06	12318.5	31231.2
P01009	1	1	1	SVLGQLGLTK	TMTsixplex_Nterm::::::::::TMTsixplex_K:	2	1472.93	1472.93	805116	51.15	20160613_QE381.9574.9574.2	Phenyx	9.77	TRUE				128.128	128.134	129.131	129.138	130.135	130.141	131.138				37011	3987.93	11746.3	1522.35	3328.24	5355.34	33180.7
P01009	1	1	1	SVLGQLGLTK	TMTsixplex_Nterm::::::::::TMTsixplex_K:	3	1472.93	1472.93	624673	51.27	20160613_QE382.10403.10403.3	Phenyx	12.46	TRUE	126.128	127.125	127.131	128.128	128.135	129.132	129.138	130.135	130.141	131.138	16746.1	23072.3	20263.4	24517.8	22403.6	20729.5	17575.9	27175.9	24443.6	21630.5
P01009	1	1	1	SVLGQLGLTK	TMTsixplex_Nterm::::::::::TMTsixplex_K:	2	1472.93	1472.93	1156717	51.1	20160613_QE382.10345.10345.2	Phenyx	10.73	TRUE	126.127	127.125	127.131	128.128	128.134	129.131	129.137	130.135	130.141	131.138	12292.8	16757.6	16289.4	14139.7	26873.9	24936.5	9648.07	21725	15854	17086
P01009	1	1	1	SVLGQLGLTK	TMTsixplex_Nterm::::::::::TMTsixplex_K:	3	1472.93	1472.93	3	50.47	20160613_QE382.10161.10161.3	Phenyx	13.41	TRUE	126.128	127.125	127.131	128.128	128.134	129.131	129.138	130.135	130.141	131.138	849499	1.5545e+06	1.35085e+06	1.25022e+06	2.05577e+06	1.65737e+06	1.14854e+06	2.11626e+06	1.17751e+06	1.31905e+06
P01009	1	1	1	TDTSHHDQDHPTFNK	TMTsixplex_Nterm:::::::::::::::TMTsixplex_K:	5	2237.09	2237.09	849137	25.02	20160613_QE378.2819.2819.5	Phenyx	13.29	TRUE	126.128	127.125	127.132	128.128	128.134	129.132	129.138	130.135	130.141	131.138	16599.8	24012	32263.1	30221.7	51167.4	33989.4	26782.9	50646.7	31072.6	40689.4
P01009	1	1	1	TDTSHHDQDHPTFNK	TMTsixplex_Nterm:::::::::::::::TMTsixplex_K:	5	2237.09	2237.09	3242980	25.02	20160613_QE377.2958.2958.5	Phenyx	13.57	TRUE	126.128	127.125	127.131	128.128	128.135	129.132	129.138	130.135	130.141	131.139	44684	69263.8	65298.6	60960.3	177191	107719	58850.1	130387	74146.2	82991.5
P01009	1	1	1	TDTSHHDQDHPTFNK	TMTsixplex_Nterm:::::::::::::::TMTsixplex_K:	4	2237.09	2237.09	1344113	25.07	20160613_QE377.2968.2968.4	Phenyx	16.69	TRUE	126.128	127.125	127.132	128.129	128.135	129.132	129.138	130.135	130.142	131.139	9169.23	18635.6	17959.4	12292.3	40721.7	25697.4	18898.8	31607.6	19753.8	14469.7
P01009	1	1	1	TLNQPDSQLQLTTGNGLFLSEGLK	TMTsixplex_Nterm::::::::::::::::::::::::TMTsixplex_K:	2	3031.66	3031.66	3	58.13	20160613_QE371.13562.13562.2	Phenyx	24.3	TRUE	126.128	127.125	127.131	128.128	128.135	129.131	129.138	130.135	130.141	131.138	499296	389097	1.03295e+06	409844	1.73161e+06		480922	1.29192e+06	975601	971722
P01009	1	1	1	TLNQPDSQLQLTTGNGLFLSEGLK	TMTsixplex_Nterm::::::::::::::::::::::::TMTsixplex_K:	3	3031.66	3031.66	3275308	58.08	20160613_QE371.13542.13542.3	Phenyx	21.19	TRUE	126.127	127.125	127.131	128.128	128.134	129.131	129.138	130.135	130.141	131.138	15503.7	14084.1	38754	19380.9	50959.8	1254.64	25499.9	49322.1	31952.3	24783.3
P01009	1	1	1	VFSNGADLSGVTEEAPLK	TMTsixplex_Nterm::::::::::::::::::TMTsixplex_K:	3	2291.24	2291.24	2491545	53.32	20160613_QE371.11999.11999.3	Phenyx	15.97	TRUE	126.128	127.125	127.131	128.128	128.134	129.131	129.138	130.135	130.141	131.138	4039.62	10142.1	3206.01	3233.7	3879.72	11362.3	7337.82	4203.16	5218.52	8937.09
P01009	1	1	1	VFSNGADLSGVTEEAPLK	TMTsixplex_Nterm::::::::::::::::::TMTsixplex_K:	2	2291.24	2291.24	9546801	52.37	20160613_QE371.11696.11696.2	Phenyx	22	TRUE	126.128	127.125	127.131	128.128	128.134	129.131	129.138	130.135	130.141	131.138	57791.7	72466.6	95963.9	77621.9	154953	118548	86078.9	117433	101858	90650
P01009	1	1	1	VFSNGADLSGVTEEAPLK	TMTsixplex_Nterm::::::::::::::::::TMTsixplex_K:	4	2291.24	2291.24	2	52.47	20160613_QE371.11730.11730.4	Phenyx	17.86	TRUE	126.128	127.125	127.131	128.128	128.135	129.131	129.138	130.135	130.141	131.138	90238.4	95635	94736.7	101436	152188	115346	89177.7	108833	103841	84596.2
P01009	1	1	1	VFSNGADLSGVTEEAPLK	TMTsixplex_Nterm::::::::::::::::::TMTsixplex_K:	3	2291.24	2291.24	3	52.35	20160613_QE371.11692.11692.3	Phenyx	23.07	TRUE	126.128	127.125	127.131	128.128	128.134	129.131	129.138	130.135	130.141	131.138	116214	155670	161130	129324	300237	207393	140451	214492	171009	167001
P01009	1	1	1	WERPFEVK	TMTsixplex_Nterm::::::::TMTsixplex_K:	3	1547.89	1547.89	1	41.47	20160613_QE376.7734.7734.3	Phenyx	10.79	TRUE	126.128	127.125	127.131	128.128	128.134	129.131	129.138	130.135	130.141	131.138	2.22907e+06	3.83401e+06	1.15423e+06	2.95675e+06	4.35818e+06	4.02553e+06	2.25761e+06	5.2012e+06	3.03591e+06	3.07559e+06
P01009	1	1	1	YLGNATALFFLPDEGK	TMTsixplex_Nterm::::::::::::::::TMTsixplex_K:	3	2213.21	2213.21	1396822	61.98	20160613_QE372.13579.13579.3	Phenyx	19.22	TRUE		127.125	127.13	128.128	128.134	129.131	129.137	130.134	130.14	131.138		8362.85	1956.69	8810.14	10463.9	10219.6	2598.88	11510.2	3533.83	7269.8
P01011	1	1	1	ADLSGLTGAR	TMTsixplex_Nterm:::::::::::	2	1188.67	1188.67	1	39.78	20160613_QE375.7172.7172.2	Phenyx	11.84	TRUE	126.128	127.124	127.131	128.128	128.134	129.131	129.137	130.134	130.141	131.138	236234	284911	209426	223831	323535	249769	184741	412013	204416	257940
P01011	1	1	1	ADLSGLTGAR	TMTsixplex_Nterm:::::::::::	2	1188.67	1188.67	4751867	40.08	20160613_QE377.7491.7491.2	Phenyx	11.93	TRUE	126.128	127.124	127.131	128.128	128.134	129.131	129.137	130.134	130.141	131.138	106572	138601	84817.1	111583	145501	114834	97707	182970	88668	124060
P01011	1	1	1	ADLSGLTGAR	TMTsixplex_Nterm:::::::::::	2	1188.67	1188.67	1346348	40.4	20160613_QE379.7102.7102.2	Phenyx	11.83	TRUE	126.128	127.125	127.131	128.128	128.134	129.131	129.138	130.135	130.141	131.138	25237.4	42495.7	30430.6	38492.9	51496.4	50762.5	36979.9	53967.6	34752.6	41866.3
P01011	1	1	1	ADLSGLTGAR	TMTsixplex_Nterm:::::::::::	2	1188.67	1188.67	407902	40.27	20160613_QE380.6347.6347.2	Phenyx	11.82	TRUE	126.128	127.125	127.131	128.129	128.135	129.132	129.138	130.135	130.141	131.138	18073	20131.4	9707.42	14531	19342.1	14310.8	14596	22022.4	17202.5	14415.9
P01011	1	1	1	ADLSGLTGAR	TMTsixplex_Nterm:::::::::::	2	1188.67	1188.67	3	39.73	20160613_QE374.7169.7169.2	Phenyx	12.13	TRUE	126.128	127.125	127.131	128.128	128.134	129.131	129.138	130.135	130.141	131.138	1.39173e+06	1.30603e+06	827853	941730	1.41708e+06	1.01966e+06	834771	2.02659e+06	833717	1.27605e+06
P01011	1	1	1	ADLSGLTGAR	TMTsixplex_Nterm:::::::::::	2	1188.67	1188.67	960071	40.12	20160613_QE378.6722.6722.2	Phenyx	11.77	TRUE	126.128	127.125	127.131	128.128	128.134	129.131	129.138	130.135	130.141	131.138	43186.4	54157.3	39390.9	46871.6	60556	49249.8	44357.3	82133	42801.6	63053.4
P01011	1	1	1	ADLSGLTGAR	TMTsixplex_Nterm:::::::::::	2	1188.67	1188.67	5	39.78	20160613_QE376.7195.7195.2	Phenyx	12.33	TRUE	126.128	127.125	127.131	128.128	128.134	129.131	129.138	130.135	130.141	131.138	1.50192e+06	1.4649e+06	1.03114e+06	1.00166e+06	1.48127e+06	1.07504e+06	927388	2.10245e+06	991552	1.3732e+06
P01011	1	1	1	AKWEMPFDPQDTHQSR	TMTsixplex_Nterm::TMTsixplex_K:::::::::::::::	4	2430.22	2430.22	7973460	41.42	20160613_QE375.7650.7650.4	Phenyx	17.31	TRUE	126.128	127.125	127.131	128.128	128.134	129.131	129.138	130.135	130.141	131.138	164309	150566	146993	155007	197475	187830	142378	206193	144457	173864
P01011	1	1	1	AKWEMPFDPQDTHQSR	TMTsixplex_Nterm::TMTsixplex_K:::::::::::::::	4	2430.22	2430.22	676034	41.88	20160613_QE379.7533.7533.4	Phenyx	13.84	TRUE	126.128	127.125	127.131	128.128	128.135	129.132	129.138	130.135	130.141	131.138	17771.8	21658.8	17377.6	16603.1	22319.4	17588.6	18272.1	33398.3	14380.9	20585.8
P01011	1	1	1	AVLDVFEEGTEASAATAVK	TMTsixplex_Nterm:::::::::::::::::::TMTsixplex_K:	4	2365.28	2365.28	1	57.35	20160613_QE371.13307.13307.4	Phenyx	12.13	TRUE	126.128	127.125	127.131	128.128	128.135	129.131	129.138	130.135	130.141	131.139	78137	82965.2	40785.5	58531.6	67359.5	75317.6	43330.8	86396.7	53146.4	53511.6
P01011	1	1	1	AVLDVFEEGTEASAATAVK	TMTsixplex_Nterm:::::::::::::::::::TMTsixplex_K:	3	2365.28	2365.28	2006791	57.9	20160613_QE371.13486.13486.3	Phenyx	13.04	TRUE	126.128			128.128	128.134	129.131	129.138	130.135		131.138	3715.95			2320.5	3304.07	3374.19	2661.95	2015.97		2676.68
P01011	1	1	1	AVLDVFEEGTEASAATAVK	TMTsixplex_Nterm:::::::::::::::::::TMTsixplex_K:	3	2365.28	2365.28	1	57.25	20160613_QE371.13274.13274.3	Phenyx	25.36	TRUE	126.128	127.125	127.131	128.128	128.135	129.132	129.138	130.135	130.141	131.138	392623	401407	261182	286058	523395	354091	326997	575862	307069	473452
P01011	1	1	1	AVLDVFEEGTEASAATAVK	TMTsixplex_Nterm:::::::::::::::::::TMTsixplex_K:	2	2365.28	2365.28	7972052	57.27	20160613_QE371.13278.13278.2	Phenyx	21.38	TRUE	126.128	127.125	127.131	128.128	128.134	129.131	129.138	130.135	130.141	131.138	37697.5	43740.3	23537.6	31755.4	47668.1	45478	33458.4	79367.5	33785	48390.9
P01011	1	1	1	DEELSCTVVELK	TMTsixplex_Nterm::::::Cys_CAM::::::TMTsixplex_K:	3	1879	1879	3482119	49.22	20160613_QE371.10723.10723.3	Phenyx	13.69	TRUE	126.128	127.125	127.131	128.128	128.134	129.131	129.138	130.135	130.141	131.138	14787.6	8871.94	9943.07	13309.2	14457.5	13411.9	10738.4	17981.2	16219.2	11119.5
P01011	1	1	1	DLDSQTMMVLVNYLFFK	TMTsixplex_Nterm:::::::::::::::::TMTsixplex_K:	3	2521.34	2521.34	117348	76.03	20160613_QE371.18658.18658.3	Phenyx	25.17	TRUE	126.128	127.125	127.131	128.128	128.134	129.132	129.138	130.135	130.141	131.138	21223.7	22735.6	3428.84	16605.9	24063.6	17947.5	14375.6	35390.2	16173.3	22136.4
P01011	1	1	1	DLDSQTMMVLVNYLFFK	TMTsixplex_Nterm:::::::Oxidation_M:Oxidation_M:::::::::TMTsixplex_K:	3	2553.33	2553.33	358820	66.38	20160613_QE371.16031.16031.3	Phenyx	16.54	TRUE	126.128	127.125	127.131	128.128	128.135	129.132	129.138	130.135	130.141	131.138	4294.53	9055.07	3421.14	3900.69	3889.3	4016.78	2214.3	4295.44	2980.47	3852
P01011	1	1	1	DLDSQTMMVLVNYLFFK	TMTsixplex_Nterm:::::::Oxidation_M::::::::::TMTsixplex_K:	3	2537.33	2537.33	98981	74.13	20160613_QE371.18220.18220.3	Phenyx	12.93	TRUE			127.131				129.138	130.135	130.14				2189.59				2181.34	2898	2255.45
P01011	1	1	1	DLDSQTMMVLVNYLFFK	TMTsixplex_Nterm:::::::Oxidation_M::::::::::TMTsixplex_K:	3	2537.33	2537.33	90481	69.07	20160613_QE371.16856.16856.3	Phenyx	14.82	TRUE			127.13	128.128	128.134	129.131	129.138	130.135		131.138			2080.51	2891.35	4091.69	3464.07	2543.92	2364.1		3659.33
P01011	1	1	1	ELGELYLPK	TMTsixplex_Nterm:::::::::TMTsixplex_K:	3	1518.91	1518.91	2	51.22	20160613_QE372.10539.10539.3	Phenyx	9.45	TRUE	126.128	127.125	127.131	128.128	128.135	129.132	129.138	130.135	130.141	131.138	1.49374e+06	1.77434e+06	1.09792e+06	1.32577e+06	1.87217e+06	1.36663e+06	1.12612e+06	2.60689e+06	1.10793e+06	1.79581e+06
P01011	1	1	1	ELGELYLPK	TMTsixplex_Nterm:::::::::TMTsixplex_K:	2	1518.91	1518.9	3	51.2	20160613_QE372.10535.10535.2	Phenyx	10.52	TRUE	126.128	127.125	127.131	128.128	128.135	129.132	129.138	130.135	130.141	131.138	9.37309e+06	1.00136e+07	7.57488e+06	7.98551e+06	1.12892e+07	9.06809e+06	7.30392e+06	1.38738e+07	7.18799e+06	9.79939e+06
P01011	1	1	1	EQLSLLDRFTEDAK	TMTsixplex_Nterm::::::::::::::TMTsixplex_K:	3	2122.17	2122.17	6083445	50.47	20160613_QE371.11138.11138.3	Phenyx	16.49	TRUE	126.128	127.125	127.131	128.128	128.134	129.131	129.138	130.135	130.141	131.138	10553.7	26339.4	154028	24125.6	71778.1	38007.8	30803.6	51000.1	31353.8	54794.5
P01011	1	1	1	FTEDAKR	TMTsixplex_Nterm::::::TMTsixplex_K::	2	1323.76	1323.76	1425423	29.28	20160613_QE376.3957.3957.2	Phenyx	11.59	TRUE	126.128	127.125	127.131	128.128	128.134	129.131	129.138	130.135	130.141	131.138	47892	49332.3	37561	37771.2	46168.7	41317.2	40391.9	66476.2	30216.6	49178.1
P01011	1	1	1	FTEDAKR	TMTsixplex_Nterm::::::TMTsixplex_K::	2	1323.76	1323.76	2461632	29.35	20160613_QE377.4193.4193.2	Phenyx	12.67	TRUE	126.128	127.125	127.131	128.128	128.134	129.131	129.138	130.135	130.141	131.138	60245.8	58004.1	49093.5	48425.4	70699.3	54402	51826.1	101828	39008	61810.6
P01011	1	1	1	FTEDAKR	TMTsixplex_Nterm::::::TMTsixplex_K::	3	1323.76	1323.76	2701298	29.28	20160613_QE377.4177.4177.3	Phenyx	13.26	TRUE	126.128	127.125	127.131	128.128	128.134	129.131	129.138	130.135	130.141	131.138	379608	371467	284880	294939	444862	282707	280707	574019	235112	357122
P01011	1	1	1	FTEDAKR	TMTsixplex_Nterm::::::TMTsixplex_K::	3	1323.76	1323.75	7926151	29.35	20160613_QE375.4023.4023.3	Phenyx	14.17	TRUE	126.128	127.125	127.131	128.128	128.134	129.132	129.138	130.135	130.141	131.138	264094	290609	211854	217624	361541	250602	218706	474231	212130	326935
P01011	1	1	1	FTEDAKR	TMTsixplex_Nterm::::::TMTsixplex_K::	3	1323.76	1323.75	1	29.23	20160613_QE376.3939.3939.3	Phenyx	13.2	TRUE	126.128	127.125	127.131	128.128	128.135	129.132	129.138	130.135	130.141	131.138	785140	875161	641058	653856	916598	669907	595455	1.20324e+06	587943	868394
P01011	1	1	1	HPNSPLDEENLTQENQDR	TMTsixplex_Nterm:::::::::::::::::::	2	2364.11	2364.11	2389944	33.87	20160613_QE371.5895.5895.2	Phenyx	15.45	TRUE	126.128	127.125	127.131	128.128	128.134	129.131	129.138	130.135	130.141	131.138	4268.42	5078.23	7380.7	8404	8800.88	4033.35	1964.92	10483.1	5393.37	8931.13
P01011	1	1	1	HPNSPLDEENLTQENQDR	TMTsixplex_Nterm:::::::::::::::::::	3	2364.11	2364.11	3	33.68	20160613_QE371.5830.5830.3	Phenyx	25.41	TRUE	126.128	127.124	127.131	128.128	128.134	129.131	129.138	130.135	130.141	131.138	85674.7	42498.6	36090.1	36513.5	48494.4	36234.2	52635.5	70152.5	40450.7	75083.3
P01011	1	1	1	LTLLSALVETR	TMTsixplex_Nterm::::::::::::	2	1443.89	1443.89	7257560	60.42	20160613_QE376.13784.13784.2	Phenyx	14.65	TRUE	126.128	127.125	127.131	128.128	128.134	129.131	129.138	130.135	130.141	131.138	72935.6	77854.6	45247.2	65056	80692.4	65050.3	41486.6	127713	59408.6	76665.8
P01011	1	1	1	LTLLSALVETR	TMTsixplex_Nterm::::::::::::	3	1443.89	1443.89	59280	60.77	20160613_QE379.12415.12415.3	Phenyx	15.03	TRUE
P01011	1	1	1	LTLLSALVETR	TMTsixplex_Nterm::::::::::::	3	1443.89	1443.89	4430186	60.47	20160613_QE377.13964.13964.3	Phenyx	20.86	TRUE	126.128	127.125	127.131	128.128	128.135	129.132	129.138	130.135	130.141	131.138	31585.5	28778	19306	26948.6	24601	27596	20457.8	45366.4	20450.1	25044.2
P01011	1	1	1	LTLLSALVETR	TMTsixplex_Nterm::::::::::::	3	1443.89	1443.89	620143	60.47	20160613_QE375.13501.13501.3	Phenyx	19.92	TRUE								130.135	130.141	131.138								7351.32	1976.71	2776.05
[truncated: 7,969 more rows]

## Sheet: Analysis Properties
Analysis Properties
Isotope Impurity Correction Matrix
	126	127N	127C	128N	128C	129N	129C	130N	130C	131N
126	0.946074	0	0.0539262	0	0	0	0	0	0	0
127N	0	0.947867	0	0.050237	0	0	0	0	0	0
127C	0.00191205	0	0.956023	0	0.042065	0	0	0	0	0
128N	0	0	0	0.999001	0	0.000999001	0	0	0	0
[truncated: 17 more rows]

## Sheet: Log
	Timestamp	Message
[truncated: 13 more rows]
